# Supplementary material for: DeepAden: an explainable machine learning method for predicting the substrate specificity of nonribosomal peptide synthetases
Source: Nucleic Acids Res. 2026 Jul 6;54(13):gkag656. doi: 10.1093/nar/gkag656 (PMC13335487; doi:10.1093/nar/gkag656)
Supplement: gkag656_Supplemental_Files [file gkag656_supplemental_files.zip]

Archive with 2 entries (2 files):
- 4. Huang_et_al_supplementary information_NAR-00630-Met-K-2026.pdf
- 6. Huang_et_al_dataset_NAR-00630-Met-K-2026.xlsx
