# Supplementary material for: DeepAden: an explainable machine learning method for predicting the substrate specificity of nonribosomal peptide synthetases
Source: Nucleic Acids Res. 2026 Jul 6;54(13):gkag656. doi: 10.1093/nar/gkag656 (PMC13335487; doi:10.1093/nar/gkag656)
Supplement: gkag656_Supplemental_Files [file gkag656_supplemental_files.zip › 6. Huang_et_al_dataset_NAR-00630-Met-K-2026.xlsx]

## Sheet: Dataset S1-4545 training data
Id	Label	Sequence	Taxonomy	Genbank_accession	Uniprot_accession	Refseq_accession
ACR33075.1.A1	proline	SARSHSDRVAVQQQEHTIAYRQLDEKSNQLAHTLLYAGIKRGDRVGIYLDKSIEAVIAIFGILKAGATYVPLDPYAPIKRLAFIIKNCQIETLISTNQKIDALATNSLEDLQSLNSVILADEENRATQWYGKTIQWSEVLQAPCSPPPDQNLIENDLAYILYTSGSTGVPKGVMINHRASLTFVNWAYDTFQVTAEDRVSNHAPLHFDLSIFDIFTTIKAGGTIILLSPALSVFPINLAKFIAEEKISIWYSVPSILTSLVLYGQLEQHTFPALRTILFAGENFPIKYLRQLMVHIPHACYYNLYGPTETNVCTYYQVPPLDIELTESLPIGQACANTEVFVLSTSNELVVRGEVGELCVRGPGLMTGYWDLPEKSAQVRVPFSLHRSLGSDMIYRTGD…	Cyanobacteriota	ACR33075.1
AEH42484.1.A1	proline	SAVKHPDRPAVVAADGTLDYARLDRRADAFARRLRDLGVGRGDRVVVWSRKSTDVVAAMQGVLRLGAAYVPADDSAPAERVALVAGDCAARAVLTTADRTTELSALLPGVPCADLVETGPTAGRDDEPDGPGRFAEPVGPDDLAYILYTSGSTGAPKGVCISHRNALAFSSWVVDLLAPGPEDRFANHAPLTFDLSVLDLYAAFTVGAAVHLVPSELAYAPEQLVEFLYERRITVWYSVPSALTLMMRSGGLTDRPAPDALRAVLFAGEPFPIGQVRRLAAWTPARLLNLYGPTETNVCTYHEVTPADLERDRPVPIGRAASGDRVWARAADGSVCGPGEEGELLVDGPTVMTGYWGAPPQRGAYATGDIVQLRADGSFDYVGRRDHMVKVRGHRVELG…	Actinomycetota	AEH42484.1
AAQ82561.1.A1	para-aminobenzoic acid	ADAVHRGGDAVALVDGEYALTWSAWRTAVDALARGLQESGVVSGDVVALHLPNSWEYLTLHLAAASVGAVTMPVHQGNAPSDVRALLERVRPAAVVLPARTQEGGGPLTGTALREVLPELRAVLVTGDAAGEGTETVTEMLERWSGEDPLPVEVRPDSPFLLLPSSGTTSARPKICLHSHEGLLTNSRAATEDTADAYAGTLITACPLTHCFGLQSAYSALFRAGRQVLLSGWDVGRFLELARRERPSVVVAVPAQLHDLVTRVREDADGPGFRPGRILTAGAALPPALVRDVREALDTTLVVVWGMSEAGNGTSSLSADAPEVVSRSVGRPTRDAEMRVVDEDGAPCPPGQPGELYYRSPSMFRGYFGEPELTRSVVSEDGWLRTGDLASIGEDGLVT…	Actinomycetota	AAQ82561.1
AAT28740.1.A1	homoserine	EKCVFNQPDDVALVTDKGQALTWSQLKALVNQIAMALVEAGAKQDSQVGVYCDPSMYILPTLIAIAEIGGVYVPLDTQNPIKRLQLMVDDCQPDALLIDDSTATLSLELETKAKMINVNTIKAGPSNTFHLDNRARGNGMGYIFYTSGTTGVPKAVALTHTSLVHHFDGFIHCNNLNKCRMLQQAPLGFDMSLTQMTLAIMLGGTLIVASSETRKDPTQLAQLMLDEKVTHTFMTPTLALSVIHHGYEYLRQCVDWEHASLAGEAMTTRVTSEFKRLGLRNLELCNGYGPTEITIIATCGSNELGDTLRDTHNPSIGRALPNYSCYILDENMQPVRPGLAGELVIGGAGVAIGYLNRQDLTEAKFLSDPFAPPEDVARGWTRMYRTGDKARFLSDGRLC…	Fungi	AAT28740.1
ACN69986.1.A1	proline	DTAAKEPDRLAVAGTAARLTYAELDSTANALAHRLRALGVGPGDRVVLWSDKSPAVVAAMQAVLRLGAAYVPADGALPIARVAAMADDCSAAALLAPADRLAPVADVLGPRCPAADLAQRPDPAAEPLNALVAPDDLAYILYTSGSTGAPKGVCISHRNARAFVDWAVEELAPGPQDRFSNHAPFTFDLSVLDLYAAFSAGASVHLIPSELAYAPEQLVEFLHDRQITVWYSVPSALTLMMRDGGLLDRPAPRALRTVLFAGEPFPLPGVRALAGWTDARLLNLYGPTETNVCTRHEVRPTDLDGDRPLPIGTAVSGDRAWAEGPDGRLAAPGEEGELLVDGPTVMLGYWGGEPHTGPYRTGDLVRPLPDGSFAYLGRRDHMVKVRGHRVELGEVESVL…	Actinomycetota	ACN69986.1
AFV52191.1.A1	R-aza-beta-tyrosine	GPGDEANGLDDLAYVVHTSGSTGRPKGIAHTHASFAQFVDWVVTELGIGPGARVAQWSAPGYDASLCQIFTPLVAGATLCPVPDKVRVDPRKLVRWLVDERVTLFETVPSFARQLLKALRERDPELPRPALRQLLLAGEPLPGELAGRLRAELPGVRLINLYGPTEAILATWHDVTTPVRGMVPIGRPLPGRQVLVLDDHDRPCAPGVPGQLVIRSPYVTTGYVGGGGERAFRRLRDDDPLPCYRTGDIGRQRWDGLLEFQDRRDAQVKFFGNRLELTSLEAALTDHPSVAQCAIVPVVDGDGLVVRLAAHVVPEPTAPREAAALAAPLRAHLRERFGTATPPMAFTAVADLPRTASGK	Actinomycetota	AFV52191.1
CAI94718.1.A2	tyrosine	QDAADAHAGRPAVEEAGVTTSYAELDRRAGRLAAAIAQAGAAPGRMVALLLPRSLDLITALLATVRTGAAFVPIDPGYPPERITAMLEDCDPVAVCTTASADMPSTRPWPRVHLDGPEAGEPAGGFPRVAPDVADPAYVIYTSGTTGRPKGVVVTHAGLANLAAAKREGLGLDSTARVLQFASPSFDAFVAELLGAFTSGATVVVPPQGPLAGEPLTAVLTERRITHAILPPVALSSMDGAAGALPGLRGLISAGEECPAELAARWSQGRRMVNAYGPTEVTVCATQSGPLTADGRPPIGRPVAGARAYVLGPGLQPVPPGFRGELYIAGPGVARGYLNQPALTAVRFVADPFGPPGSRMYRTGDIASWRADGNLDFHGRADDQIKLRGFRIEPREVAA…	Actinomycetota	CAI94718.1
ABP55169.1.A1	para-hydroxyphenylglycine	FSEQVRRTPDRVAVSFGDLRLTYRQLDERANQLAHRLLALNVRPEEPVAVLMDRSVELVVALLAVLKAGACYLPLHSAYPMERMQWIIDNCERPVLLTDTPTLRRGLPKTRKLIPVDTDPEIAAQPVTDPAAPRHPLQLAYLIHTSGSTGHPKGVQVTHSDVLGLVQDRVWNGDRHERVLMVAPYAFNVSTYEFWVPLLHGGQIVVAPPGDLDIATLRSLISENRITGLHLTAGLFRIIAEEAPDSLTGVREVLTGGDVIAPTAVRRVLEANPDLVVRGMYGATELTLFSTHEPMTTPFHEDTTVPIGSPMDGVQRYVLDAGMRPVVVGEVGELYVAGRGVARGYHGRADLTAERFVANPFGQPGERMYRTGDLMRVTPEGRLTFVGRIGDQVKINGFR…	Actinomycetota	ABP55169.1
ABC35522.1.A1	alanine	DEHARTRADARAVSDARDALGFGELKRRSDAIAAALVDAGAAPRALVGVCMTRSVDLLAALIGVMKAGAAYVPLDPRYPDARLRAIVDDAQLEHVLTDAESAPVAAPLCADGARVMLDAARCAAGGSRAPLPRATPDDLAYVIYTSGSTGKPKGVMVPHRAVVNLLCSMARAPGMAAGERMLALATYAFDMSVPELFLPLAVGGECMLAQADAARDPRVLMEAIAERRPTIMQITPTACAMLFEAGWRNAERVALLCGAEPLTETVRRRLAETGTRAWNMYGPTETTVWSTMAPIAADRPITLGAPLANTRVYIVDGQDRLLPPGLYGEMVIAGDGVARGYLGRPELSAERFVRDPFVNAGRGANAYRTGDIARWRDDGSLEFAGRSDAQVKLRGFRIE…	Pseudomonadota	ABC35522.1
ADI58643.1.A1	3-amino-4-hydroxybenzoic acid	TWAVHGQTAVSREALRDEVSRARGILEAHGVTAGSTVAVQVLPSFTLLWSLFALWTAGAQVMLLDPRLTPAETGRLLELCEPQFWLTSGTSAQTFTPFRDECEVVVERRPAGRAAQGPHRLIQFSSGSTGLPKVIGRTGDSLRGEVARFGLLPDMPRAGERVLLLSSLAHSFGLIGGVLHALAAGVELHFAGSLRLKELLRVAGEHRVNAVLGVPAHFDLLGRVAEPPALPDLRLAVSGGEILPVETFDRFRERYGVRIGQAYGMTETGIIATDLTGRDAPPAVGLPAPGMRTGVVDGTLRVRLPENPYLHADTDDRYVDGWLSTRDRCAVRSGSGVLEITGRTDTMVAIGGLKVDLTEVESVLAEHTAVVEVVVVYGEAIEAHLVVERALPRAELLAW…	Actinomycetota	ADI58643.1
ADB02855.1.A1	aspartic acid	DEAAARWPDRPAITGGDITLTHQELAAASRRTAHWLLDTGVRRGDRVVFVSPSSVLHPVLIYAASRIGAVVSILHEQTTERSLAHVLDDCEPVLLISDDFTELARSRGIRAAGTDDLAGPALREGGDADTAPEPLAVDPLFLLYTSGTTSAPKAVVSTHQSVVFAVNAIQSVLRYAESDVVYCPLPLSFDYGMYQLFLGAASGAGIWLGRPAEVGPSLVRKLVAAKATVLPAVPAVAEALARLLPRHQGPKPALRLLTNTGAAMPAAVLSSLRSAVAGLSVQLMFGLTECKRATIAPPDADLDNPGTCGVPLPGTEVFTVDESGNRLGAGEIGEITVRGPNVMSGYWRQPEMTAKRFVRREGLLPELRTGDHGWLDEAGHLHFVGRLDDIYKERGLRVS…	Actinomycetota	ADB02855.1
ADB02873.1.A1	cysteine	AASVADGPDRIALEIGQDQVTYRELSDLADHIAGQLVTRIGGVPRRVGLLAARTALAYAGYLAIQRLGATAIPLNPTFPPARNATIAHLAAMDVALTDQQAPELPVPVVTARQADGPPPALPASTATAEDIAYILFTSGSTGAPKGVCVAHRNVTAYLSHVIPRYEAGPGARFSQFFELTFDPSVYDMFTAWGSGATLVVPARGELLAPVRFVDRGRVTHWNSVPSVISLAHRMKALKPGSMPTLRWSMFCGEPLTLQQAEAWQAAASGSVVENIYGPTEMTVTCTEYRLPRADWPQPPNGTVPIGTPYPGLEHLILDDGELCLRGPQRFPGYLDTADNVGRFLTEDREIYDGSTELTDAHWYRTGDRVASFAGQLVHIGRIDHQVKIRGYRVELGEIE…	Actinomycetota	ADB02873.1
CAD91212.1.A1|Q7WZ74.A1	para-hydroxyphenylglycine	FDRQVERGRDRVAVVEGKRAVSFGELAEHAERLAGYLSGRGVRRGDRVAVVMGRSPGLIATLLAVWKAGAAFVPVDPAYPAERVQFMLADAEPAAVVTERACQAAVPAGGLDPIVLDDPDTLRAVAEHARLSAGAHADDLAYVMYTSGSTGRPKGVAVSHGNVAALAGEPGWGLGPEDAVLMHASHAFDISLFELWVPLLSGARVVLAEPGAVDGEALAGYVAGGVTCAHLTAGTFRVLAEESPESVAGLREVLTGGDAVPLAAVERVRRACPDVRVRHLYGPTEATLCATWWLLQPGEPTGPVLPIGRPLAGRRVYVLDAFLRPVPPGVTGELYVAGAGVAQGYLGRPALTAERFVAEPFVPGGRMYRTGDLARWTDQGELAFAGRADDQVKIRGYRV…	Actinomycetota	CAD91212.1	Q7WZ74
CAD91212.1.A2|Q7WZ74.A2	para-hydroxyphenylglycine	FRRQADAAPDATAVIGDGRTLSYAGLDRESDRLAGHLARRGVRRGDRVGVLMERGADLIVALLAVWKAGAAQVPVNVDYPAERIERMLADAGASVAVCAGATRHAVPDGIEPVVMDAPATEAERHEAPPLAVGAHDVAYVMYTSGSTGVPKGVAVPHGSAAALAGDPGWSQGAGDRVLMHASHAFDASLLEIWVPLVSGACVMVAEPGAIDAQRLRDVIARGATTVHLTAGTFRVLAEESPDSFSGLREVLTGGDVVPLESVARVRRACPEVRVRELYGPTEVTLCATWHLIEPHTETGDTLPIGRPLAGRQVYVLDAFLQPVAPNVTGELYLAGAGLAHGYLGAPAATSERFIAVPASVNPAASGERMYRTGDLARWTDRGELLFAGRADSQVKIRGY…	Actinomycetota	CAD91212.1	Q7WZ74
CAD91212.1.A3|Q7WZ74.A3	tyrosine	FRRQVERSPDAVAVVDAARSLSYSGLLDEAEELARLLVGLGVRRETRVGVLVGRSAELVVALLGVSSAGGVFVPMDPDYPRERISFILADSAPEVLLCTSETRQAVPEEFAGAVVALDAPLAADPRTALPRVEAGDGAYVIYTSGSTGVPKGVLVPHAGLGNLASAQIERFGVTSASRILQFAALGFDAAVSELCMALLSGGTVVLADAESMPPRVSLGDAVRRWGITHVTVPPSVPAVEDDLPDSLETLVVAGEACPPALVDRWSPGRRMINAYGPTETTVCATMSSPLSPGRDVVPIGRPITGLRAYVLDAFLQPVPPGVTGELYVAGAGLARGYLGRPGLTAERFVAVPASVSPARPGERMYRTGNRARWTRDGELVFTGRADAQVKVRGYRIEPG…	Actinomycetota	CAD91212.1	Q7WZ74
CAD91220.1.A1|Q7WZ66.A1	para-hydroxyphenylglycine	FARQVGRAPDAVALVDGDRVLTYRRLDELAGALSGRLIGRGVGRGDRVAVMMDRSADLVVTLLAVWQAGAAYVPVDAALPARRVAFMVADSGACLMVCSEATRDAVPQGVESIALTGEGGCGTSAVTVDPGDLAYVMYTSGSTGTPKGVAVPHRSVAELTGNPGWGVEPGEAVLMHAPYTFDASLFEIWVPLVSGARVVIAAPGAVDARRLREAVAAGVTRVHLTAGSFRAVAEESPESFAHFREVLTGGDVVPAYAVQKVRAACPHVRIRHLYGPTETTLCATWQLLEPGDVVGPVLPIGRPLPGRRAWVLDASLRPVEPGVVGDLYLSGAGLADGYLDRAGLTAERFVADPSAAGRRMYRTGDLAQWTADGELLFAGRADDQVKVRGFRIEPGEVEA…	Actinomycetota	CAD91220.1	Q7WZ66
CAD91220.1.A2|Q7WZ66.A2	tyrosine	RRVVKDRPDEVAVVDGDGELSFGELWERATALAAELRAHGIGPESRVAVMVGRSAWWAVGVLGVCLAGGAFMPVDPAYPAERVRWILADSDPRLVLCAGTTREAVPEEFADRLVVVDELDLAGSDDAGLPRVSPDDAAYVIYTSGSTGTPKGVVVSHAGLGNLAMAQIDRFAVSPSSRVLQFAALGFDAMVSEMLMALLSGARLVMAPEPALPPRVSLAEALRRWEVTHVTVPPSVLATADALPAGLETVVVAGEACPPGLAERWSAGRRLVNAYGPTEATVCAAMSRPLTGSREVVPIGTPIAGGRCYVLDAFLRPLPPGITGELYVAGIGLARGYLGRASLTAERFVADPFVAGERMYRTGDLAYWTGEGELVFAGRDDDQVKIRGYRVEPGEVEAV…	Actinomycetota	CAD91220.1	Q7WZ66
CAD91221.1.A1|Q7WZ65.A1	3,5-dihydroxyphenylglycine	ELVVERWNETGDAIGAPSAVDLFRRQVARAPAATAVTAGDLAWSYAELDERSGRLARALTERGVRRGDRVGVVLGRSAEVLAAWLGVWKAGAAFVPVDPDYPADRVAFMLADSAVAMVVCQEATSGVVPPGYQQLLVNDADDGEAALVPIGADDLAYVMYTSGSTGTPKGVAIPHGGVAALAGDPGWGVGPGDAVLMHAPHTFDASLYDVWVPLVSGARVMITEPGVVDAERLAGHVADGLTAVNFTAGHFRALAQESPESFSGLREVAAGGDVVPLDVVERVRRACPRLRVWHTYGPTETTLCATWKAIEPGDEVGPVLPIGRALPGRRLYVLDAFLRPLPPGIAGDLYLAGAGVAHGYLGRASLTAERFVADPFVAGERMYRTGDLAYWTGEGELVF…	Actinomycetota	CAD91221.1	Q7WZ65
AAM80537.1.A1|Q8KLL5.A1	para-hydroxyphenylglycine	RNLVSAWGTAPGAEPGDLPLVLFDRQAERRGDETAIVDGDRTTSFRDLAGYADRLAGYLTGRGVGRGDRVAVVMERSTDLIATLLAVWKAGAAFVPVDPGYPVERVKVMLADADPAVVVCRAANRAAVLDGGLDPIVLDDPEIRRAVAECARPSVQVSADDLAYVMYTSGSTGTPKGVAVSHGNVAALVGEPRWEIGPGDTVLTHASHAFDISLFEIWVPLLSGARMMIAEPGAVDGEALARYVAAGVTAAHLTAGAFRVLAEESPESVAGLREVLTGGDEVPPAAVRRVRRACPDIRVRHLYGPTETTLCATWWLLEPGDEAGGVLPIGRPLAGRRVHVLDAFLRPVPPGVKGELYVAGAGVARGYLGRSALTAERFVADPFVPGERMYRTGDLAHWT…	Actinomycetota	AAM80537.1	Q8KLL5
AAM80537.1.A2|Q8KLL5.A2	para-hydroxyphenylglycine	SDATRTSEVERWNATGEAAGGASVVELFRRRSAGTPDAVAVVDGDRTLSYGDLDRESDRLAGRLAETGVRRGDHVGVVLERGADLFVAFLAVWKAGAAYVPVHVDYPPVRIERMLADAGVTVAVCAEGTRNAVPDGLEPVPVDAPWAGETRHETPTVTARDAAYVMYTSGSTGEPKGIVVPHGSVAALAGDPGWALDADDCVLMHASHAFDASLFEIWAPLVRGARVMVAEPGAVDTQRLREAVARGVTTVHLTAGSFRVLAEESPGSFDGLREILTGGDVVPLASVAQLRRACPDVRVRHLYGPTETTLCGTWHLLEPGDEPGDVLPIGRPLAGRRAYVLDAFLQPVAPNVTGELYLAGVGLALGYLGARGATSERFVADPFVPGERMYRTGDLARRN…	Actinomycetota	AAM80537.1	Q8KLL5
AAM80537.1.A3|Q8KLL5.A3	tyrosine	GPTERGLVVEEWNATDAPFVPEPLPVLFRRRAELSRDAIAVEDADRKLSYGGLLEEAEDLARLLAGLGVRRETRVGVLVGRSAELVVALLGVSLSGGVFVPVDPEYPAGRIELMLTDSAPEVLLCTKATRTAVPDGFAGVVVVLDERSAADPGAALPAVAVGDGAYVIYTSGSTGTPKGVQVTHAGLGNLAGAQIERFGVTSSSRVLQFASLGFDAAISELCMALLSGGTVVLADPDSMPPRVSLGDAVRRWRITHVTVPPSVLAVEEDLPDSLETLVVAGEACPPALVDRWSGDRRMINGYGPTETTVCVTMSAPLSPGRDAPPIGRPIANMRAYVLDAFLQPVPPGVAGELYVTGAGLARGYLGRPGLTAERFVADPFSSGGRMYRTGDRARWTREG…	Actinomycetota	AAM80537.1	Q8KLL5
AAM80538.1.A1|Q8KLL4.A1	3,5-dihydroxyphenylglycine	LLGDAERERVVERWNETGDPIAAPSAVDLFLRQVERAPDATAMTAGGRSWSFAELDEWSGRLARVLKDRGVRRGDRVGVLLERSPDVVAAWLGVWKAGAAFVPVDPDYPADRVAFMMSDAAVAAVVCGAGTAAVVPSGHVLVTMDDAVDGETSLVPVGADDLAYVMYTSGSTGTPKGVAVAHGGVAALAGDPGWGVGAGDTVLMHAPHTFDASLYDLWVPLVSGARVLLAEPGVVDAERLAAHVAEGLTSVNFTAGQFRALVQESPESFSGLRDVLAGGDVVPLGEVERVRRACPELVVWHTYGPTETTLCATWKAIEPSDRLGSVLPIGRPLPGRRLYVLDVFLRPLPPGVEGDLYIAGAGVAHGYLDRPGLTAERFVADPFASGERMYRTGDVAYWT…	Actinomycetota	AAM80538.1	Q8KLL4
AAM80539.1.A1|Q8KLL3.A1	para-hydroxyphenylglycine	SVLSTPTVPELFARQAERTPEAVAVVDGDRFVTYRQLDELAGRLAGRLIGRGVRRGDRVAVLMERSADLVVTLLAVWKAGAAYVPVDAAHPAPRVAFVVADSGASLMACSAATAGRVPEGVEPVVVTDEGRGDASAVPVSPGDLAYVMYTSGSTGTPKGVAVPHRSVAELAGNPGWAVKPGDAILMHAPHAFDASLFEIWVPLVSGARVVIAEPGAVDARRLREAIAAGVTKVHLTAGSFRALAEESSESFAGLQEVLTGGDVVPAHAVEKVRKAVPQARIRHLYGPTETTLCATWHLLQPSEALGPVLPIGRPLPGRRAQVLDASLRPLPPGVVGDLYLSGAGLADGYLDRAALTAERFVADPSVPGGRMYRTGDLVQWTADGELLFVGRADDQVKIR…	Actinomycetota	AAM80539.1	Q8KLL3
AAM80539.1.A2|Q8KLL3.A2	tyrosine	VARVVQERPHETAVVDGDGELTFGELWEQASALAAVLRARGVGPESRVGLAVGRSAWWVVGMLGVSLAGGAFVPVDPAYPAERVSLLLGDADPVLVVCDGKARDAVPEEFADRSLVIDEVDLSAVPDAELPRVGPDDVAYVIYTSGSTGTPKGVVVTHAGLGNLAAAQIDRFAVSPSSRVLQFAALGFDATVSEALMALLSGATLVMAPKQDLPPRVSLAEALERWDVTHVTVPPSVLATADVLPESLETVVVAGEACPPGLADRWSEGRRLINAYGPTEATVCAAMSMPLTAGRDVVPIGEPIAGSRCHVLDAFLRPLPPGVTGELYVSGIGLARGYLGRAALTAERFVADPFVPGERMYRTGDLAHLTSSGELVFAGRADDQVKLRGFRIEPGEIES…	Actinomycetota	AAM80539.1	Q8KLL3
AAZ23075.1.A1|Q45R85.A1	tryptophan	AEEEVAAVARGHSPRRDLRARTLPELFARQVARTPDAPAVSSDRATWTYAQLDAHAERVARRLAARGVGPESLVALAVPRGVELAALILGIQRAGGAYLPIDPEYPAERVGFLLRDARPALLVGGTGTEPSAADCPRVPAEELLDAGACRAEADVPPPGSLPVDLPAYVVHTSGSTGRPKGVVVTHAGIAALAAEQIERYRLGPGSRVAQLAALGFDVAVAELVMALASGSCLVLPPHGLAGDELASFLRDRRITTALAPAAVLATLPPGDLPDLTDLVTGGEQPPPALIARWAPGRRMFNVYGPTEATVQATSGRCAADGDRSPDIGNPEAGVDAYVLDAALRPVPDGVTGELYLRGRGLARGYLGRPGLTAGRFVADPHTGTGERMYRTGDLVRRVP…	Actinomycetota	AAZ23075.1	Q45R85
AAZ23075.1.A2|Q45R85.A2	glutamic acid	GTGTPRPPGSRPEPVAARIAGQAARTPDAPAVTEPGRVWSYAELDARADRVAAALAARGIGAEDLVAVLLPRGAELVATLLGILRAGAAYLPLDTGHPADRNRRALSDSAPALLVTDAGRSRTLRGETGCAALVLGAEDTERELADRAPLPRDGAGLVRPVTGDNAAYTILTSGSTGRPKAVVVTRDALDAFVDRALDTYGDALGGEALLHSPVAFDLTVVTLYGPLAAGGRVRVGDLDESGIARWEKERPAFVKATPSHLALLTEFGGSTAPGTVVLAGEQLIGARLDRWRTRLGASGTTVLNSYGPTETTVNCLEHRIAPDADVPSGPVPVGRPVPGVRVLLLDDRLRPVAPGVTGELYVCGPGVARGYRARPAATAERFVACPQGRPGERMYRTGD…	Actinomycetota	AAZ23075.1	Q45R85
AAZ23075.1.A4|Q45R85.A4	threonine	RTAATAVAVLPALFAASAHRTPAAPALTDGPATLDYAELDARSNRLARALLGLGVGPEDFVALAVPRSADLVVAVLAVLKSGAAYLAVDPDHPAERTSYILHDCRPVAVLSTTAVRETLHGTVGEAVGEVPWLLLDEPATGGATAGHSAAPVTDADRRSPLLPDHPAYTIYTSGSTGRPKGVVVSHANVSRLLTACRAAVDFGPDDVWTLFHSSAFDFSVWEMWGPLAHGGRLVVVPHDVARSPGDLLDLLGRERVTVLSQTPSAFLQLLRAESDLGVPPRTTAALRYVVFGGEALDTAQLAPWRGRPVRLVNMYGITETTVHVTHLELDDAAVDRGGSPIGTPLNDLRAHVLDQGLLPVPVGVVGELYVAGPGLARGYRRRPGLSATRFVADPFDTGG…	Actinomycetota	AAZ23075.1	Q45R85
AAZ23075.1.A5|Q45R85.A5	glycine	TAERDRLTAEWGAAAAGPAEDLVALFRARAAETPGAVAVRGAGDSLTYAQLDERAGRIAAALARHGAGPESRVAVCLPRTADLVAALLGVLRAGAAYVPLDPEYPDERVAAILADTRPVALLTTADCRPAITGAATAAGGAVLLAADAAHGAGPVPEPPAPLPDQAAYVLHTSGSTGRPKGVVVSRGNLANLLADMRDRLRPTADDRLVAVTTVSFDIAALELFLPLVTGAGLVLADRGAARAPEELAALLTASGATLLQATPTTWQLLAETAPDALRGLRKLVGGEALPASLASRLRELGGELVNVYGPTETTIWSTAAHLDRVTGSAPPIGRALRGTRAYVLDEWLNPRPENVPGELYLAGAGVARGYLGRGGLTAERFTADPFGAPGSRMYRTGDL…	Actinomycetota	AAZ23075.1	Q45R85
AAZ23076.1.A1	alanine	FEARVRATPEAPAVLAGGEELTYAELDARANRLARLLLERGVGPESRVALTVSRNAWLPVAVLGILKAGGCYVPVGATLPRERAARILRETAPVCLLTDPDAEAARTRRTAPTGDDRDENAPGGVERVVLTGALLAAFDPAPPTDAERAGPLLPGHLAYLLHTSGSSGRPKGVAVEHAQVTALLSWAGTGVGADRLHRTVASTSESFDVSVFDTLVPLLTGGRIEIVENTLAVADRTGGEPSLLNAVPSALQALLERGEPLAVHTFLCAGEPFPAPLARSLRAAFPRARVANLYGPTETTVFVTAHFLDGTDDGAPPVGRPLPGVRVHILDPWLRPVPDGVVGELYLAGEHVTRGYWQRPATTAERYVADIFGAPGARMYRSGDLGRLRPDGEIDLVGR…	Actinomycetota	AAZ23076.1
AAZ23076.1.A2	aspartic acid	FEKWAATTPDAPALRWDGGRLTYAELDRKADAVARALVGRSLGPEDVVAVVAPRDPDVVAALLGVLRCGAAYLPIDEAWPPARIRRTTTDAGARLLLAPGDTDAARTAFGPACGPDTDILGLEDPAFRATGGPALPAGRNHPRSLAYVLYTSGSTGRPKGVGVERRALAHYVEGAVHRYPDAAATTLLHSPLTFDLSATALFTPLASGGCVVLGEVDRAAEAHPVDFVKATPSHLPLLERRPGLLGENGTLVLGGEALDGRALRAWRAAHPHAEVVNAYGPTELTVNCAEHRIAAGEPVPDGPVPIGRPFAGVRAMVLDTALAPAPPGVAGELYVTGPGVARGYLGQRALTAERFVACPFGEPGERMYRTGDLVRRLPGGELEYVGRTDEQVKLRGFRI…	Actinomycetota	AAZ23076.1
AAZ23077.1.A1	lysine	EPAAAEPAADEGLEAVCDTFARQAAATPEAPAVVGGPVALTFAEADARVSRLARLLISRGAGPEVRVAVCLDRNALWPTTVLAVLRSGAVHVPLDPRSPHERLAAVERDVAPLLVLAERATEAAVADLAAPVLVLDDPSTEAAIDALDPGPVTDADRTAPLLPGHAAYVIHTSGSTGRPKGVTVDHRGLSRLLQAHRRVTFSRIRPSAGGPGRAAHVSSFSFDASWDPLLAMVAGHELHMIDEDLRFDPPGVVAYFRDRRIDYVDLTPTYFRSLLDAGLLEEGFPCPSLVALGGEAMDGELWERLRAAAPRVTAMNTYGPTETAVDAVVTVLGDLPPGTIGRPVPRWRAYVLDAGLRPVPPGVLGELYLAGPGVARGYLGQHALTAERFVACPFGKPGE…	Actinomycetota	AAZ23077.1
AAZ23077.1.A3	glycine	VRRNDTGRTRPDSSPLRRFEAQAATTPRATALVVGEERLDYAELDARAERLATLLSRSTAGRGGPVAVALPRGVMLPVALLAVWKAGLHYLPLDPDHPRSRLADVLADSAPGCVITTTDLARRLPPVPAPLLVLDDPATAARLAATTATALAEDPREQNGEWGEELAYTIYTSGSTGRPKGVMVTRSAVANFLADMNERLELGPGDRLLAVTTVSFDIAVLELLAPLLTGGTVVLADATTQRDPAAVRSLCAREGVTVIQATPSWWHAMAVDGGLDLTALRVLVGGEALPPALARTLLEPGRAPLGDYLLNLYGPTETTVWSTVARITADSLEAHGGAVPTGTPIARTAAYVLDAALRPVPDGVPGELYLAGAGLARGYLGRPGMTAERFVACPFGEPG…	Actinomycetota	AAZ23077.1
AAZ23077.1.A4	asparagine	SRPEPGPVAPTDDARFPDLFEAQAARTPHAPAVRDGDRELSYAELNDRANRLARFLAARGAGPEDTVAVLLPRGPELITALVAVQKAGAAYVPMDAELPAERIAHMLENARPVLVLAHTATQDALPEGAGPVVRLDAPAIEAALAGLDGGDCTDADRRAPATHHDPAYVVYTSGSTGTPKGVVVEQRSLAAFLVRSAARYRGAAGTALLHGSPAFDLTVTTLFTPLIAGGCIVVADLDAPERDAPARPDLLKVTPSHLALLDTIASWATPAADLVVGGEQLTASRLARLRRAHPDMRVFNDYGPTEATVSCADFVLEPGDAPPTDTVPIGRPLAGHRLFVLDDRLRPVPANVPGELYVSGVGVARGYLGRPGMTAERFVACPFGEPGERMYRTGDLARR…	Actinomycetota	AAZ23077.1
EAU36744.1.A1|XP_001212648.1.A1	phenylalanine	AAAENPEACAARLGAQSMSYQELDRWSDCVAVHLSMYIDKGAVVCVHASPCMHWLVAIYGILKAGGVYCPLNSKLDPELRNNMFQSSGAAIYLTPSASETKYRPRASRYVWAVEDLLQRQDDNNQDEFDHIPRAEGNAYLCFTSGSTGKPKGVLCTHRGLVAFQRDLEVRLHAQPGRRIAQTMSVSFDGSIHEIFSALSYGATLVLPTPEDPFSHLYDVDSCIFTPSLAATLDPSDYPNLCYVYLVGEQVTQDINDRWAASVALYNMYGPTEATCGASIKCLLPGRKVTVGRPNPTTRIYILDRNGRLAPPGVMGQIYLAGVQVSNGYIGQSDLTNERFFPDSICCGLGERMYATGDIGYWDGDGDLICLGRNDRQIKLRGFRLDLDDLEVRISKLPGV…	Fungi	EAU36744.1		XP_001212648.1
ADG27358.1.A1|O68487.A1|WP_057667184.1.A1	threonine	ATLPELFRARTAAAPDAVAVVCDETSLTYRELDERANRLAHLLAAHGVGPERIVALALPRSVDLVVAVLAVLKAGAAYLPLDPEYPANRLAHMVTDAQPTLILTTTETEAKLPDRHTAPALRLDDPETLAALAGQPANSPAVGLRPDHPAYVIYTSGSTGVPKGVVNTHRNVVRLFDATRPWFDFGPDDVWTLFHSYAFDFSVWELWGALLHGGRLVVVPYDVSRSPHAFLDLLADQGVTVLNQTPSAFHQLAQAAADPGRPPRRLALRTVVFGGEALQPARLAEWYRRHPEDTPQLVNMYGITETTVHVTHQPLTRDRAAAGAASVIGAGISDLRTHVLDGGLQLVPPGAVGELYVAGPGLARGYLGRPALTAERFVADPYGAPGARMYRTGDLVRRN…	Actinomycetota	ADG27358.1	O68487	WP_057667184.1
ADG27358.1.A2|O68487.A2|WP_057667184.1.A2	valine	TPEERNRTIVEVNRTELPLPDASLAELFEQQVTLTPDAPALVSDGATLSYSELNTRANHLAHQLTTRGIRPGDAVAVLLQRSPDTVTTVLALAKTGATYIPLDSRYPADRIRLVLDETRTKLLITDHTTDLDTTTTQFNPADTPHDGEDPGNPNHTTHPDDAAYIMYTSGSTGRPKGVIATHRNITALALDPRFDPTAHRRVLLHSPTAFDASTYEIWVPLLNGNTVVLAPTGDLDVHTYHRVITDQQITAVFLTTALFNLLTEHDPACLAGVREVWTGGEAVSAFSVRRVQEACPSVVVVDVYGPTETTTFATHNPVPTPYTGPAVVAIGRPMATMHAYVLDDALQPVAPGVVGELYLGGAGLARGYLDRPALTAERFVANPHRPGERMYRTGDLARW…	Actinomycetota	ADG27358.1	O68487	WP_057667184.1
ADG27359.1.A1|Q9L8H4.A1	proline	ELLHAGNGAGMPLEAASLPELFRARVAAAPDAVAVEYGEEALRYRELDERANRLAHLLAAHGVGPERIVALALPRSVDLVVAVLAVLKAGAAYLPLDPEYPANRLAHMVTDAQPTLVLTTTETEAKLPDRHPGLLLDDPAVLADLSGRPAHDPVVELHPDHPAYVIYTSGSTGVPKGVVMPAGGLLNLLQWHHRAVGDEPGTRTAQFTAISFDVSAQEVLSSVAFGKTLVIPDEEVRRDAARFAGWLDDRQVDELFAPNLVLEALAEAAVETGRTLPQLRTVAQAGEALTLSRTVRAFHRSAPGRRLHNHYGPTETHVVTAHALGDDPEDWRLPAPIGRPIDNTHAYVRTRAVRLVEPGVVGELYIAGAGLARGYLGRPALTAERFVADPYGLEPGGRM…	Actinomycetota	ADG27359.1	Q9L8H4
ADG27359.1.A2|Q9L8H4.A2	glycine	WLDTAVEVGPDLLPARFARQAAATPQAVALIAGDDSLTYAELDARANRLAHALLREGAGPDRLVALALPRTAELVVALLAVLKTGAAYLPLDPDHPAARLSHVLGDARPALLLTDTRTEQHLPADADTRRLALDSAEVRALLADCPDTDPAEEGVTPAPGSAAYVIYTSGSTGRPKGVVVPHSALVNFVTAMRRQAPLRPQERLLAVTTVAFDIAALELYHPLLSGAAVVLAPKEAVPQPSAVLDLIARHGVTTVQGTPSLWQLLVGHDAEALRGLRMLVGGEALPLSLAEALRALTDDLVNLYGPTETTIWSTAAELAGGTGAAPIGRPIANTRVYVLDDGLQPVAPGVVGELYIAGAGLARGYLDRPALTAERFPADPYGLEPGGRMYRTGDLVRWN…	Actinomycetota	ADG27359.1	Q9L8H4
CAJ21198.2.A1|Q0W980.A1	leucine	FEEQVGKNPDAVAVIYEQESLTYQQLNQKANQLAHYLQSLGIKTEELVGVCVERSPLMIIGLLGILKAGGAYLPLDPNYPSERLAYMLEDSAVSVLLTQKTLVHCLPNHQGQKFCLDKDWEIIAQNCQDNPINQSTSQNLAYIIYTSGSTGQPKGVLIEHQSLLNLIFWHQNAFNITEIDRATQLAGIAFDASVWEIWPYLTCGACLAIVPQYLLTSPNQLQQWLMDQRITVSFIPTPLAEILISLDWPSICTLRLMLTGGDKLNDFPSTSIPFILVNNYGPTENTVVTTSQKITPNLSAEKAPAIGRPIANTQVYILDQYQQPVPIGIPGELYIGGSGLARGYLNRSELTDSKFIPNPFRIKQGNSEVLLPTDRLYKTGDLVRYGNDGQIEFVGRIDD…	Cyanobacteriota	CAJ21198.2	Q0W980
CAM59606.1.A1	2-carboxy-6-hydroxyoctahydroindole	FEEQVKKTPNAVAVVYENQQLTYQQLNQKANQLAHSLQCLGVTPDSLVAICLERSLDMAVAILGTLKAGGACVPIDTKYPEERINFILADSGTKVVLTQNSCASMLSQNFSHHLLILEDKWDDITQESDQNITIEVNNDHLAYLIYTSGSTGVTKGVAVPHRSLTNLVEHHRDQMLTGGGVLQFASFSFDVSYHEIVAAWCFGGTLYIASEDTRLDLDKLVNLLANNPIEKVILPVTLWQQIAELYGAKPDLFKNLKEAITAGEQLQITQPMVEMFKSLKNCTLYNFYGPSEADLVTAYRFSHQPEEWPLYPPIGKPAVNVKVYLLDSNFQPVPLGSIGELYVSGAGLARGYFNRPELTTEKFIPNPFDQDSYSRLYKTGDLARYLSDGNIEFLGRIDD…	Cyanobacteriota	CAM59606.1
ACM68684.1.A1	isoleucine	FEEQVVKTPDAIAVIDGEQSLTYEQLNQKANQIARYLQKLGVKPDQLIGICVERLPLMIIGFLGILKAGGAYVPLDTSYPEERLESIINDAEIKILLTQQHLIKKLPTTVNQLICLEQDEDPIKQQSKQNPLSHVNAENLAYVIYTSGSTGKPKGVAIPHRGVTRLVCNTNYIYLKPTDRMAQVSNPSFDAATFEIWGALIHGAQLIGVDKDRVLSPEKFVHFLQKYQITILFLTTALFNQLVQTIPHAFQSLRYLLFGGEAVDPQWVKESLNKGTAQNLLHVYGPTESTTFTSWYLIKNIPSEATTIPIGRPLANTEIYILDPYLQPVPIGVKGELHIGGDGLARCYLNRPDLTEQKFIPNPFSQDSSARLYKTGDIVRYLADGNIEFIGRIDHQVKI…	Cyanobacteriota	ACM68684.1
ACM68690.1.A1	2-carboxy-6-hydroxyoctahydroindole	FEQQTLKTPSAIAVVFQEQQLTYEELNESANQLAHYLQKIGVSFQSLVGICLERSVNMVIAVLAVLKVGCVCVPLDPTYPQERLSYILQDTQIKTLLTQKDCQSLLNSETISQRILLDEQGSEIALEPKTNLDNPVSLKDLAYIIYSSGSTGVPKGIMILHQSLTNIIEHHQAKMSPERNFLQFAPFNFDVSYHEMFAAWCLGGTLFIVPEDARLDLAKISQLLANNPIHKAILPVTLLQQLIETYSEETYLFANLREIISAGEQLQITPTMISVFKKLEHCTLYNYYGPTEADIVTSYTFDPNPELWPKYIPIGKPAINVQVYILNSHLQPVPIGVTGELYVAGGGLARGYFNNPQLTQEKFIANPFSDNSLLYKTGDLARYLPNGDIEYLGRIDDVV…	Cyanobacteriota	ACM68690.1
ATD05720.1.A1|ERG36783.1.A1|WP_010369428.1.A1	valine	IALVEGEMQLTYQELEQSANKLAAYIKDHVDVGASHRFVGLFCERSIAMVIAKLAILKAGCAYVPLNPDYPDQRIEYMLNDTQLGLILTQSELRPRIETLVASCDAEPKITCLDSLSLSDAAPVLSGAHAQTEAYVIYTSGTTGEPKGVVVPHRGVVSLVQDTDLINTSENDVFIHLSNPNFDAATFEIWTPLINGCKLVVASAQQGADPDSLSRLIKQHGVSVLWLTRTLFDSLYLQQPDIYDNVRCVLTGGEAITPSIVKRILARDTRPELVINAYGPTESTTFTTFYPCANIDGPVPIGQAINHRQVLLLDKHLNPVPYGATGEIFIAGAGLACGYLNKPEMSAARFIDNPFASTKAKQLGLDKLYKTGDLGRWSESGVLEFLGRNDHQVKIRGFR…	Pseudomonadota	ATD05720.1		WP_010369428.1
ATD05720.1.A2|ERG36783.1.A2	asparagine	EQHAANTPKQTALLTSSGEALSYAEVNGKANALAQQIIAQHPKAQAGLLPADTPIALYFSRSSEMLVAILAVLKAGGAYVPVSPDYPEARVEFILTDTNTDLVLTQESHLPSLNPVLGKATALSVNTHALAVEHQNLVRTTALANLAYIIYTSGTTGQPKGVMLTQHNVLYYLHAITCQLGDKYRNIDFSSNYCFDLSVTTTLCPLLAGQTVCVYEGDILDAAAFRAHLSAANVGFVKTTPSLAMALLPGSDAHVDTLMLGGEALTEQAIDALSGHVNAIFDEYGPTEATVGAMLAQAYPRLHQGIGKAYPNVNLHVLSESLQPMPIGAPGELYISGLGVARGYLNRPELNAERFIDNPFSHDPAHSKLYKTGDLARFLDNGDLVYLGRNDEQVKIRGY…	Pseudomonadota	ATD05720.1
ERG36782.1.A1|WP_010369425.1.A1	threonine	DQIALQTQTQSIDYKTLNARANALALHLREQYQSQYQQPLTADTLIALYMQPSIEMLIAILAVTKAGAAYVPLSPDHASERTTFILSDTNPSLLIVDEQEYAAAQDKCSLAEVACPLITPLNAQQQSDTAPVISQSPQDLVYIIYTSGTTGQPKGVMQTHENVARLFTATEQDYGFDHHDTWVLYHAYTFDFSVWEMWGALLYGGKLCIPDNSLIRDFEAFADYCSDNQVTVLNQTPAAFYEFSAAALNAKLNFDKLRYVIFGGDKLNPEMLNPWWNCYGDEQPLLVNMYGITETTVHVTYKALTQQSSSKASHIGRPILDMKAYVLNSKLQLVEPGACGELYIGGAGLARGYLNREALSQERFISSPYASEQDIQQGRARLYKTGDLARRLPDGELEY…	Pseudomonadota	ERG36782.1		WP_010369425.1
EFL06867.1.A1	serine	FAAQAARTPDAEAVRFDGVSLTYAELDARTSELARGLAAAGVGPDRIVGVRHDRSLDLVVSLLAVLKAGGAYLPLDPSYPAGRLDFMIEDARPAVVLPAGLDGSAEITPASPDDAAYVIYTSGSTGRPKGVVVSHRAIVNRLLWMQHEYRLTADDRVLQKTPSSFDVSVWEFFWPLITGATLVLAKPDGHKDPDYLAHLIETEGITTVHFVPSMLRAYGDRPLPRRVITSGEALPPEIARPGIHNLYGPTEAAVDVTHHTVSDGVSIGRPVWNTTVHVLDPFLRPVAPGVPGVPGVPGVPGVPGELYLGGVQLARGYLNRPALTASRFVAAPNGQRLYRTGDVVRWENGALQYLGRADDQVKIRGFRVELGAVEAALIAQPGVNAAAVAVRAELQQLVG…	Actinomycetota	EFL06867.1
ABV79985.1.A1	arginine	FETQVERAPEAVAVLSEQGQLTYEELNTKANQLAHYLRTLGVKSETLVGLCVDRSLEMIIGLLAILKAGGAYVPLDPTYPRERLTYMVQDAQISVLVTQTQWSNLISDYEGQVVCLDSQWAKIASCSQENLVNTVNPENLAYVIYTSGSTGKPKGVMIEHQSLVNFTKLAIAQYQITKRDRTLQFVSISFDVAAEEIYVTLCSGATLILRTEEMISSIPSFVQKSQDWQITVWSLPTAYWHLLVNELVKSKIALPDSLRLVIIGGERVQPELVRMWFKNVGNFPELINAYGPTEGTIAVSLCRLSQLAESQRNRTEIPIGKSLGENISVYVLDETLKTVSPETPGEIYIGGTAVARGYLNRPELTAQKFIQAPFSPSERLYKTGDLGRYLADGNLEYLG…	Cyanobacteriota	ABV79985.1
ABV79985.1.A2	lysine	FEEQVKKTPEAIAVIFEDKYLSYQQLNEQANQLAHYLQTLGVEADNLVGIFLDRSLEMLIGLLGILKAGGAYLPLDPSYPEDRLAYMVNDAQVSIVVTLEKWANLTTQQALQWVCLDSQKDIIAQQSSNNINVAIEEKNLAYVIYTSGSTGQPKGVLIEHQSLINFTKSAIEKYEITEQDTVLQFASINFDAAAEEIYPCLSSGGTLVLRTEEMMKSVSAFIQESQKKEVTIWDLPTAYWHLLVSEIIQENLQLPPSLRLVILGGERVLPERVKMWQEYVGQYPQLVNSYGPTESTVVSTLHYLEESPINQAEIPIGKPINNVQVYILDQYLQPMPIGVPGELHIGGLGIARGYLNRPELTVEKFIDNPFKAGEKLYKTGDLVRYKFNGNLEFLGRIDS…	Cyanobacteriota	ABV79985.1
ABV79986.1.A1	valine	FEKQVEKTPNAIAIVYKDEQLTYQELNQRANQLAHYLQFLGIKLEDKIGVCIERSPLMAIAILGILKAGGAYVPLDSAYPVERLAFMLEDVKCPILLTQTHLSNQLPVDDIKQVINIESEWKNISQYSSDNLLTQVTPNNLAYIIYTSGSTGTPKGTEIPHRSFIGFMFGVNYIKLGADNIWLQHSSISWDALTLELWTPLLYGGRCVLYPDNITTPENLSKIIKEEGVNILWLTCALFNLIIDTMPEALLEVKQLIIGGESLSVSHVRRALNLLPQTQIINGYGPSECTVFTACYVIPKQLDQNVNSIPIGKPIGDRRVYLLDQNLQRVPIAVPGEVYIGGKSVARGYLNQPILTHEKFIDNPFVDGDTLYKTGDLVRRLSDENLEFLGRIDNQVKIR…	Cyanobacteriota	ABV79986.1
ABV79987.1.A1	homotyrosine	FEEQVNKTPDKTALVFEQTSLTYQELNQKANQLAHYLRENYQIEPDSLIGICTERSLEMVIGLLGVLKAGAAYVPIDSDYPEDRIRFILENSKISVLLTQSFVQDKLSLSYLKSLSKFIDLDQFDYDLFPNYNLTVQSKPNHLAYVIYTSGSTGQPKGVMIEHQSIVNLCLNWGKLFHVNPQSRLLQFGSFSFDLSIGEIATNLSHGACLYLAGKETLLPTQTLVNFLETNQITHSFLSPSALSILPQANLSHLENITVGGEACSSEVVEKWANQRRLFNCYGPTETTVTATFSPCEANGQKPNIGKPLDNIRAYILDRNQQILPPAIPGELCIAGVCLARGYLNRPDLTAEKFVEVNLLGKTERIYKTGDLAKCGDDGNLEFLGRIDQQVKLRGFRIE…	Cyanobacteriota	ABV79987.1
ABV79988.1.A1	isoleucine	FEEQVNKTPGNIALVFEEQSLTYQELNQKANQLAHYLRENYQIEPDSLIGICIEPSLEMIVGLLGILKSGSAYVPIDPNYPESRINYIISDSKISILLTQSVIKDKFLLSQGKNLDHLICLDKCDFELKSKDNLTVKNQPNNLAYIIYTSGSTGKPKGVAVNHQAISRLVLKTNYIQIMPEDRVAQAANIAFDAATFEIWGALLNGAKVIIIPKSILLSPSEFAASIQSQEVSVLFLTTALFNQLAALFPETFSSLRYLLFGGEAVDPKWVQEVLDKGSPQNLLHVYGPTENTTFSSWYLVEKSPKNAITIPIGKPISNTRIYILDQYLQPVPVGIPGELCIAGVGLAIAYLNRPDLTDEKFIEVNLFGKIERIYKTGDLAKWGDDGNLEFLGRIDHQI…	Cyanobacteriota	ABV79988.1
ACZ55942.1.A1	tyrosine	FAAQVAKTPDNIAVIFEGQKLTYQELNHRANQVAHYLQSLGVEPEVLVGICVERSLEMIIGMLGILKAGAAYLPLDPTYPKERLSFMLSDSQVQVLLTQQKFVESFADSGAKTVCLDQDWELITRQNQENPTSDVTAENLAYVIYTSGSTGTPKGVMIQHRGVCNLAQAQVKLFGVNQNSRVLQFASFSFDASVSEIVMALCSGASLYLGNQDSLRPGIDLIRFLRQQSITHATLPPTALAALPKEELPNLQTLIVAGEACNPKLIAQWSKERRFFNAYGPTESTVCATVAECTFGETQPTIGRAIANIQIYILDHNLQPVPIGVPGELYIGGDGLARGYLNRPELTKEKFISNPFKKTEGSRLYKTGDLARYLPDGNIEFLGRVDNQVKIRGFRIELD…	Cyanobacteriota	ACZ55942.1
ACZ55942.1.A2	lysine	FESQVELTPDAVAVEQDGQKLTYRQLSDRANQLAHYLQSLGVKPETLVGICIERSLDMIIGLLGVIKAGGAYVPIDPSYPQERIAEILADTQLGILLTQDKFPNQRLDYTGKTICLDTDWSIISQHSTANPHSDVKLHHLSYIIYTSGSTGKPKGVMIEHRSLMNFVITAIDKYGINTSDRILQFASVCFDTSIEEIFPCLSVGATLVLRTEEMLHSSDEFWRYCQKWQLTVLDLPTAYWHQLVAELNPEDAPIPEGLRTVIIGGEEVQLEKVQHWHNCVADLSPAPQLFNSYGPTEATVVTTLELLTPVAPVSIGRPISNAQVYILDQYLQPVPIGVPGEMHIGGAGLARGYWQRPELTHAKFIPNPFEELGNSKLYKTGDLARFRANGSLEYLGRVD…	Cyanobacteriota	ACZ55942.1
ACZ55943.1.A1	valine	FEEQVEKSPDAIAIIYEQQHLTYRELNNRANQLAHYLQSLGVKPEVRVGICVERSLEMVIGILAILKAGGAYFTLDPAYPPERLEFMVADVQTPILLTQTHLQNGLPLNNQTVVNLDTDWEIIAQYKQDNLNSEVNPENLAYIIYTSGSTGTPKGTEVPHRSFMGFMFEVDYVHLDAEKIWLQHSSISWDALTLELWPSLLYGGRCVLYPEKIPTPAGLTRIIQEQGINILWLTSAFFNLMIDTMPQGLSGVKQLLIGGESISVDHVRRALEILPETQIINGYGPSECTVFTCCYAIPKQITENIHSIPIGKPIGDRTVYILDENLHRVPIGIPGELYVGGASVARGYLNQPVLTSEKFIPNPFIQGDTLYKTGDLVRRLPNGNLEFIGRIDTQVKIRG…	Cyanobacteriota	ACZ55943.1
ACZ55944.1.A1	homotyrosine	FEQQVIKNPDHIAVVFESQQLTYQQLNKKANQLANYLLKNHQIQPDKLIGIAVERSLEMIIGVLGILKSGGAYVPIDPNYPQERIQFMLADSEISVLLTQSFLLEQLPLDNLENSVQVICLDPENFAQETTDNPHSQSQPDNLAYVIYTSGSTGQPKGVMIEHRAIVNLALAWTTTFQVQNYSHLLQFGSFSFDLSIGEIATALSAGACLYLGNKDTLLPGQSLVNFLTEHKITHGFLSPSALSVLPKASFPDLQCLTVGGEACPAELVSQWGREQHLYNCYGPTESTVTAAIYLCQPNGEKPAIGKPIPNANIYILDANNQLLPPGIPGELCISGVGLARGYLNRPEITAEKFMEIDLFGKTERIYKTGDLAKWNAKGNLEYLGRIDEQVKLRGFRIE…	Cyanobacteriota	ACZ55944.1
ACZ55945.1.A2	lysine	EEQVDKNPDAVALIFDHQKLTYGELNTQANQLAHYLKNLGVKPDTLVGICIERSFEMIVGLLAILKAGGAYVSLDPAYPAERLSDIINDAQLPILVTMQQWATIAADHHIEIVCLDTERTVIATQSQENPDQAVAATNLAYVIYTSGSTGKPKGVLIEHHSLVNFTQTAIAAYQIIPTDRVLQFASISFDTAAEEIYPCLGSGATLVLRTEEMLQSVSAFVQQSQNWGLTVWDLPTAYWHLLVNELANGNLSLPETLRLVIIGGERALPEKVATWHKWVGNYPKLVNSYGPTETTVIATLSQLSDNTLHRQEIPIGKPISNVQVYVLDKYLQPVPIGVPGELHIGGAGVARGYLHLPELTAEKFIKNPFVNTEESRLYKTGDLVRYQPDGNLEYLGRID…	Cyanobacteriota	ACZ55945.1
ACZ55946.1.A1	phenylalanine	FAEQVAKNPHNIAVVFESEILNYQQLNQKANQLAHYLLKNHQIQPDTLIGISVERSLEMIIGLLGILKAGGAYVPIDPNYPPERIQFMLEDSGISILLTQSLILNKLPLNELVNSPQVICLDAENLAEESTANPSPQSTPDNLAYVIYTSGSTGKPKGVMIEHQGLVNLILAVDEILQIQPQSRVLQFANFSFDASIWEIAPTLSAGACLYLTKKETLLPSQELIDFLTEHKITHLTIPPSVLSLLPQATLPDLQILITAGEVCSKELVNRWAKGRSFFNGYGPTESTVCTSIAVCQPDGKKPLIGQPLSNLRTYILDRHHQPLPPTIPGELCIAGVGLARGYLNRPETTAEKFIEVELFSQVERIYKTGDLARWRDDGNLEYLGRMDEQVKLRGFRIE…	Cyanobacteriota	ACZ55946.1
BAC67534.2.A1|Q84BQ6.A1|QDF82254.1.A1	leucine	TALLQQWNATRVDYPAPTTIQQRVEAQATLRPQSLAAVDQGQSLTYAELNQRANALAHHLLDLGVRPDDRVAIVARRGLDTLVGLLAILKAGAAYVPLDPAHPAERLSYLLEDSAPIAVLTQRALRGHLPALSVPVIELDQPSWSAGRVDAPKVPGLTPANLAYVIYTSGSTGLPKGVMVEHRTLCNLVDWHADVFDLHAGSHTSSLAGFGFDAMAWEVWPALCVGATLHLAPASEGSEDIDALLDWWRAQPLDVSFLPTPIAEYAFSRQLDHPTLRTLLIGGDRLRQFPRQPSFEVINNYGPTEATVVATSGRIDAGQALHIGKPVSNATVYLLDEQQQPVPLGVTGELYVGGAGVARGYLNRAELSAERFLRDPFSAEPGARLYRTGDLARWRADGN…	Pseudomonadota	BAC67534.2	Q84BQ6
BAC67534.2.A2|Q84BQ6.A2	aspartic acid	QRLLITFNATEVDCPLDQPLHALFEAQVRRKPDAIALQSAQGTLTYLELNQRANRLAHHLRELGVQPDSRVAICVERGLDLIVGLLGILKAGGAYVPLDPDYPLERLNYMLQNSAPVALLVHGATRQLLGEPSVPLINLDHGSWEQQPSGNPQVPGLNASNLAYMIYTSGSTGLPKGVMIEHRSACNMVHWGSQLSPPTGHGALLQKAPFSFDSSVWEIFWPLCSGMRLVLARPDGNRDSAYVVQTIREHQVTVVKFVPALLQQFIEQDGVEQCTSLTDVLNGGGELSAALARQVRDRLPWVRLHNVYGPTETTVDSTGWTLDPEMPVPDNVVPIGTALSNTRLYVLDAYGQPVPQGVSGELHIGGVGVARGYHGLPEMQAERFIDSPFVPGDRLYRTG…	Pseudomonadota	BAC67534.2	Q84BQ6
BAC67535.1.A1|Q84BQ5.A1	threonine	EYLLHGVNSPLPQFPETPLIHQQFEAHAAARPEAAALLFEEQTLSYGELNRRANQLAHHLLARGIRPDQRVAICVERGPQMIIGLLGILKAGAGYVPIDPAYPLERIAYTLEDSAPVAVLTQADTLDRVGALGVPIIDLDSLQLQAELSSNPQIPELTPNHLAYVIYTSGSTGLPKGVMVEHRNVVRLFSATHDWFNFNPQDVWALFHSFAFDFSVWEIWGALAFGGQLLLVPQAVSRSPDDCYALLCRTGVTVLNQTPSAFRQLIAAQGRSPLQHSLREVIFGGEALEPGLLKPWYARVGNAGTRLVNMYGITETTVHVTYRPLQAADALLVGRSPIGVGIPDLQLYVLDAQHEPVPAGVIGELYVGGAGVARGYLNREALTAERFIADPFSGRAEAR…	Pseudomonadota	BAC67535.1	Q84BQ5
BAC67535.1.A2	leucine	ERQRVLVGFNITGRDYPPAQTVQRLVEARAAAHPEALAAVQGAQQLSYGELNQRANRLAHHLIGLGVQPDDRVALCARRSPDMLVALLAILKAGAGYVPVDPAYPAERIAYLLQDCAPVAVVAQASTRDLLGGVQVIDLDNDLWQHLSDANPQVPALTPKHLAYVIYTSGSTGQPKGVMVEHATLENLVHWHAEAFDLQAGSQTASVAGFGFDAMAWEVWPALCVGATLHLPPPSIRNEHLDEMLDWWCAQPLQVSFLPTPVAEYAFSRQLQHPTLRTLLIGGDRLRQFSRQQTFEVINNYGPTEATVVATSGPVELDQPLHIGRPIANVRIYVLDAEQRPVPVGVAGELYVGGAGVARGYLNRPELSAAQFLFDPFSDEPQARMYRTGDQARWLADGN…	Pseudomonadota	BAC67535.1
BAC67535.1.A3	leucine	EYERLLVGFNPTAAAYPRGATIQALVQVQAEQQPQALAVVQGTQQLTYAQLNQQANRLAHHLLGLGVQPDDRIAVCLQRSPQMLVALLAILKAGAGYVPIDPAYPAERIAYLLQDSDPVAVLAQGATRELLGRVPVIDLDNALWQHLPETNPQLPTLTPAHLAYVIYTSGSTGQPKGVVVEHATLENLVHWHCEAFDLRAGSHTASVAGCGFDAMAWEVWPALCVGATLHLPPPSISNEHLDELLDWWRAQPLQVSFLPTPIAEYAFSRELGHPTLRTLLIGGDKLRQFSRGQTFDVINNYGPTEATVVATSGSIHAGQLLHIGRPISNARIYLLDEQQRPVPVGVAGELYVGGAGVARGYLNRPELTAERFLEDPFSDRPQARMYRTGDLARWLADGN…	Pseudomonadota	BAC67535.1
BAC67535.1.A4|Q84BQ5.A4	serine	QQLLFGLNATDVDYDLQQTIHGLFEAQVERSPQAPVVVAGEQQLSYAELNARANQLARHLRELGVGPDSRVALCVERGLDMVVGLLAILKAGGGYVPLDPAYPLERLAYMLKDSAPLAVLVQGTTRSLLGEVSVPVVDLDQPHWQSLPADNLSVAELTPQHTAYVIYTSGSTGQPKGVINEHSGVVNRLLWMQDAYQLTSSDTVLQKTPFSFDVSVWEFFWPLMTGARLVMARPEGHKDPQYLSEIIEREQITTLHFVPSMLDVFLAHADTARCSSLRQVMCSGEALPGSVVRRFKQQLPASQLHNLYGPTEAAVDVTAWNCAGPLEQTPDNTPIGKPIANTRMYILDAQQQPVPHGVVGELYIGGVQVARGYLNRPELNAERFLNDPFQANGRMYRTG…	Pseudomonadota	BAC67535.1	Q84BQ5
BAC67536.1.A1|Q84BQ4.A1	leucine	AQVLLEFNATQVDFPAAQTIQQRFEAQVAERPDALAAVFADAQLTYAELNQQANALAQHLIGLGVKPDDRVAIVARRGLDTLVGLVAILKAGAGYVPIDPAHPAERLNYLLDDSAPVAVLTQSHLRERLPALNVPVLDLDHCNWPLTVTQNPQVPGLSTANLAYVIYTSGSTGLPKGVMVEHHTLSNLVDWHCTAFDLCAGRHTSSLAGFGFDAMAWEVWPALCAGATLHLAPTHEGGEDIDALLAWWCAQPLDVSFLPTPVAEYAFSQNLEHPTLRTLLIGGDRLRQFNRNQHFDVINNYGPTEATVVATSGLVQSGDALHIGKPLSNATVYLLDEQQRPVPLGVAGELYVGGAGVARGYLNRPDMTAERFLRDPFSRAPNARMYRTGDLARWREDGN…	Pseudomonadota	BAC67536.1	Q84BQ4
BAC67536.1.A2|Q84BQ4.A2	serine	QQRLLVEFNATAVDYNLEQTIHGLFEAQVARTPWAPAVVADEQQLTYAELNARANQLARHLRELGVGPDSRVAICVERGLDMVVGLLAILKAGGGYVPLDPAYPLERLAYMLKDSAPLAVLVQGTTRSLLGEVSVPVIDLDQSQWQSLPADNLSVAELTPQHTAYVIYTSGSTGQPKGVINEHSGVVNRLLWMQDAYQLTSSDTVLQKTPFSFDVSVWEFFWSLMTGARLVMARPEGHKDPLYLSEIIEREHITTLHFVPSMLDVFLAHADTARCASLRQVMCSGEALPGSVVRRFKQQLPGSQLHNLYGPTEAAVDVTAWNCAGPLESTPDNTPIGKPIANTRMYILDAQQQPVPHGVVGELYIGGVQVARGYLNRPELNAERFLNDPFQSNGRMYRT…	Pseudomonadota	BAC67536.1	Q84BQ4
BAC67536.1.A3|Q84BQ4.A3	isoleucine	PDERRQLLVEFNATEREYPRAPTVHALFERQVAADPHAIAVVHGGQTSSYGDLNDRANRLAHYLIAQGVQPGAQVAILLPRSRELLVAQLAIAKCAAAYVPLDINAPSERQAFMLEDSRAVALLTLSSEAIDYAAPRIDLDRLKLSGQSTHNPNLAQSSDALAYIMYTSGSTGTPKGVMVPHRGIARLVLNNGYADFNRQDRVAFASNPAFDASTMDIWGPLLNGGRVVVIDHQTLLDPNAFGRELSASGATILFVTTALFNQYVQLIPQALKGLRMVLCGGERGDPTSFRRLRAEAPQLRIVHCYGPTETTTYATTFEVHEVAENAESVPIGAPISNTQVYVLDAHQQPVPMGVTGELYIGGQGVALGYLNRADLTAEKFLPDPFSDRPGALLYRTGD…	Pseudomonadota	BAC67536.1	Q84BQ4
BAC67536.1.A4|Q84BQ4.A4	isoleucine	ESERQRLLYDFNATAREYPQTLTVHGIFQQQAAAHPKAVAAVHGEHSLSYFELNAQANRLAHHLISQGVQPGDHVAILLPRSLELLVAQLAIAKCAAAYVPLDINAPSERQAFMVEDCQAAALLTLSREDIDYAAPRIDLDRLILSGQPTHNPNLLQSSEALAYIMYTSGSTGTPKGVMVPHRAIGRLVLNNGYADFNAQDRVVFASNPAFDASTMDIWGPLLNGGRVVVIDHQTLLDPNAFGHELSASRATVLFVTTALFNQYVQLIPQALKGLRILLCGGERGDPAAFRRLLAEAPKLRIVHCYGPTETTTYATTFEVREVAENAESVPIGGPISNTQVYVLDAHQQPVPMGVTGELYIGGQGVALGYLNRADLTAEKFLRDPFSDQPGALLYRTGD…	Pseudomonadota	BAC67536.1	Q84BQ4
BAC67536.1.A5|Q84BQ4.A5	aspartic acid	QRLLVDFNASAVDCPLEQPLHGLFEAQVRRKPDAVALQSAQGNLTYRELNQRANRLAQHLRELGVQPDARVAICVERGLDLVVGLLGILKAGGAYVPLDPGYPVERLAYMLKDSAPTAVLVQTATRGLFDDAVATVIDLDRSTWQHLPDHDSSVPGLSASNLAYMIYTSGSTGLPKGVMIEHRSACNMVHWGSQISPPTEHGALLQKAPFSFDSSVWEIFWPLCSGMRLVLARPNGNRDSAYVVQTIREQQVTVVKFVPALLQQFIEQDGVEQCTSLTDVLNGGGELSAVLARQVRDRLPWVRLHNVYGPTETTVDSTGWTLEPHMPVPDNVVPIGTALSNTRLYVLDAYGQPVPQGVSGELHIGGVGVARGYHGLPEMQAERFIDSPFVAGDRLYRTG…	Pseudomonadota	BAC67536.1	Q84BQ4
EWS95122.1.A2	alanine	VAVVCGPVRLTFAELDARANRLARVLRARGVGRGDLVAVALARSADMVVAVFAVLKAGAGYVPLDAAYPADRIAFMLDDAAPRLVITDRSVSGGLPDTRVEALVLDDPACLRELAAVPDGRLPDEELGGAVPEGATAYVIYTSGSTGRPKGVIVPRRAMAVFLSWAVEEFGPEGLESVLASTSLSFDVSVFEIFAPLLAGGRIEVVPDLLALAGRPWSGSLISGVPSVVAALLEAGARLDCDRLVLAGEALPEHVVRRLRTDAPHVRVANLYGPTESTVYASGWHESDPDEVLAPPIGRPLSGTRTYLLDGRLRPVPAGVPGDLYLAGPKVADGYLGRPGLTACHFLPDPWGPAGARMYRTGDLARWDEHGMLHYLGRADHQVKVRGFRIELGEIESVL…	Actinomycetota	EWS95122.1
EWS95124.1.A3	alanine	STAVVSGGTTLSYADLDGRANRLAHLLRARGVRPGDLVAVALPRGADMVVAVWAVLKTGAGYVPVEPAYPAERIAFMLADAAPGLVVTDTKAADRLPDTASAEVVVLDGDDTVHELAGLPGTPLTHRAPVPGATPAYVIYTSGSTGRPKGVAVSRRSMSVFLSWAVRSFGAEGLAKVLASTSLSFDVSVFEIFAPLLAGGSVEVVTDLLALAERPWSGTLISGVPSVVSALLDAGAPLDCDRVVLAGEALPEHLVRRLRQHAPGVRIANLYGPTESTVYATGWYEAAPGQVCAPPIGQPLPGTRAHVLDARLRPVPAGVPGELYLAGPKVADGYLGRPGLTARHFVPDPHGPAGSRMYRTGDLARWDADGVLHYLGRADQQVKIRGFRIEPGEIESVLA…	Actinomycetota	EWS95124.1
EWS95124.1.A4	tyrosine	FEARAALTPDAIALRSGATTLTYAELNRRANRVAHTLTGLGIGPESFVALALPRSADQITALLGVLKAGAAYLPVDPDYPAARVRAMLDDARPALLVTRRDTLGALPAPLPGDTRVLTLDEPGTAAAIEAAAGTDPTDADRTAPLRHDHPAYLIFTSGSTGRPNGVVVTHTGTANLAARQIERFRVGEGDRMLQFASPSFDAAFSEVCTALLPGAELVLADKDELTPGRPLAELLIRHRITHVTLPPAALPLLPPEALASVTTLVTAGDALPRDAVRRWGPGRRLVNAYGPTEATVCATMSEPLTGDDEPTIGGPLGGARVHVLDDRLRPVPPGVTGELYIGGPGLARGYAGRPGPTAARFVADPYGPPGGRLYRTGDLVRQDRDGRLHFGGRADHQLS…	Actinomycetota	EWS95124.1
ACJ04424.1.A3|ACJ04424.1.A4|B6SF67.A3|B6SF67.A4	phenylalanine	FREQAAACSEAIAVKDSSAQLTYSELDRQSDELAGWLRQQRLPAESLVAVLAPRSCQTIVAFLGILKANLAYLPLDVNVPATRLESILSAVGGRKLVLLGADVADPGLRLADVELVRIGDTLGRCVPGAPGDNEAPVVQPSATSLAYVIFTSGSTGKPKGVMVEHRSIVRLMRHSNVSSRLLLHPRMTHLSNLAFDASVWEIFLTLLNGGTLICIDYLSSLDCRALGVSILEHQVDASVLPPALLKQCLANVPEALASLQVLLSAGDRLDSRDAIESCALVRGSVYNGYGPTENGIQSTIYEVKADAEFVNGVPIGRAVSNSGAYVMDPQQQLVPLGVMGELVVTGDGLARGYTDPSLDADRFVQVSVNGQLVRAYRTGDRVRCRPCDGQIEFFGRMDR…	Fungi	ACJ04424.1	B6SF67
ACJ04424.1.A5|B6SF67.A5	proline	FREQAAACSEAIAVKDSSAQLTYSELDRQSDELAGWLRQQRLPAESLVAVLAPRSCQTIVAFLGILKANLAYLPLDVNVPATRLESILSAVGGRKLVLLGADVADPGLRLADVELVRIGDTLGRCVPGAPGDNEAPVVQPSATSLAYVIFTSGSTGKPKGVMVEHRSILRVVTSPPARALLPSTIIMAHLTNIAFDVSLWEICTALLHGGTLICIQYLASLDVRGLQTTFSREAINVAVFPPALLKTCLAKIPSALASLSAMFSSGDRLDSRDASEGATLVRQGIHNAYGPTENGIQSTIYEVKADAEFVNGVPIGRAVSNSGAYVMDPQQQLVPLGVMGELVVTGDGLARGYTDPSLDADRFVQVSVNGQLVRAYRTGDRVRCRPCDGQIEFFGRMDR…	Fungi	ACJ04424.1	B6SF67
ACJ04424.1.A6|B6SF67.A6	isoleucine	FREQAAACSEAIAVKDSSAQLTYSELDRQSDELAGWLRQQRLPAESLVAVLAPRSCQTIVAFLGILKANLAYLPLDVNVPATRLESILSAVGGRKLVLLGADVADPGLRLADVELVRIGDTLGRCVPGAPGDNEAPVVQPSATSLAYVIFTSGSTGKPKGVMVEHRGVVRLVKQSNVVYHLPSTSRVAHLSNLAFDASVLEIYAALLNGGTVYCIDYLTTLDPHALESVFIDADLNTAVLPPALLKQVLASSPSTLHALDLLFIGGDRLDARDALYANRLVRGSLYNVYGPTENTVLSVVYLFNDDDACINGVPIGQVVSNSGVYVMDSEQKLVPPGVMGEIVVTGDGLARGYTDSTLNTDRFVQISVNGRVLQAYRTGDRGRYRPTDARLEFFGRLDQ…	Fungi	ACJ04424.1	B6SF67
ACJ04424.1.A8|B6SF67.A8	leucine	FREQAAACSEAIAVKDSSAQLTYSELDRQSDELAGWLRQQRLPAESLVAVLAPRSCQTIVAFLGILKANLAYLPLDVNVPATRLESILSAVGGRKLVLLGADVADPGLRLADVELVRIGDTLGRCVPGAPGDNEAPVVQPSATSLAYVIFTSGSTGKPKGVMVEHRGVVRLVKQSNVVYHLPSTSRVAHLSNLAFDASAWEIYAALLNGGTLICIDYFTIIDARALGVIFAQQSINATMLSPLLLKQFLSDAPFVLRSLHALYLGGDRLQGRDAIQACRVGCAFVINAYGPTENSVISTTYTLVKGNADFPNGVPIGRAVSNSGAYVMDPQQQLVPLGVMGELVVTGDGLARGYTDPSLDADRFVQVSVNGQLVRAYRTGDRVRCRPCDGQIEFFGRMD…	Fungi	ACJ04424.1	B6SF67
ADL64235.1.A1	valine	NYVAVQFDGVFITYQTLNARANDLAQRLRNQYGVEPNDRVAVIAEKSIEMIVAMIGVLKAGGAYVPIDPNYPSDRQEYILKDATPKVVITYQVVYENGKRDINHIDLNKIAWKNIDNLSKCNTLEDHAYVIYTSGTTGNPKGTLIPHRGIVRLVHQNHYVPLNEKTTILLSGTIAFDAATFEIYGALLNGGKLIVAKTEQLLNPIALEQLINENDVNTMWLTSSLFNQIASERIEVLVPLKYLLIGGEVLNAKWVDLLNQRPKHPQIINGYGPTENTTFTTTYNIPNKVPNRIPIGKPILGTHVYIMQGERRCGVGIPGELCTSGFGLAAGYLNQPELTADKFIKDSNINQLMYRSGDIVRLLPDGNIDYLYRKDKQVKIRGFRIELSEVEHALERIQG…	Bacillota	ADL64235.1
ADL64235.1.A2	tyrosine	FDEVVSRQGNHVALVMNDLTMTYETLHNYVDAIAHMLLSNGVGKGQRVALITERSFEMIAAMLATVKVGASYIPIDIDFPKKRQGAILEDAKVTAVMSYGVEIETTLPVIQLENAKGFVESKENEQYDDLHGDQLENTAMLDNEMYAIYTSGTTGMPKGVAIRQRNLLNLVHAWSTELQLGDNEVFLQHANIVFDASVMEIYCCLLNGHTLVIPDREERVNPEQLQQLINKHRVTVASIPLQMCSVMEDFYIEKLITGGATSTASFVKYIEKHCGTYFNAYGPSESTVITSYWSHQCGDLIPETIPIGKPLSNIQVYIMSDGLLCGIGMPGELCIAGDSLAIGYINRPELMADKWQNNPFGKGKLYHSGDLARYTSDGQIEFLGRIDKQVKVNGYRIEL…	Bacillota	ADL64235.1
AAD56240.1.A1|CAB15186.3.A1|P45745.A1	glycine	ISKWNETAKSEKLVSLQDMFEKQAVLTPERIALMCDDIQVNYRKLNEEANRLARLLIEKGIGPEQFVALALPRSPEMVASMLGVLKTGAAYLPLDPEFPADRISYMLEDAKPSCIITTEEIAASLPDDLAVPELVLDQAVTQEIIKRYSPENQDVSVSLDHPAYIIYTSGSTGRPKGVVVTQKSLSNFLLSMQEAFSLGEEDRLLAVTTVAFDISALELYLPLISGAQIVIAKKETIREPQALAQMIENFDINIMQATPTLWHALVTSEPEKLRGLRVLVGGEALPSGLLQELQDLHCSVTNLYGPTETTIWSAAAFLEEGLKGVPPIGKPIWNTQVYVLDNGLQPVPPGVVGELYIAGTGLARGYFHRPDLTAERFVADPYGPPGTRMYRTGDQARWR…	Bacillota	AAD56240.1	P45745
AAD56240.1.A2|CAB15186.3.A2|P45745.A2	threonine	TDWQSVSEKIPHACLPEQFEKQAALRPDAIAVVYENQELSYAELNERANRLARMMISEGVGPEQFVALALPRSLEMAVGLLAVLKAGAAYLPLDPDYPADRIAFMLKDAQPAFIMTNTKAANHIPPVENVPKIVLDDPELAEKLNTYPAGNPKNKDRTQPLSPLNTAYVIYTSGSTGVPKGVMIPHQNVTRLFAATEHWFRFSSGDIWTMFHSYAFDFSVWEIWGPLLHGGRLVIVPHHVSRSPEAFLRLLVKEGVTVLNQTPSAFYQFMQAEREQPDLGQALSLRYVIFGGEALELSRLEDWYNRHPENRPQLINMYGITETTVHVSYIELDRSMAALRANSLIGCGIPDLGVYVLDERLQPVPPGVAGELYVSGAGLARGYLGRPGLTSERFIADPF…	Bacillota	AAD56240.1	P45745
AAC44632.1.A1|CAB15188.1.A1	2,3-dihydroxybenzoic acid	AGETFGDLLRDRAAKYGDRIAITCGNTHWSYRELDTRADRLAAGFQKLGIQQMDRVVVQLPNIKEFFEVIFALFRLGALPVFALPSHRSSEITYFCEFAEAAAYIIPDAYSGFDYRSLARQVQSKLPTLKNIIVAGEAEEFLPLEDLHAEPVKLPEVKSSDVAFLQLSGGSTGLSKLIPRTHDDYIYSLKRSVEVCWLDHSTVYLAALPMAHNYPLSSPGVLGVLYAGGRVVLSPSPSPDDAFPLIEREKVTITALVPPLAMVWMDAASSRRDDLSSLQVLQVGGAKFSAEAARRVKAVFGCTLQQVFGMAEGLVNYTRLDDPEEIIVNTQGKPMSPYDEMRVWDDHDRDVKPGETGHLLTRGPYTIRGYYKAEEHNAASFTEDGFYRTGDIVRLTRDG…	Bacillota	AAC44632.1
AAC06346.1.A1|O68006.A1	isoleucine	NEKELILHFNNTKTDYPKNKTLHELFEEQAMKTPDHTALVFGAQRMTYRELNEKANQTARLLREKGIGRGSIAAIIADRSFEMIIGIIGILKAGGAYLPIDPETPKDRIAFMLSDTKAAVLLTQGKAADGIDCEADIVQLDREASDGFSKEPLSSVNDSGDTAYIIYTSGSTGTPKGVITPHYSVIRVVQNTNYIDITEDNVILQLSNYSFDGSVFDIFGALLNGASLVMIEKEALLNINRLGSAINEEKVSVMFITTALFNMIADIHVDCLSNLRKILFGGERASIPHVRKVLNHVGRDKLIHVYGPTESTVYATYYFINEIDDEAETIPIGSPLANTSVLIMDEAGKLVPIGVPGELCIAGDGLSKGYLNREELTAEKFIPHPFIPGERLYKTGDLA…	Bacillota	AAC06346.1	O68006
AAC06346.1.A2|O68006.A2	cysteine	TDQSFDAKPLHELFTGQVKHGPDRMALKHHDEVMTYQELDEKSNQVARFLIGKGVEKGDYIGVIGKRSLGTIVNLLAVLKTGAAYIPLDPDYPEERKAYIQSKSNCKFFISHDVYDKEHIERFSKAPVDRKVDLDDMAYVIFTSGSTGKPKGVQITHVPQRNTILDINEKFNVTEQDNIMGISSLCFDLSVYDVFGALSSGASLVIIDDQRDVFSLKETAEKERITIWNSVPAIMGMTADVYPDNELNHHLRLILLSGDWIPLQLPATIKKTFKNAEVISLGGATEGSIWSIYYPIQKVEEDWKSIPYGKPLANQKIYVLNQNKQLCPVGVEGELYIGGAGVASGYIHDQEKTEHSFIQHQELGYIYKTGDYGVLKEDGYVEFLGRKDSQVKIRGYRVE…	Bacillota	AAC06346.1	O68006
AAC06346.1.A3|O68006.A3	leucine	KRTLLESFNHTKTAYPKGKAIHQLFEEQAKRIPDHTAVVFEDQKLTYRQLNEKANQVARLLREKGVKPDTLVGIMMERSSDMIAAILGVLKAGGAYLPIDPEYPPERMRYMAFDSEVKVIISDVPLAEELTAESIELIHMDDERIAGQDRSDIDNVNQSGDLAYVIYTSGSTGKPKGVMIEHQSLINLCSWHQSCFEVGQNDNSSIYASISFDAFVWELFPYITAGATVHVLNQETRLDVEKLNRYFHDHHITISFLPTPVCEQFTALDNHSLRTLLTGGDKLNVFKEKSYQIVNNYGPTENTVVATSFPIDKSHQNIPIGKPIDNVKVYILNKDLQLCPLGASGELCIAGEGLARGYVNRPELTREKFIGNPFVPGERMYRTGDLAKMLPDGNIQFLG…	Bacillota	AAC06346.1	O68006
AAC06346.1.A4|O68006.A4	glutamic acid	GERHRVLYDFNRTDGVFCKEMTIPELFEKQAEKTPDHPAVAFGDETISYRELNERANSLAFTLRQKGVGPDVIAGILTERSIEMIVGIMGILKAGGAYLPIDPAYPQERISYIVKDSDVSVLCAAGDVDPGEAYTGDIIRIDQTGQNDHVENLKHDIKPQHLAYVIYTSGSTGKPKGVMIEHHSVNNLVHGLNERIYQHLDAHLNVALVAPYIFDASVKQIFAALLFGHTLCIVPRETAWDAMSLIEYYSKNNINVSDMTPAHLNMLAYVDKTELEFDVKELIVGGDALTPDVIGGLFHKFPNLSCNITNVYGPTECCVDAASHQIESGKVPQTPSIPIGRPLLNTSIYIVDKELRPLPVGIAGELCIAGEGVARGYVNRPELTAEKFVDHPFEPGKKM…	Bacillota	AAC06346.1	O68006
AAC06346.1.A5|O68006.A5	isoleucine	KEEQHRILHTFNDTKTGYPKDKPLHELFEEQAMKTPDHTALVFGAQRMTYRELNEKANQTARLLREKGIGRGSIAAIIADRSFEMIIGIIGILKAGGTYLPIDPETPRDRIDYMLKNSGAALLVTTDSLLKPFDIKTVDLCSDELHLLSEENLPRVNRSSDTAYIVYTSGSTGTPKGVVIPHYSAARVVKNTNYIDITGNDVILQLSNYSFDGSVFDIFGALLNGASLVLIEKETVLNTHELAEVIKKEQVSVMFITTALFNTLADINIGCLAKLRKILFGGERASIPHVRKVLDHVGRDKLIHVYGPTESTVYATYYFINEIDDEAETIPIGSPLANTSVLIMDEAGKLLPIGVPGELCIAGDGLSKGYLNREELTAEKFIPHPFIPGERLYKTGDLA…	Bacillota	AAC06346.1	O68006
AAC06347.1.A1|O68007.A1	lysine	SEEEKDIILHTFNHEKTDGPKNKTLSRLFEERAEKTPDHTAVIFEDQQLTYRELNEKANQLAWLLREKGVKPDTIVAIMTDRSLEMIIGIIGILKAGGAYLPIDPDYPEDRVKYMLEDSGADMVVIQEPFKSKIDGRQLITAEDTRSFSKENLPNVNKASDLAYVIYTSGSSGRPKGVMTTHRNVVHYVDAFTKRIPLSEHDTVLQVVSFSFDAFSEEVYPILACSGRLVISRKVSDLNIDELVKTIGKYRVTLVSCSPLLLNEIDKNQHLTFHPQMKFISGGDVLKFEYVENIIKGADVYNSYGPTEATVCATYYQLSSADRKKTSIPIGKPLSNYKVYIADQYGRPQPVGVPGELLIGGEGVARGYLNHETLTKAAFVVDESGERVYRTGDLARWLS…	Bacillota	AAC06347.1	O68007
AAC06347.1.A2|O68007.A2	ornithine	EERHTVLYQFNDTNTEHPSGIFSELFEEQAEKSPNHPAAVFKDQMLTYRELNEKANQLARTLRQKGVQRESVVGIMAERSLEMLTGILAVLKAGGAYMPIDPGLPKERIQYLITDSGADLLLTQHQLIGSISFAGEIIQIDQADAYDTDGSNLEHLNSPGDLAYVIYTSGTTGNPKGVMVEHRNIIHAHYTWRKHYELASFSVNLLQLASMSFDVFAGDLCRSLLNGGTMYIVPDDVKLEMNLLYDMINKYGIHMLESTPSLIIPLMKYIDHHKLDFSSMKLLIMGSDTCTIKDYKWLVERFGQRMRIINSYGVTEASVDSGYYEEALDRIPEIANTPIGKPLDNTAFYILDPSLNPQPVGVYGELYIGGEGIARGYLNKPELTKERFVPNRFAAGGNM…	Bacillota	AAC06347.1	O68007
AAC06348.1.A1|O68008.A1	isoleucine	EQHRILDTFNDTKTGYPKDKPLHELFEEQAMKTPDHTALVFGAQRMTYRELNEKANQTARLLREKGIGRGSIAAIIADRSFEMIIGIIGILKAGGAYLPIDPETPKHRIAFMLSDTKAGVLLAQGKAADGIDCEADIIHLDKGVADGFSKKRLSSVNDSGDTAYIIYTSGSTGMPKGVVTPHYSAARVVKNTNYIDITEDDAILQLSNYSFDGSVFDIFGALLNGASLVLIEKETVLNTHELAEVIKKEQVSVMFITTALFNTLADINIGCLAKLRKIFLGGERASIPHVRKVLNHVGRDKLIHVYGPTESTVYATYYFINEIDDEAETIPIGSPLANTSVLIMDEAGKLLPIGVPGELCIAGDGLSKGYLNREELTAEKFIPHPFIPGERLYKTGDLA…	Bacillota	AAC06348.1	O68008
AAC06348.1.A2|O68008.A2	phenylalanine	LLYRFNDTKTDAPTDKTICQLFAERAETSPDKTAVVFEDQTLTYRQLHERSNQLARFLREKGVQPDTAVGIMVDRSPEMIIGLLGILKAGGAYLPLDPAYPEDRIKYILGDSQTKFLLSEEALIKKRAFIKEADMINIDIHDKQIAAQDAAQLEPVSRSGDLAYIIYTSGSTGKPKGVLIEQKGLSNLVSAVVKLMHLNTGSRVIQFASLSFDASAFEIFPALAAGSALVLGRQEEMMPGQPLTSFLRQYNITHATLPPTVLDVLNESGLENLKVIVSAGSACSEELAKRWSGNRLFINAYGPTETTVCATAGIYEGSGRPHIGSPIANTNVYVLDQNQKPVPTGVVGELCVGGMSLARGYLNRPELTAEKFISHPFASGERLYRTGDLARWLPDGHLE…	Bacillota	AAC06348.1	O68008
AAC06348.1.A3|O68008.A3	histidine	EERKTLLYEFNRTNADYPRNKTIHQLFEEQAERTPGHTAVVFEKEELSYKALNERSNQLAGLLREKGVKPDMIVGVMAERSVEMIVGMLAVLKAGGAYLPIDPEYPEDRIRYMIEDSGISILLKKADKQIDVDFTCIDMNEKGLAKDMAAENLGHTSGSSDMAYVIYTSGSTGKPKGVMVNHQSIVNTLYWRKQSYGYSTADATLQVPSFSFDSSVEDIFTTLISGAKLVLIRDLRMNPREIIGVLRTHKATNLLAVPSFYLNLLDTIEQPLDDLRFVTVAGEGFNESLIRQHFEKLPNVKLFNEYGPTENSVCSTRGELRKDDEKVVIGRPISNHKVYILNHNQQLLPLGTPGELCLSGEGLARGYLNRPDLTLEKFVPNPFAPGESMYRTGDLARFL…	Bacillota	AAC06348.1	O68008
AAC06348.1.A4|O68008.A4	aspartic acid	EMNALLDQNQGKQADYPQDQTVHQLFEQQADKTPEQTAVVYADEKLTYRELNERANQLARLLRDKGADADQPVAIMIEPSLEMIISMLAVLKAGAAYVPIEPEQLAKRTNEILSDSRAAILLVKGSVKENVAFAGEIVNVADGLIDAKVASNLSASGSADQNAYIIYTSGSTGKPKGVFVRHGNVVNYTTWFMKEAGLTENDKAMLVSSYAFDLGYTSIFSALLSGSELHIARKECYTNAHRALKYIKENGITYIKLTPSLFNIFVNDPGFSAEKPCATLRLVVLGGEMINTRDVETFYNQYPDHVVMNHYGPTETTIGSVFKVIDPEHLDSFKECPVIGTPIHNTNAYVLDENMKLLPEGVYGELCIAGAGVTGGYVNRPDETKEKFIENPFAPHTKM…	Bacillota	AAC06348.1	O68008
AAC06348.1.A5|O68008.A5	asparagine	SEAERNRLLYEWNDTKAEYPNQTIHRLFEEQAEKTPELAAVVSGNDKLTYRELNEKSNQLARYLRDKGVKADTIVAIMAERSPEMVVGIMGILKAGGAYLPIDPDYPEERIKYMLEDSGAAIILADHKQDLGTLHQEAVELTGDFSSYPADNLEPAGNADSLAYIIYTSGSTGKPKGVMIRQRGLVNYITWADRVYVQGEQLDFALYSSIAFDLTVTSIFTPLISGNRVIVYRHSEDGEPLIRKVFRDQKAGIVKLTPSHLSLVKDMDASGSSIKRLIVGGEDLKTELAKEITERFHHNIEIYNEYGPTETVVGCMIYQYDAGWDRQVSVPIGKPASNVQLYILDERQEVQPVGIAGELYISGDGVAKGYLNKPELTSEKFLPNPFLPGERMYRTGDLA…	Bacillota	AAC06348.1	O68008
CAC48360.1.A1|Q939Z1.A1	leucine	AARTTPTMLDLFASHVDRTPDAVAVAGGDGVLTYRQLDERAGRLAGRLASRGIRRGDRVAVVMDRSADLVVALLAVWKAGAAYVPVDAGYPAPRVAFMVADSAAKLVVCSAASRGAVPAGVESLEPAAAAEEGASDAPAATVRPGDPAYVMYTSGSTGTPKGVTISQGCVAELTMDAGWAMEPGEAVLMHSPHAFDASLFELWMPLASGVRVVLAEPGSVDARRLREAAAAGVTRVYLTAGSLRAVAEEAPESFAEFREVLTGGDVVPAHAVERVRTAAPRARFRNMYGPTEATMCATWHLLQPGDVVGPVVPIGRPLTGRRVQVLDASLRPVGPGVVGDLYLSGALAEGYFNRAALTAERFVADPSAPGQRMYWTGDLAQWTADGELVFAGRADDQVK…	Actinomycetota	CAC48360.1	Q939Z1
CAC48360.1.A2|Q939Z1.A2	beta-hydroxytyrosine	VRRWDPPLQAGEPLPALVGRMAARPPDNVAVVDGDGALSYADLWERSLKFAAVLRAHGVRSEDRVGLVVGRSAWWTVGMLGVLLAGGTFVPVDPAYPAERKEWIFRSANPMLVVCAGATRGAVPAEFADRLVVIDEVDPAAGSAGDLPRVDPRSAAYVIYTSGSTGTPKGVVVTHAGLGNLALAHIDRFGVSPSSRVLQFAALGFDTIVSEVMMALLSGATLVVPPERDLPPRASFTDALERWDITHVKAPPSVLGTADVLPSTVETVVAAGELCPPGLVDRLSADRRMINAYGPTETTICATMSMPLSPGQHPIPFGKPVPGVRGYLLDSFLRPLPPGVTGELYLAGIGVARGYLGRSALTAERFVADPFVPGERMYRTGDLAYWTEQGELVSAGRAD…	Actinomycetota	CAC48360.1	Q939Z1
CAC48360.1.A3|Q939Z1.A3	asparagine	LPVPDRTLPELFAAQAAATPEATAVVFEDRSLTYAELDARANQLARWLIDQGAGPEGLVAVLLPRSLELVVALLAVTKTGGAWLPIDPGYPADRIAFMLDDAGPALVITTAVLSASPIGDVLAARSRTVVLDEPAAAGQLAGRDRAPVTDTDRARALDPRHPAYLIYTSGSTGRPKAVVVTHRNLTNYLLHCGRMYPGLRGRSVLHSSIAFDLTVTATFTPLIVGGEIHVGALEDLIGVVEAAPSIFLKATPSHLLTLDTASRGSAGSGDLLLGGEQLPADTVVQWRRKYPNIVVVNEYGPTEATVGCVEYRLEPGQECPPGGVVPIGTPLANMRAFVLDSWLRLVPPGAVGELYVAGAGLARGYLGRAGLTATRFVADPFGSGERMYRTGDLVQWNPD…	Actinomycetota	CAC48360.1	Q939Z1
CAC48361.1.A1|Q939Z0.A1	para-hydroxyphenylglycine	VAGEWGASTSAPPSLPALDLFGHQVAHRRDEPAVVDGDRTVSYGELAERAERLAGYLNGRGVRRGDRVAVVLDRSPDLIATLLAVWKAGAAYVPVDPAYPVERRKFMLADSGPAAVVCAEAYRAAVPDTCPEPIVLDDPRTRQAVAESPRLSAGTSADDLAYVMYTSGSTGTPKGVAVSHGNVAALAGEPGWRVGPGDAVLLHASHAFDISLFEMWVPLLSGARVVLAGPGAVDGAALAAYVAGGVTAAHLTAGAFRVLADESPEAVAGLREVLTGGDAVPLAAVERVRGRVRNVRVRHLYGPTEATLCATWWLLEPGDETGSVLPIGRPLAGRRVHVLDAFLRPVPPGVAGELYVAGAGVAQGYSSRPALTAERFVADPSGSGARMYRTGDLAYWTEQ…	Actinomycetota	CAC48361.1	Q939Z0
CAC48361.1.A2|Q939Z0.A2	para-hydroxyphenylglycine	PTRAAVVERWNSTGEAAAETSVLELFRRQAGASPDAVAVVAGERTLSYADLDRESDRLAGHLAGIGVGRGDRVGVVMTRGADLFVALLGVWKAGAAQVPVNVDYPAERIERMLADVGASVAVCVEATRKAVPDGVEPVVVDLPVIGGVRPEAPPVTVGAHDVAYVMYTSGSTGVPKAVAVPHGSVAALASDPGWSQGPGDCVLLHASHAFDASLVEIWVPLVSGARVLVAEPGTVDAERLREAVSRGVTTVHLTAGAFRAVAEESPDSFIGLREILTGGDAVPLASVVRMRQACPDVRVRQLYGPTEITLCATWLVLEPGAATGDVLPIGRPLAGRQAYVLDAFLQPVAPNVTGELYLAGAGLAHGYLGNTAATSERFVANPFSGGGRMYRTGDLARWT…	Actinomycetota	CAC48361.1	Q939Z0
CAC48361.1.A3|Q939Z0.A3	beta-hydroxytyrosine	EQRRLVVDEWNRTDVPLAAETLPVLFRRQAERSPDAVAVEDGARSLTFGGLLGEVEALARLLVGAGVRREHRVGVLVERSAELAVTMMAVSFAGGVFVPVDPDYPRERVEFMLANSAPGVMVCTKTTRAAVPAEFAGTVLVLDELPAADPDVELPPVAPEDAAYVIYTSGSTGVPKGVLVTHSGLANLGYAHIERMAVTSSSRVLQLSATGFDAIVSELYMALLAGATLVLPDAASMPPRVTLGEAIRRAGITHLTVSPSVLASEDDLPDTLRTVLTGGEALPPALVDRWSPGRRVIQAYGPTETTICSTMSAPLSPGHDQVPLGGPIHNVRHYVLDAFLQPVPPGVVGELYITGVGLARGYLGRPGLTAERFVASPFAPGERMYRSGDLFRWTREGQL…	Actinomycetota	CAC48361.1	Q939Z0
CAC48362.1.A1|Q939Y9.A1	3,5-dihydroxyphenylglycine	ERALVVEGFNATAGPVPGESVLELFARRVAAAPDAVAITGAAGANLTYAEVDQASNRLAGYLAVRGVGRGDRVGVAMERSPDLLIAFLAIWKAGAAYVPVDVEYPAERISFVFDDSGVSTVLCTLATSAVAPGNAIVLDAPETRVAVRDCAAPEIRPHADDLAYVMYTSGSTGLPKGVAIPHGAVAGLAGDAGWQIGPGDGVLMHATHVFDPSLYAMWVPLVSGARVLLTEPGVLDAAGVRQAVHRGATFVHLTAGTFRALAETAPECFEGLVEIGTGGDVVPLQSVENLRRAQPGLRVRNTYGPTETTLCATWLPIEPGEVLGRELPIGHPMTNRRIYLLDAFLRPVPPGVAGELYIAGTGLAHGYLKSPGLTAGRFVACPFAAGERMYRTGDRARWT…	Actinomycetota	CAC48362.1	Q939Y9
CAC48369.1.A1|Q939Y2.A1	tyrosine	PSTAPALFEAAAAAVPDRPAVAMGTTTLTYAELNTQANRLARRLVAHGVGPERLVALAMPRSIEFAVAMLAVHKAGGAYVPIDPDYPAERRQHMLAGAAAQCLLCLPGQDVAGAPVVLSVALAEPGRPEPDLDDSDRLAPLLPSHPAYVIFTSGSTGQPKGVVVTHRGIPNLAADYVHRQNLLPDSRLLAFASPSFDAAVAEFWPIWLAGACLVLAPAPDLIPGEPLARLVRDRHITHVTLPPSALAPLEEAGGLPPGLTLLVAGEAGPAPVAKRWAAGRVMINAYGPTEATVAVTASDPLTGEDTPPIGRPITGVHTYVLDDRLVPVPDGTVGELYMTGPGLARGYLHRPAATAERFLPDPFGGPGQRMYRTGDRVRARPDGQLVFVGRADDQLKVRG…	Actinomycetota	CAC48369.1	Q939Y2
WP_010369400.1.A1	coumaric acid	SDKTIGFETSGSTGKPQTWHKSIASLHAEAVTFADTFSFDAVDYFCACVDIRHMFGFIWAFMLPLRLGKQVCYELGSTPDLQPVRDKQVGVILTPTMFDFVADQLSQNHCYLISSGAPFKGEKEQKLADLISSLSLSIQAFEVLGSTETGGIGY	Pseudomonadota			WP_010369400.1
WP_010369430.1.A1	asparagine	LTSSGEALSYAEMNGKANALAKQIIAQHPKAQAGLLPADTPIALYFSRGSEMLIAILAVLKAGGAYVPVSPDYPEARVEFILTDTNTDLVLTQESHLPSLKPVLGKATALGVKALGVNAFGVKALSVSTRALAVEHENLVRPTALANLAYIIYTSGTTGQPKGVMLTQHNVLYYLHAITRQLGDKYRNIDFSSNYCFDLSVTTTLCPLLAGQTVCVYEGDILDAAAFRAHLSAANVGFVKTTPSLAMALLPGSDAQVDALMLGGEALTEQAIDALSGHVNAIFDEYGPTEATVGAMLAQAYPRLHQGIGKAYPNVNLHVLSESLQTMPIGAPGELYISGLGVARGYLNRPELNAERFIDNPFSHDPAHSKLYKTGDLARFLDNGDLVCLGRNDEQVKIR…	Pseudomonadota			WP_010369430.1
CAB38517.1.A1|Q9Z4X5.A1	aspartic acid	DPAVRERVLVEWNGAPTQLPGTPLHELISEQARLTPDAVAVVCDGTSLTYAELDGRANQLARHLLERGLGAEDFVAIALHKSLDAVTSMLAVLKTGAAYLPIDPDYPAERITYMLDDARPALTLREPVPAAAYGHRPTDDVTDAERRTPWSALHAAYMIYTSGSTGRPKGVVIEHHALATYLHRARNTYTAMTGVTVLHSPLAFDLTITALWTPLTAGGTVHLTSLEEAEVQPSLIKATPSHLPLLTNLAATASPSHTLILGGEALHTDQLTDWRTQHPGAQIINAYGPTESTVNITDHRLDGTEEGPVPIGRPFANTQVYVLDSALRPVAPGTTGELYLAGEQLARGYLGRPALTAERFTANPHSSVPGARMYRTGDLAHWNHHGHLTYDGRADHQIK…	Actinomycetota	CAB38517.1	Q9Z4X5
CAB38517.1.A2|Q9Z4X5.A2	glycine	DAAERRLVLQEWNDTAAEPPAASVTGLFERQARRSPGATALEFGEVRLSYAELNARANRLARHLVARGAAPGRFVAVALPRSAELVVTLLAVLKSGAAYLPIDPHYPADRVEYMLADAGPALTVTEPVAEAGLSGYGDADLGADELRGPVHGAHPAYTIYTSGSTGRPKGVVVPRGALDNFLADMGRRFTPGSGDRLLAVTTVGFDIAGLEIFLPLLHGAVLVLADEETARDPHALLHRVSASGITMVQATPSLWQGVAAVAGDELAGVRVLVGGEALPSELARALTDRARSVTNLYGPTEATIWATAADVAESGPVIGRPLANTSAYVLDSALRPVPVGVPGELYLAGEQLAQGYHLRPALTSERFTADPYGPAGTRMYRTGDLVCRRRDGALRYLSR…	Actinomycetota	CAB38517.1	Q9Z4X5
CAB38518.1.A1|Q9Z4X6.A1	serine	WNDTAHEVPETTLPELFAARAARTPGHEALVYEGTSLTYAELDARAERLAGALTARGAGPERFVAVAVERSAELVVALLAVLKSGAAYVPVDPGYPADRIAHILRDAGAMLVLTTRDTAERLPGDGTPRLLLDEPAAAGTTAAGAPAPPGTLPRALPAPGHPAYVIYTSGSTGRPKGVVISHRAIVNRLAWMQDTYGLEPSDRVLQKTPSGFDVSVWEFFWPLVQGATLVVARPGGHTDPAYLAGTVRREGVTTLHFVPSMLDVFLREPAAAALGGATPVRRVFCSGEALPAELRARFRAVSDVPLHNLYGPTEAAVDVTYWPCAEDTGDGPVPIGRPVWNTRMYVLDAALRPVPAGVPGELYIAGVQLARGYLGRPALSAERFTADPHGAPGSRMYRT…	Actinomycetota	CAB38518.1	Q9Z4X6
CAB38518.1.A2|Q9Z4X6.A2	threonine	ATLPELFERQAARHPDRTALTFEGTSLSYAELNARANRLARLLTARGIGPDALVALALPRSAELVVALLAVVKSGAAYVPLDPGYPADRLAHALSDSAPAALLTDRATAGRLPAHEVPRIVLDAPAPADGGTTGGDPADAHPATDLAQGERVRPLDPRDTAYVIYTSGSTGRPKGVAVPHGNVVRLFSATAPWFGFDEHDVWTLFHSYAFDFSVWELWGPLLHGGRLVVVPHDVTRDPAAFLALLARERVTVLNQTPSAFHQLAAADRENPTELALRTVVFGGEALDLSRLADWYERHAEDAPALVNMYGITETTVHVSHFALDRATAAASSASTIGVNIPDLRVYVLDDRLRPTAPGVTGEMYVAGAGLARGYLGRPALTADRFPADPYAALFGERGT…	Actinomycetota	CAB38518.1	Q9Z4X6
CAB38518.1.A3|Q9Z4X6.A3	tryptophan	RPVQGTFADHVARHAAERPGHLAVETAGAAAPGGALTYGELNERANRLARALLARGAGPERFVAVALPRSADLVLSALAAFKAGAAYLPVDPAHPAERITHLVSDAAPTLIVTTSALAASLPDTGTPVLLLDTPETAATLAALPGHDVTDADRPVPLRPEHPAYMIYTSGTTGRPKGVVVTHTGLPGLLDIFTRDCAAGPGSRILQHLSPSFDASFWELAMGLLTGATLVVAPPETTPGPELAELATRHAATHLSLTTSVLGLLPPDSLPDGLTLVVGAEAIPPELVERWSPGRTMLNSYGPTETTVCSTMSGPLSGPAVPPIGSPVANSAVYVLDAALRPVPPGVPGELYAAGAHLARGYHDRRALTAERFVANPFGEPGSRLYRTGDLVRWRPDGQL…	Actinomycetota	CAB38518.1	Q9Z4X6
CAB38518.1.A4|Q9Z4X6.A4	aspartic acid	DPAVRERVLVEWNGAPTQLPGTPLHELISEQARLTPDAVAVVCDGTSLTYAELDGGANQLARHLLGEGLGAEDFVAIALAKSLDAVISMLAVLKTGAAYLPIDPDYPAERITYMLDDARPALTLTEPVPVERYTGHSVTAVTDEERRSPWSARHAAYMIYTSGSTGRPKGVVIEHHALATYLHRARNTYTAMTGVTVLHSPLAFDLTITALWTPLTSGGTVHLTSLEESDTQPSLIKATPSHLPLLTTLPETASPSHTLILGGEALHTDHLVTWRTQHPGVQIINAYGPTESTVNITDHHVGEDTPDGPVPIGRPFANTQVYVLDSALRPVAPGVTGELYLAGEQLARGYLGRPALTAERFTANPHSSTPGARMYRTGDLAHWNHHGHLTYDGRADHQI…	Actinomycetota	CAB38518.1	Q9Z4X6
CAB38518.1.A5|Q9Z4X6.A5	aspartic acid	DPAERERVLVEWNGAPTQLPGTPLHELISEQARLTPDAVAVVCDGTTLTYAELDRRANQLARHLLGEGLGAEDFVAIALAKSLDAVISMLAVLKTGAAYLPIDPDYPAERITYMLDDAQPALTLTAPIPPASYDSRPTSEITDVERRSPWSARHAAYMIYTSGSTGRPKGVVIEHHALATYLHRARNTYTAMTGVTVLHSPLAFDLTITALWTPLTAGGTVHLTSLEEAEVQPSLIKATPSHLPLLTTLPETASPSHTLILGGEALHTDHLATWRTQHPGAQIINAYGPTESTVNITDHHVSEDTPDGPVPIGRPFANTQVYVLDSALRPVAPGVTGELYLAGEQLARGYLGRPALTAERFTANPHSSTPGARMYRTGDLAHWNHDGHLTYDGRADHQI…	Actinomycetota	CAB38518.1	Q9Z4X6
CAB38518.1.A6|Q9Z4X6.A6	para-hydroxyphenylglycine	ELFAEQALRTPGAPALVRGGTTVSYAELDLRTNRLARLLRQQGVRPGTPVVMLMERSPAHVVATLAIAKAGGAYVPLHDTYPLDRMRHVVADTAATLILTDRAEAARAGQLGARVMVVDEFGAAPSGSEADAAPGTGTGTGTGSRSGYVDDAPEVGLRPQDLAYVMYTSGSTGVPKGVAVTHRGVVDLVRDHCWRPGVHERVLLHAPHAFDVSCYEMWVPLVSGGTVVVAPPGHLDPAAITDLITAHDITAIHLTAGFFRVVAEEAPECFAGVREVLTGGDVVSPAAVARVLAHHPRIVLRHLYGPTETTLCVTQHEVTAPYEARGSLPVGRATGNTRAYVLDRYLQPVPAGVPGELFISGSGLARGYLDRPDLTCERFVADPYGGSGERMYRTGDLVR…	Actinomycetota	CAB38518.1	Q9Z4X6
CAD55498.1.A2|Q8CJX2.A2	tryptophan	EWNATAKGLAPATLPELFERHVRERPGAEAVVAGDTSLSYAELNARANRLARLLVARGAGPERLVALALPRSAELPVAVLAVAKAGAAYLPLDPAHPAERIAGTLDDAAPVALLTTAAVAAGLPDTDVPRLLLDEEPAAGGGEDAADLTDADRLAPLLPGHPAYVIYTSGTTGRPKGVTVTHSGLPALLDIFTSQLDVVPGSRVLHHLSPAFDGGFWELAMGLLTGAALVVVEPGTVPGPALAALAVRHRVTHAAITPAVLQLIPEGALPAGTTLVVAAETCPPELVARWSAGRLMRNSYGPTETTVCATMSAPLAGAAVPPIGRPIADTAGYVLDDALQPVPPGVPGELYVRGPGLARGYLGRPSLTAGRFVACPFGPAGGVMYRTGDLVRHRADGDL…	Actinomycetota	CAD55498.1	Q8CJX2
ABR67744.1.A1	serine	AEQARRTPDRTALVFAGAEVGYAELDARANRLAHELRERGVRRETPVAVCLERETGLVVALLAVLKAGGAFVPLDPQYPRQRLAHMLADSGAAVVLTQGRLRDRFAADGPPVLVTDDDATRFAHHPSSAPPASSGPDDLAYVVYTSGSTGRPKGVMVEHRGIASYLRGMQHDFPLTPEDRVLQATSLSFDVSVYEIFWPLQVGAAVVLPAPGGHTDPYHLSELIQRHGVTCLHFVPSLMRLFVEEADPGAGAGLRRVFVSGEALDPSLVALVHERTSAELVNLYGATEVSVDSTYWTADRAKPDRPVLVGRPMANATAYVLDQRLRPKPAGVVGEVFLGGASVTRGYHARPALTAERFVPDPFGPPGSRLYRTGDLGRVTPDGELEFLGRRDHQFKLRG…	Actinomycetota	ABR67744.1
ABR67750.1.A1	capreomycidine	DAVAREHPDRPAVHAVDGVWTYRELHRRADAVAAFLAARGVRPGSVVAIAATRALAPYAALLGVLKAGCAYVPVNPDDPADRVAFVLADAGATPLLLDTDPASLPAAPAPDVPHEPDRVCYVIYTSGSTGRPKGVVMAERAVDNLTHWVVRRHDVRPDDRLGQTAPLTFDPSVQQVFPAWATGACLVTVPDDVQRDPAAFLDWLRAERVTHLDLVTSHWVHLLNAAEARPAELPDLRWIIIGGETYYYHQTHRWHRVVSSPARLNTIYGPTEAAVNATEHLTEPDLDHGQVPIGVPLPNYRLYALDDDGRLCPPGITGEIHIAGAGLARGYRSAEATAKAFHELEVHSGRTERLYRTGDLARLVRHADRWALEFQGRVDSQVKISGYRVELEEVDAAVK…	Actinomycetota	ABR67750.1
KFH48607.1.A1|P25464.A1	aminoadipic acid	YPTEKRLHHLFEEAAVRRPQHVALICGDKRITYEELNAMANRLAHHLVSSGIQTEQLVGLFLDKTELMIATILGIWKSGAAHVPIDPGYPDERVKFVLNDTKAQVVIASQRHVDRLRAEAVGGQHLRIIGLESLFDNLAQQTQHSPETSGNLTHLPLNSKQLAYVTYTSGTTGFPKGIYKEHTSVVNSITDLSARYGVAGEDDEVILVFSAYVFEPFVRQMLMALTTGNSLAIISDEDKFDPDTLIPFIQKHKVTYIHATSSVLQEYDFGSCPSLKRMILVGENLTEPRYEALRQRFKSRILNEYGFTESAFVTALNIFEPTSQRKDMSLGRPVRNVKCYILDANLKRVPIGVTGELHIGGLGISRGYMNREELTRQKFLPNPYQTDKERQRGVNSTMY…	Fungi	KFH48607.1	P25464
KFH48607.1.A2|P25464.A2	cysteine	QLDKWNATAFEYPNTTLHAMFESEAQQKPDKVAVVYEDIRLTYRELNSRANALAFYLLSQAAIQPNKLVGLIMDKSEHMITSILAVWKTGGAYVPIDPRYPDQRIQYILEDTAALAVITDSPHIDRLRSITNNRLPVIQSDFALQLPPSPVHPVSNCKPSDLAYIMYTSGTTGNPKGVMVEHHGVVNLCVSLCRLFGLRNTDDEVILSFSNYVFDHFVEQMTDALLNGQTLVVLNDEMRGDKERLYRYIETNRVTYLSGTPSVISMYEFDRFRDHLRRVDCVGEAFSEPVFDKIRETFPGLIINGYGPTEVSITTHKRPYPFPERRTDKSIGCQLDNSTSYVLNDDMKRVPIGAVGELYLGGDGVARGYHNRPDLTADRFPANPFQTEQERLEGRNARL…	Fungi	KFH48607.1	P25464
KFH48607.1.A3|P25464.A3	valine	SLHGLFEDIVASTPDRIAIADGTRSLSYSELNERANQLVHLIISSASIVADDRIALLLDKSIDMVIALLAVWKAGAAYVPLDPTYPSQRTELILEESSARTLITTRKHTPRGGTVANVPSVVLDSPETLACLNQQSKENPTTSTQKPSDLAYVIFTSGTTGKPKGVLVEHQSVVQLRNSLIERYFGETNGSHAVLFLSNYVFDFSLEQLCLSVLGGNKLIIPPEEGLTHEAFYDIGRREKLSYLSGTPSVLQQIELSRLPHLHMVTAAGEEFHASQFEKMRSQFAGQINNAYGITETTVYNIITTFKGDAPFTKALCHGIPGSHVYVLNDRLQRVPFNAVGELYLGGDCLARGYLNQDALTNERFIPNPFYEPKQASDSRPQRLYKTGDLVRFRGPHHL…	Fungi	KFH48607.1	P25464
EDY47118.1.A2	cysteine	FERQAAAWPDETAVVFRDRRLTYRELNERANRLAHHLRSVAELRPNDLVGLVVDKNELMITAILAVWKTGAGYVPIDPGYPDDRVAFMLADTSAKLVITNQGRVARIGELTGGALPVVDLDRLPDGNGADGDPVTDVTATDLAYAIYTSGTTGRPKAVLVEHRGVVNLQHSLAKLFGLDRSEGVEALLSFSNYVFDHFVEQMTDALLNGQKLVVLDDTMRTDAERLYRYINDEQVTYLSGTPSVLSLYDYSTTTSLTRIDAIGEDFTEPVFNKIRAMFPGTIINGYGPTEISITSHKRPYTVGERRSTKSIGHPVDNYTAYVLNKSMQRVPVGGMGELYIGGVGVTRGYLNRDELTADRFVDNPFQTAEERAEGRNARVYKTGDLVRWLPNGELECLGR…	Actinomycetota	EDY47118.1
EDY47118.1.A3	valine	FEEQAAAWPDAVAVAHGATRLTYRELNERANQLAHYLRSVARIRPSDLIGLVVEKSELTVVAILAVWKAGAGYLPIDPGHPDDRVTFMLADTEARLVVTQRAHGERLRRLAGDALPVVEIDALPQGYRSTDDPVTDTTPADLAYAIYTSGTTGRPKAVLVPHRAVDSFRATLAGRYFGPPDTGRQGVLFLANYVFDFSVEQLALSVLGGHTLIVPPPSPAQDERFYEDANRAGLTYISGTPTQVQQFDLARLPGLRTVLVAGEAFHERHFEKIREGWAGPILNAYGTTETAVYNTVRRFEPGDPYRNTLGLPLGNTRLYVLGDGLKPLPPGAVGELYVAGECVTDGYLNRPELTGERFLPNPFDTGEEGREGRHPVLYRSGDLVRLTRGGELQYLGRND…	Actinomycetota	EDY47118.1
ABD14711.1.A2	alanine	FEAAVHKTPSATALIYRNKEMTYEDVNAQANALAHKLRDAGVGPNQVVGVLCDRSFEMVVGILAVLKAGGAYLPIDTAYPMQRTEYVLQNSEATILLTKECYLKESLDFEGEVFYLDDARLFEGDRRDLQNINNPTNLAYIIYTSGSTGNPKGVMVAHQSVVNLLLDLQEKYPVLAEDKHLLKTTYTFDVSVAEIFGWFHAGGTLVIAGHGDEKDPEKLIQLIQCHKVTHINFVPSMLHAMLQALDEKDFAIMNRLKYIIVAGEAVSPELCNRLYAHCPNVKLENLYGPTEGTIYATGFSIHKEMNVANVPIGKPLSHVETYILDQNNQIVPIGVPGELCLGGICVAKGYMKEPVLTEEKFVVNPMKQSERMYRTGDLVRWLADGNIEYLGRIDNQVKI…	Bacillota	ABD14711.1
chaP_not_in_genbank.A1|ctg1_orf10.A1	serine	LSYGELDRLTNIIANHVSQTLIQRDDAEDTTRAVAVYGDGTVGWVLALLGILRTGRTFVPLDPKWSADRRAAVCEQSGATVLMLVPSASQAWEAPAMPGMTVLAVDNILSSSAELRNTAELVDDRSSPDADLVIVFTSGTTGTPKGVPISNRGFLALQSNPEATMFAAPGRRIAQFMSPAFDYCNVEIFSALLHGATLVLRDPQDPLAHLARANTATITPSVLAILDLNRFPSLETVSSLLDPSSLLHFARQNMLANGSVLSQIYATGEAVTTGLVNRFATRTLFYNAYGPAECSICTSFTRMILGDTVTIGTAIDTARMYVLDEEQRPSPEGTRGEIYLAGVQVLRSYVNSPKQTAERILPDPWHDGERMYRTGDYGMRGRDGRIVYLGRVDRQVKIR…
AHZ34232.1.A1	leucine	VAAVHQGKHLTYAQLNRKANGLAQRLIELGVRPDDRVALVARRGLETLVGMLAVLKAGAAYVPVDPAHPRERLSYLLSDSQPVAVLTQSNLHDRLPELSLPLIDLDGSDWGQGAHANPRIASLSSDNLVYVIYTSGSTGQPKGVMVEHRTLSHLVDWHCEAFSLGAGGHASSLAGFGFDAMAWEVWPTLCSGATLHVAPTQEGGEDIDALLQWWRAQPLDVSFLPTPVAEYAFSQEEDHPTLRTLLIGGDRLRQLNRDPGFAVINNYGPTETTVVATSGQVLVGGALHIGGPIANTRTYVLDARLQPVPVGVTGELYIGGAGVARGYLNRPDLTEERFLADPFSGVAHARMYRSGDLVRWNSDGTLDYQGRNDDQVKIRGMRIELGEIEAVLASQPGVK…	Pseudomonadota	AHZ34232.1
AHZ34232.1.A2	leucine	AVVQGDEVLSYAELNRRANGLAHHLIGLGVKPDERVALCLRRSPDRLVGLLAILKAGAAYVPVDPAYPADRISYLLEDSAPRVVLVDASTRDLVGDVAQVDLGQGAWDQEFRSNPQVAGLSHENLAYVIYTSGSTGQPKGVMVEHRTLNNLVHWHCQAFNLSAGSHTASVAGFGFDAMVWEIWPALCVGAVLHLPPAHVGNEHVDELLDWWLEQPLQVGFLPTPVAEQAFRRPQQHQTLRTLLIGGDRLRQFDRDPGFAVINNYGPTETTVVATSGQVRVGESLHIGGPISNTSIYVLDEQLQPVPVGVSGELYIGGSGVARGYLNRPDLTEERFIADPFSDVAHARMYRSGDLVRWNANGTLDYLGRNDDQVKIRGMRIELGEIEAALAAQPGVKDAV…	Pseudomonadota	AHZ34232.1
AHZ34232.1.A3	glutamine	VALRGEGVQLSYQALNEQANRLAHHLIGLGVKTDDRVAICVERGVSMVVGLLAILKTGAAYVPLDPSYPRERIHYMLEDSAPAVVLVQTATRKLLDEERTLRVDLDNNIWGAQSIDNPQIVGMNPDHLAYVIYTSGSTGTPKGVMVEHRSVGNLVHWSSQVIPLKPETALLHKTPISFDASVWELFWPLCAGLPLVLARPDGHRDPAYLMRLIRDQKASVVQFVPALLQQFLELEEISQCTSLTDIVCGGGELTIALAERVRQRLPWARLHNVYGPTETTVDSSAWTLEPHEPVPDSALPIGRPISNTRMYVLDEYDQLVPQGVIGQLHIGGSGVTRGYLNLPQFQAERFIDSPFVAGDRLYRTGDLVAQRADGNLDFLGRNDDQVKLYGLRIELGEIQ…	Pseudomonadota	AHZ34232.1
AHZ34233.1.A1	leucine	DQHLSYSELNSKANALAHHLISLGVRPDDRVAVVARRGLETLVGLLAVLKAGAGYVPVDPAHPDERIAYLLSDSAPVAVLTQQALLAGLPPLSVPVIALDRQDWSDHQDNPLVHGLSAANLAYVIYTSGSTGQPKGVMVEHRTLSNLVHWHCEAFDLHAGSHTASVAGFGFDAMAWEVWPALCAGATLHVPPADVSNEQLDSLLDWWLAQPLQVSFLSTPVAEYAFSRDLRHPTLRTLLIGGDRLRQFHRDPGFAVINNYGPTEATVVATSGQLFPDGSLDIGKPIANTQVYLLDEHQQLVPFGVAGELYVAGDGVARGYLNRPEMTAERFLDDPFSEQPGARMYRTGDLARWNADGTLEYLGRNDDQVKIRGVRIELGEIESQLGQLPGIEEALVLAR…	Pseudomonadota	AHZ34233.1
AHZ34233.1.A2	glutamine	VALESEGVRLSYRQLNEAANRLAHHLIGQGVQADSRVAVCLERGPNLLIGLLAVLKAGGAYVPLDPGYPTERLAYMLADSGALTLLADAATQERFADNTLQLVNLDASTWAAQSAENPVVPGLNADHLAYVIYTSGSTGTPKGVMVEHRGLCNLVQWSSQLILPTPEGALLHKTPVSFDASVWELFWPLCAGLRLVLARPDGHRDPAYLAQLIIERQVSVVQFVPALLQQFLELEESSQCNSLTDIVCGGGELTEALARQVRQRMPGVRLHNVYGPTETTVDCSVWTLEPQDSVPDSALPIGRPISNTRLYVLDACDQPVPQGVVGQLHIGGAGVARGYLNLPHMQAERFIDSPFVAGDRLYRSGDLVRQRADGTLEFLGRNDFQVKLHGLRIELGEIE…	Pseudomonadota	AHZ34233.1
AHZ34233.1.A3	valine	VATVHGSLSLSYGELNERANRLAHYLIGQGVKPNDHVAILLPRSIDMLVGQLAIGKCAATYVPLDINAPAERQVYMIEDCKAVFVLAQRAASIDSATPRIDLDQLVLDDQPAHDPALVQNSNSVAYVMYTSGSTGAPKGVCVLHRGIARLVLNNGFADFNEQDRVAFASNPAFDASTMEVWGALLNGGQLLIIDHQTLIDPARLSDALRTVSVLFLTTALFNQYVQLIPEALKGLRYLMSGGERADPASFRAMLEHGPGPRLVNGYGPTETTTFATTNEVREVAEGAESVSIGRPIGNTSIYVLDAHQRLVPQGVIGELYIGGDGVAQGYLNRPDLTAEKFLTDPFSDEPGATMYRTGDLGRWLEDGQLECLGRNDDQVKIRGFRIELGEIVSRLHELP…	Pseudomonadota	AHZ34233.1
AHZ34233.1.A4	leucine	DQHLSYSELNSKANALAHHLISLGVRPDDRVAVVARRGLETLVGLLAVLKAGAGYVPVDPAHPDERIAYLLSDSAPVAVLTQQALLAGLPPLSVPVIALDRQDWADHQDNPLVHGLSAANLAYVIYTSGSTGQPKGVMVEHRTLSNLVHWHCEAFDLHAGSHTASVAGFGFDAMAWEVWPALCAGATLHVPPADVSNEQLDSLLDWWLAQPLQVSFLSTPVAEYAFSRDLRHPTLRTLLIGGDRLRQFHRDPGFAVINNYGPTEATVVATSGQLFPDGSLDIGKPIANTQVYLLDEHQQLVPFGVAGELYVAGDGVARGYLNRPEMTAERFLDDPFSEQPGARMYRTGDLARWNADGTLEYLGRNDDQVKIRGVRIELGEIESQLGQLPGIEEALVLAR…	Pseudomonadota	AHZ34233.1
AHZ34233.1.A5	leucine	HLSYSELNRRANALAHHLIGQGVRPDDRVAVVARRGLETLVCLLAVLKAGAGYVPVDPGHPDDRISYLLENSEPVVVLTQLDLLARLPELPVPVIALDRADWAASPENPLVPGLTSANLAYVIYTSGSTGLPKGVMVEHHTLNNLVDWHCQAFDLKAGSHTASVAGFGFDATAWEIWPALCAGAVLHIPPAEVENEQLDTLLDWWLAQPLQVSFLPTPVAEYAFSRELRHPTLRTLLIGGDRLRNFNRDPGFAVVNNYGPTEATVVASSGTMEVGGVLHIGKPVTNARLYVLNERQQPVPLGVPGELYIGGAGVARGYLNRPDLTAERFLDDPFTAQPQARMYRTGDLVRWLADGTLEYLGRNDDQVKIRGVRIELGEIEQQLALCPGIGEVVVTTQRL…	Pseudomonadota	AHZ34233.1
CAC17499.1.A2	cysteine	FFTHAAATPDRTALVTTAGEETTYGTLAAQALRTAAALAAAGVRPGDLVAVTLPKGPEQVAAVLGTLAAGAAYVPLSLQQPAARLERVRATAGFDVVLGGWPATDGAGPRTLSPADTQGAEPLSTPVGTAPDALAYVIFTSGSTGEPKGVEITHAAAWNTIADINARHAIRGDDRVFALSALDFDLSVYDVFGLLAAGGSLLLPTEDQRREPARWPDLMDRYGVTVWNTVPALLDLLLDADGQEGREGRRIAGLRTALVSGDWIGLDLPARLRARTGRSCAFVAMGGATEAAIWSNTLTVTEPDPRWVSIPYGRPLTGQHYRVVDRDGRDCPDWTPGELWIGGAGLARGYLADPARTAEKFVERDGRRWYRTGDLGRFRDDGLLEFLGRLDSQLKIAGH…	Actinomycetota	CAC17499.1
CAB53322.1.A1|Q9RK14.A1	N5-formyl-N5-hydroxyornithine	PCGPAERLELLAGWNDTDADRARPGLVEMFREQARARPDAVAVVDERRTLTYRQVEKLSAQLAHQLLARGLAVEDVVGISLERSAEMVIGLLAVLRAGGAFVPLDPHWPAERRAVVIEDAGVVVQLDASGEPAPGEPEAVAVDLGDWRFGDRPTEDTGVTVPGDALAYVIFTSGSTGRPKGAMIRHEAISERLLWQIHEILGFGHDDASLFKAPLSFDISINEIFLPLVSGGRLVVLRPGGERDPHHLLSVIDEQRVTFTYLVSSMLDVLLEMAGDSGRLDSLRHVWCGGEVLTPELYERFRTRLDIPLYHGYGPAETTIGVSHVVYRGAAERLSTSIGRANPNTRLYVLDDELRPVPVGVGGELYAGGLLLGRGYVNAPGLTASRFVANPFADDGSRL…	Actinomycetota	CAB53322.1	Q9RK14
CAB53322.1.A2|Q9RK14.A2	threonine	TGRVEPVPPATLGELFDAAARRGPAAAAVTQCALDGATRSLTYGELSLAKDELAAVLRAAGVGPGKRVAVAVPRSVEQVVALVAVVGAGGAYVPLDLAYPDERLEYVLADSAPQVVLVTPEQRDRFARLLDRANVPARLLVLGEEPPPTAAEPGPAARWHDPAYVIYTSGSTGRPKGVVVPHSSVVTLLANTRPVMNFGPDDVWVQFHSFSFDFAVWELWGALTHGGELLVPDYGLTRSPVDFHRLVRERGVTVLNQTPSAFHRFAEADRHAGEPLPALRRIIFGGEGLDLARLRDWVARHGTESPELVNMYGITETTVHVTHRVLTAADFAPGDRAASPIGGPVPGLVTHLLDDRLRPVPPGRVGAIYVAGDQVSLGYLGRPGLTAGRFVANPFTADG…	Actinomycetota	CAB53322.1	Q9RK14
CAB53322.1.A3|Q9RK14.A3	N5-hydroxyornithine	FDRAADREPDRTALVAHGSTMTFAHLRDRSRAVAGVLARRGIGPGATVGLALPRSLDSIVALFAVLRTGAAYVPLELDHPDERIAAVVADARPDAVLTVSAVTPRLTGGPDLIELDRPLPDAEPCVTFAPDDPDRLRHPAYTIYTSGSTGRPKGVVTEYAGLTNMLVNHRRRIFEPVLARHGHRTFRVAHTVSFAFDMSWEELLWLADGHEVHVCDEELRRDAPRLVAYCLEHGIDVVNVTPTYAQQLLAEGLLDDPARRPALVLLGGEAVTPALWTRLAATEGTVGYNLYGPTEYTINTLGVGTFECPDPVVGVAIDNTDVYVLDPWLRPLPDGVPGELYVAGVGIARGYLGQPAQTAHRFVACPFGAPGERMYRTGDLVVRRPDGNLMYLGRTDQQV…	Actinomycetota	CAB53322.1	Q9RK14
AAK81824.1.A1|Q93N89.A1	para-hydroxyphenylglycine	SVLELFRARVVEAPEAVAVVEGGRQVSYGELDAASDRVAAYLRDREVGRGDRVAVRLERSADLIGVLLGVWKAGAAYVPVDGAYPAERVAFVLKNSTPAVTIDAVVEGAGDASSVALDGDDLAYVMYTSGSTGTPKGVAVPHGSVAALVGESGWGLGPGDSVLFHAPHAFDISLFEVWVPLASGARVVIAEPGVAVDAAAVRRHIAAGVTHVHVTAGLFRVLAEEAPDCFTGAREVLTGGDVVPLEAVERVRAACPDVRVRHLYGPTESTLCATWHLVEPGDDTARVLPIGHPLTNRHIHVLDDSLRRVAPGVTGELYIAGAGLARGYLKRAGLSAERFVACPFADGERMYRTGDLARWTDDGELAFAGRADAQVKIRGFRVELGEVEAALAAQPAVAQ…	Actinomycetota	AAK81824.1	Q93N89
AAK81824.1.A2|Q93N89.A2	tryptophan	GVAADPAPLPDTPEAHTETSPLPPRAFTDQAARTPTATALKAADRRLTYAELAHDSKHLAHHLAARGIGPDTRVAVLAPRSVELITALLGIALAGGAYVPVDPDHPADRIAFVLADAAPAAVLCTAQTRPMVPEGFTGLVVTLDEDLPEGDFDDGRVLTAPDADHIAYVIHTSGSTGTPKGAAVTWGGLRNLVADRIERYGIGTDTRLVQLVSPSFDVSMADIWPTLCAGGRLVLAPPGGHTTGDELGDLLADHRITHAVMPAVQLTHLPDRELPALRVLVSGGDALPADTRRRWVARCDLHNEYGVTEATVVSTVTAPLDDAGPLTIGGPIARAGVHVLDGFLRPVPPGVTGELYVTGTGVARGYLNRPTLTAHRFIADPRTRGGRMYRTGDLVRHTH…	Actinomycetota	AAK81824.1	Q93N89
AAK81825.1.A1|Q93N88.A1	para-hydroxyphenylglycine	LVSDPSVLVGRVGLVGRLERGLVVEGWNATAGDVPSGSSVLEMFRARVAQAPEAVAVVDGERQVSYGELDADSNRMAAYLQGRGVGRGDRVAVRLERSIDLIAALLGVWKAGAAYVPVDSAYPAERVAFMVEDSAPVLTIDDPSVVTAEGEPEVVETAGGDIAYVMYTSGSTGTPKGVAVPHASVAALVGEPGWGVGPGDAVLFHAPHAFDISLFEVWVPLASGGRIVVAEPSMAVDGAAVRRHIADGVTHVHVTAGLFRVLAEEASDCFDGVHEVLTGGDVVPLEAVERVRAACPDVRVRHLYGPTEVSLCATWHLFEPGEEQGEVLPLGRPLNNRQVYVLDPFLQPVPPGVTGELYVAGAGLARGYLGRAGLSAERFVASPFADGERMYRTGDLVRW…	Actinomycetota	AAK81825.1	Q93N88
AAK81826.1.A1|Q93N87.A1	para-hydroxyphenylglycine	GEAERTRVIDHWNSTATDRPAESVLELFARQVVRTPHAIAISDGERQLTYAQLAVESGQLARHLADRGVSAGDRVAVVLERSADLLITLLAVWKAGAAYVPVDTAYPAERIAFLLTDCDPAAVVCSERTRVVVPEDVPAPLVPLDEASILDGEPLSLPVAGGDIAYVMYTSGSTGVPKGVAVPHGSVAALVGEPGWAVGPGDSVLFHAPHAFDISLFEVWVPLASGARVEVAEPSVVVDAAAVREYIAGGVTHVHVTAGLFRVLAEESPECFTGAREVLTGGDVVPARAVQRVRSACPEVRVRHLYGPTEVSLCATWHLLEPGEESPQVLPVGRPLGNRQVYVLDAYLHPVAPGVTGELYIAGAGLARGYLKRAGLSSERFVACPFADGERMYRTGDLV…	Actinomycetota	AAK81826.1	Q93N87
AAK81826.1.A2|Q93N87.A2	para-hydroxyphenylglycine	LEQLVADPAAPVGRVDVVGPLERGLVVEGWNTTTRRTLGSSVLELFRARVAQAPDAVAVVDGERQVSYAELDAESNLAAAHLRERGVGRGDRVAVRLERSIDLIAALLGVWKAGAAYVPVDGAYPAERVAFVLEDSSPAVTIDAVVKGGGEAPSVAVTEGDLAYVMYTSGSTGTPKGVAVPHGSVAALVGETGWGLGPGDSVLFHAPHAFDISLFEVWVPLASGARVVIAEPGVAVDAAAVRRHIAAGVTHVHVTAGLFRVLADEEPECFNGAHEVLTGGDVVPLEAVARVRAACPEVRVRHLYGPTEVSLCATWHLLEPGEGTDRVLPVGSPLANRQVYVLDAFLQPVPPGVAGELYIAGAGLARGYLKRAGLSAERFVACPFADGERMYRTGDLARW…	Actinomycetota	AAK81826.1	Q93N87
AAK81826.1.A3|Q93N87.A3	tyrosine	GAAERDMVLGEWNDTATADRPRAALPELFAAQAAHTPGNTALIGADRELTYAELERESGRLATHLRYLGVAAETRVALLVARSVEMVVALLGVSRAGGTFVPVDPAHPADRIAYLLEDAAPPVLLCTARTRAAVPADYPGRNVVLDELDDSALPAEPFTATPVPPDQAAYVIYTSGSTGAPKGVVVPHAGLGNLAAAQIDRFAVGPDARVLQLASLGFDAAVSELLMALLSGAAAIVAPAETLPPLVSLTEALRHWDVTHVTVPPSALATADELPDGLRTLVVAGEACPPALADRWAGGRRMINAYGPTETTVCASMSPPLAPGADVVPVGRPIANGRTYVLDPFLRPVPPGVTGELYVAGAGLARGYLGQGGLTATRFVPDPFTPGERMYRTGDLARW…	Actinomycetota	AAK81826.1	Q93N87
AAK81827.1.A1|Q93N86.A1	para-hydroxyphenylglycine	PELERVLREWNATEAAVSGSSVPELFAGQAARTPDAVAVVDGKRNLTYAELDADADRLAGHLIDRGVGRGDRVAVLMERSADLLTALLAIWRAGAAYVPVDVSNPAERITFLLKDSAPTAVLCSRSTRGAVPEDTPVSPLVLDDLTAKGETPSPVPCAADDIAYVMYTSGSSGTPKGVAVPHDAVAALAGDPGWGVHAQDAVLLHAPHAFDASLFEIWVPLVSGARVVVAEPGVVDALRIREEVAAGVTALHLTAGTFRVLAEEEPECFAGLREVLTGGDVVPPQAVERVRQVCPELRIRHLYGPTETTLCATWHLVEPGSPAAGTLPIGRPLAGRRVHVLDAFLQPVPAGVPGELYIAGEGVAHGYAGRAALTAERFVADPYTDGRRMYRTGDLVRWT…	Actinomycetota	AAK81827.1	Q93N86
CAJ88610.1.A1	guanidinoacetic acid	ERHARDTPDACALLCGDRRLSYAELDRRAARLASRLRRLGVGPDVPVGLHLTRSVELAVAVLAVLKAGGACLPLDPAHPRERLRLALEDSGAPVVLAQRRPAFDATAYPGTVLCLDGTGEGDEGGRSDQEGTAVPHPRNLAWIAYTSGSTGTPKGVALEHGPLADLARQIALRLDLGPGDRVLQFASIGFSVAAEEMLATWAAGACLVMDPDEALADSARLTAAVERYGVTVLQLTPAYWYEWLRELDDDGTPRPPASLRLLVVGSEQVSVHRVADWLPTGVRLVQEYGATEGTVSQLLYEGPRDAEQVRAWPRLPIGTPLAGVRVRVLDERLRPVPDGRTGELYLAGDCLARGYLKRPEATAQRFLPDPYADRPGARMYRTGDLVRRRDDGVLEFLGR…	Actinomycetota	CAJ88610.1
AAQ93484.1.A1	isoleucine	FESVCTQAPNAIAVVHEGKPVTYQQLQTQVLERSEALIRQGLADHPYMPLMANRCLEYLITMLACCKLGITYVSIEPSTPSKRLIAVLEQLGCNHLLLLGQPTDLRPDPTLTCFRLDDCGTLCSDGPALRQPIRRRLDDASVITVMFTSGTTGVPKGVRISQDGLLNLVDNVQQQVQGKPRSYVHHSSIGFDAALFEVWVPLLTGACVTLQPSEFNIDALDHCVRAASCDVLLLTTSLFHLVAQHRLSMLEAVRVLYVGGEVLKPVHARALLLANPRITLVNGYGPTENTVFSTWYSLNKPEDAERDVIPIGQFLHQVHGKIVDAKLQEVEVGTPGELLLTGANLALGYLDEALTPTRFLQLPEGTYYRTGDYVIQDEHGMLFYQGRIDEQVKIKGFRV…	Pseudomonadota	AAQ93484.1
AHY86403.1.A2	isoleucine	FEAQVKARPEGIALQHGAQQLTYRELHERANHLAHCLLERGVQPGSRVAIMLNRSFELVISELAILKCAAVYVPLDHHAPEERQRFMLQDSAAVLVLTTSDRGLPEDMPRLDLDTLQVIQAARPAVFPGQTSDTPAYIMYTSGSTGHPKGVIVPHLAIGRLAINNGYADFGVQDHVAFASNPAFDASTMEVWGALLNGGRVVIIDHETLLSPTQFAQALTDAEVSVLFVTTAMFNQYLVLIPDALAGLRILLCGGERGDPASFRRLLAHAPSLRLVHCYGPTETTTFATTHVVTAVPHGATSVPIGRPIANTRVYILDAARQPVPVGVAGEIHIGGVGVALGYLNRPDLTEERFIADPFSDSGTARLYRSGDLGRWLPDGTIEYLDRNDGQVKIRGFRI…	Pseudomonadota	AHY86403.1
CAJ96468.1.A1	glycine	ARAAAATPDAIAVTDGASSLTYAGLEATANRIANWLAAQELGAEALVGVCLPRTPALVAVLLGILKAGAAYLPVDAHHPAARNAHILGHARARLILASAATRAALGDSGAVVLVDGDTPPWSTAPDTPPAAPCHPAQLAYTLYTSGSTGTPKGVQISRGAFANFLRAMTPVVPMDGSDRLLAVTTLGFDIAGLELFLPLASGARVVIATRDDARDPARLAALMSAHGITVMQATPATWQMLVTQASPPWEGLRVLCGGEALGRELATALLARGAQVCNVYGPTETTVWSAAHALAAEGAPAWAVAPVGRPIANNQLYVLDARLEPVPPGVAGELYIGGAGLARGYAEDPARTAAAFVPNPFAPGTPGAMAGDRLYRTGDLARKRVDGIVEFLGRRDHQV…	Pseudomonadota	CAJ96468.1
CAJ96471.1.A1	aspartic acid	AQHARQTPDAPALDAADLVLDYAGLQRTVQGAAQRLRALGVGPGTRVALALPRSGALVASLLAVWAAGGAYVPLDPAWPQARRRSVLAQSAPVLTIAQQAAHDNATVIRADALLAKAAQVDGEFASAQEDAAYVLFTSGSTGEPKGVVVGHRQISHYTAAVCEALSLASCRRLGLTSSVAADLGNTTLFAALWQGACLTVASDDDMAHPAAFARYLRGREVDAIKIVPSHLAALLETDAPAVPATVILGGEPLPASLVQGLRRHAPDCRIFNHYGPTETTIGVMVHAVGAEDPAWPAGTAPLSRALGATRVRLLDDALRPVPAGVAGQLYVGGPQLAHGYLGRPDLDAAAFVDDPFAAGQRLYRTGDLARATPAGLQLLGRADQQVKIRGIRVEPAEVE…	Pseudomonadota	CAJ96471.1
CAJ96472.1.A1	aspartic acid	FEAGVRAHPERLAVDAADAQLSYGALDAGADALASRLQQGGVRPGDVVGLLLPRGAGMAVAMLASWKAGAAFLCLDAAMPAARLAQLAADADLKAVVGEGGQPQWLADVLPDAGWHAVSLRADAAILPATWPAAVPAQPAYLIYTSGSTGTPKAVVVTQGNLAHYAAGVLHALALPAGSSMASLSSVTADLGHTAWFGALLGGHTLRVLDDGLGEDPEALASALAARPVDCLKIVPSHLRALLAVADPARLVPRQCLVFGGEALDAALVARVQALHPACRVVNHYGPTETTVGCLTHPVPSGGAQGAIPVGRPLPGVSAYVLDRHLNPVPRGAAGELYVGGAGVASGYLRRPALSAERFVPDPFQPGGRLYRTGDRVRMTDDGAIVFLGRADAQVKIRG…	Pseudomonadota	CAJ96472.1
ABI26077.1.A1	homotyrosine	FEEQVERTPNHVAVVFENESLTYRELNNRANQLAHYLCQNYQIKPDTLVGICVERSLEMIIGILGILKAGAAYLPLDPEYPPERLQFIIEDSGILLLLTQGFLKEKLLLTNLTNLNQILYLDEQSFSLLLTDNPSSQTKTDSLAHVIYTSGSTGKPKGVMIENRSIVNLALAWSDVFQIQNNSRVLQFGSLSFDLSIGEIATALAAGASLYLAQKETLLPSQILVDFLTENQISHAFLSPSALSVLPQAPLPNLQSLTVGGEACTAKLITEWSKGRNFFNAYGPTETTVCATVARFTKDEEKVSIGRPVPNTQIYILDSYLQPVPIGVPGELHIGGAGLARSYLNRPELTQEKFIPNPFSNYPDSRLYKTGDLARYLPDGNIEYLGRIDNQVKIRGFRI…	Cyanobacteriota	ABI26077.1
ABI26077.1.A2	threonine	FEKQVERTPNAVAVVFECQQLTYNELNCRANQLAHYLQSLGVKPDELVGIGVERSLEMIVGILGILKAGGAYVPLDPEYPQERLNFMLEDSQVKVLVTQAKLVESIPQHQAQLICLDTDWEKIAQNITSNPESGVKPDNLTYIIYTSGSTGKPKGVLVNHANVVRLFAATDSWYHFNSQDVWTLFHSYAFDFSVWEMWGALLYGGRLVIVPYLVTRSPESFYELLCQEKVTILNQTPTAFRQLIQAEESVKGDISPLLREVGKDSVTETDLSLRLVIFGGESLEINSLQPWFDRHGDQLPQLVNMYGITETTVHVTYRPLSMADVNSTASVIGRPLPDLQVYLLDQYLQPVPVGVPGEMYVGGAGVAKGYLNRPELTTERFISSPFEHSNKLYKTGDLA…	Cyanobacteriota	ABI26077.1
ABI26078.1.A1	homotyrosine	FEQQVKLNPDAIAVRLENEFLTYQELNNRANQLGHYLQSLGVKADGLVGIFVERSLEMIVGILGILKAGGAYLPLDINYPKERITYLLEDTQLNILLTQSQFLGQLPQFQGTTICLDQDWSIIANQSTVNPIVEVDQHNLAYIIYTSGSTGKPKGVMIEHRSIVNYILTAIRECNFTSDDQILQFSSICFDASVQEIFSCLLSGAILVLRTEDMLRSSEDFWQYCQKWQLTVLSFPTAYWHQLVSELTPTALQIITNIKLIMVGGEAIQPSKVKQWHQNTVNYSPLPQLFNAYGPTEATIITTLCKFTSPTITNVPIGRPLSNTQVYILDAFLQPVPVGVAGELHIGGAGLARGYLNRPELTQEKFIPNPFDEEGLIPPNPINKGSNESSKLYKTGDLC…	Cyanobacteriota	ABI26078.1
ABI26078.1.A2	3-amino-6-hydroxy-2-piperidone	FEEQAERTPNAVAVVFEGLELTYQQLNIQANQLAHHLQSLGVGAEILVGIYLERSLLVIVGLLAVLKAGGAYVPLDPDYPQQRLSYMAEDAKISLLLTQQSLLSSLPVEDVGVIVLDKSAESLTVQSLENPVSEVVPENLLCVLYTSGSTGKPKGVMLTHEALVNHSWGISEIFGLTESDRVLQFASFGFDVAAEEIFPTWLKGGTVVLRPWQMFPTLTDFADFIEQESLTLLNITPAYWHEWAIAVSQSSATVPSSLRVVAVGGDAVLPETVNIWREWVGKQVQCINVYGPTEASVTAIVHDLLDSQSEKINSVLIGRPIANTKAYILDQNLQPAPIGVKGELHLCGVRLARGYLNRPELTAEKFIDNPFAAAPFNRLYKTGDLARYLPNGSIECFGR…	Cyanobacteriota	ABI26078.1
ABI26078.1.A3	isoleucine	FEEQAERTPDAIAVVFENQQLTYAELNDRANQLAHYLRKLGVKPDELVGICLERSLDMIVGLLAILKVGGAYVPIDPDYPQERISFMLQDTQVKIILTCESLQNSLQNHQTIVICLDKDWQQINQASLENLNSTVSADNLAYVIYTSGSTGIPKGVIVTHQAVNRLVLNTNYIQFTPDDRVVQASNIAFDAATFEIWGALLNGAKIIIIAKSVLLSPQELALSLKENQISVLFLTTAFFNQLANLVPQAFSSLRCLLFGGEAVEPKWVQEVLEKGAPQRLLHVYGPTENTTFSSWYLVENVASTATTIPIGKAIANTQIYLLDKNLQPVPIGVVGELHIGGMGLAKGYLNRPELTQEKFIPNPFEKDEVIPPTPLNKDGNEPSKLYKTGDLARYLPDGN…	Cyanobacteriota	ABI26078.1
ABI26079.1.A1	isoleucine	FEEQVKHNPDSVAVVFEGQQLTYSELNSRANQLAHYLKSLGVETDELVAICIERSLEMIVGLLGILKAGGAYVPIDPDYPLERISFMLQDTQVKILLTQQSLLPSLPNHQAIIVCLDKDWKQINQENLNSAVSADNLAYIIYTSGSTGTPKGVVVTHQAVNRLILNTNYIQFTPDDCVVQASNIAFDAATFEIWGALLNGAKIIILPKSVLLSPQEFALSLKENQISVLFLTTALFNQLANLVPQAFNNLRCLLFGGEAVDPKWVQEVRSKGAPQRLLHVYGPTENTTFSSWYLVENLPSTATTIPIGKAIANTQIYLLDKNLQPVPVGVVGELHIGGAGLARGYLNRPELTQEKFIPNPFSNYPDSRLYKTGDLARYLPDGNIEYIGRIDNQVKIRGF…	Cyanobacteriota	ABI26079.1
AAZ03550.1.A1	glutamine	LEKQVERTPHAVAVVFEGQQLTYNELNCRANQLAHYLQSLGVKPDTLVGICVERSLEMIVGLLGILKASGAYVPLDPDYPIERIIFMLEDAAVKVLLTQQKLINKLPEHQAQLICLDADWELISQFSQDNPITDVQATNLAYVIYTSGSTGQPKGVMLSHSNLSNHMFWMQETFPLTKTDRVLQKTPFSFDASVWEFYAPLLVGGQLLIAQPGGHTDSDYLLKTIAQQQVTTVQLVPSLLQMLLEQGGIENCQLLKRVFCGGEILPVALQEKLLSQLNVNLCNLYGPTECCIDVTFWNCQREMYGQRIPIGRPISNTQIYILDSNLQSLPVGIPGELHIGGAGLARGYLNRPELTQEKFIPNPFSNYPDSRLYKTGDLARYLPDGNIEYLGRIDNQVKI…	Cyanobacteriota	AAZ03550.1
AAZ03552.1.A1	isoleucine	FEEQVKRTPEAVAVVYSEQQLTYNELNCRANQLAHYLQSLGVKPEQLVGICLERSLDMIVGLLAILKAGGAYVPLDPEYPTERLLYILQDAQIRVLLTQKHLIAGLPKHQSEIVCLDTDWSFITQAQESNPCCEVQPENLAYAIYTSGSTGKPKGVMIQHSSVVNLAHGLHEAIYAHHQISPLRVSINASLAFDASVQQIIQLIYGHSLNIVPEKVRFDSHAMLSHLRQQKIDVLDCTPSQLRLLISVGLLESDNHPQSVLVGGEAIDESMWATLAKAENINFYNVYGPTECTVDSTICLITANLKPVIGRPIAKVKTYILDEYLQPVPIGVPGELHIGGMGLARGYLNRPELTQEKFIPNPFEKDEVIPPTPLNKGGNEPSKLYKTGDLCRYLPDGKI…	Cyanobacteriota	AAZ03552.1
AAZ03552.1.A2	3-amino-6-hydroxy-2-piperidone	FEEQAARTPAAVAVVFEGQELTYQELNIQANQLAHYLQSLGVNSEVLVGIYLERSLLVIVGLLAVLKAGGAYIPLDPDYPQQRLTYMAEDAQISLLLTQESLLDSLPAEDVGVIVLDKLAEILTVQSPENPLSEVAPENLLCLLYTSGSTGKPKGVMLTHAALVNHSWGISEVFGLTESDRVLQFASFGFDVAAEEIFPTWLKGGTVVLRPGQMFPTLTDFADFIEQESLTVLNITPAYWHEWALAVSQSLATVPSSLRVVAVGGDAVLPETVNIWRQMVGKRVQCINVYGPTEASVTAIVHDLLDYQSEKINSVLIGRPIANTKAYILDQNLQPVPIGVKGELHLCGVRLARGYLNRPELTAEKFIDNPFAHSPFNRLHKTGDLARYLPDGNIECFGR…	Cyanobacteriota	AAZ03552.1
AAZ03552.1.A3	phenylalanine	FEEQVKRTPDAVAVVCSQQQLTYNELNCRANQLAHYLRKLGVKPDELVGICLERSLDMIVGLLGILKAGGAYLPLDPDYPSERLQFAIADAQLSLLLTQEGLIDKLPEHQARLILLDRFTEEINQNSQDNLTGVVTANNLANLIYTSGSTGKPKGVMVEHRGLFNLAQAQIKTFNLQSNSRLLQFASLNFDASIWEIIMAIGAGATLYLDTKDALMPGLPLMERLKDYGITHVTLPPSALAALPLEEIPELQTIIVAGEACSEELIKQWATGRNFFNAYGPTETSVCATVEKWTDETLKVTIGRPIANTQIYILDSHLQPVPIGVPGELHIGGMGLARGYLNRPELTQEKFIPNPFEKDEVIPPTPLNKGGNEPSKLYKTGDLGRYLPDGKIEYLGRID…	Cyanobacteriota	AAZ03552.1
AAZ03554.1.A1	glutamine	FEEQVKRTPDGVAVVCSEQKLTYNELNCRANQLAHYLQKLGVKPDELVGICLERSLDMIVGLLAILKVGGAYVPIDPDYPQERISFMLQDTQVKILLTCESLQNFLPNHQAIVVCLDKDWQQINQASLENLNSTVSADNLAYVIYTSGSTGIPKGVIVTHQAVNRLVLNTNYIQFTPDDRVVQASNIAFDAATFEIWGALLNGAKIIIIAKSVLLSPQELALSLKENQISVLFLTTALFNQLANLVPQAFSSLRCLLFGGEAVEPKWVQEVLEKGAPQRLLHVYGPTENTTFSSWYLVENVASTATTIPIGKAIANTQIYLLDKNLQPVPIGVVGELHIGGMGLAKGYLNRPELTQEKFIPNPFEKDEVIPPTPLNKGGNEPSKLYKTEDLARYLPDGN…	Cyanobacteriota	AAZ03554.1
ABW00331.1.A3	alanine	FEATAAAAPDATAVVEGQLSWTYAQLNANANRLARYLIDRGVGPEDVVGVLMPRSAMQIATVLAIGKAGAAFLPIDPAYPAERVEYLIADARPKMLLADTAHVGVAAGAIAIDEPAVATALREAPVTDPAGVAVRLEHPAYVIYTSGSTGRPKGTIVTHSGLAALAVSGCERAAVDRDSRVLQLTSPSFDVSVFEFLAAFHAGAVLVMPEPGRLAGEELAELLADAGVSHAFVPPSVLATLPDEAPGRLAGLRSLVVGGEACSADLVRRWSVGRRMTNLYGPTETTVAASISRPMSTGAHPIGAPLPGTRVYVLDANLRPVPPGARGELYISGIGVARGYLGRPVLTASRFVADPFGPAGARAYRTGDVVRWNADGELEYFGRSDHQLKIRGFRVEPGE…	Actinomycetota	ABW00331.1
A8M6W3.A2|ABW00331.1.A4	phenylalanine	FERRVAARPDAVAVVEGEVSWSYARLNAYANRVAWSLVERGVGVEDVVAVVLPRGAVQVATVLGVVKAGAAYLPVDPSYPRARVEYLLQDAGPALVIGESDVFDGQPEHDPVRPVPVDAAAYVIYTSGSTGQPKGVVVTHRGLASMAATQQRLGAGEGSRVLQFAALGFDATVWELVMALGAGAALVVPKTDQLAGEDLAAVLREQRITHLTLPPTVLATVPADRLPDLGTLVVAGEACPPELTARWSPGRRMFNAYGPTESTVCASISAELSPGLAPIGGPVLNTRLYVLDDALQPAASGVPGELYIAGEGLARGYRGRAGLTATRILADPYGPVGSRMYRTGDVVRWNADGDLEYLGRSDEQVKIRGFRVEPGEVASVLLRHPAVAQAAVIVRLEQL…	Actinomycetota	ABW00331.1	A8M6W3
ABW00331.1.A5	valine	FERRVAARPDAVAVVEGEVSWSYARLNAYANRVAWSLVERGVGVEDVVAVVLPRGAVQVATVLGVVKAGAAYLPVDPSYPRARVEYLLQDAGPALVIGESDVFDGQPEHDPVRPVPVDAAAYVIYTSGSTGQPKGVVVTHRGLAALATGTVGRNAVAGDSRVLLLASPSFDASVLELMIAIGAGAALVVSRESRLAGEELATLIAQARVTHAFVPPSVLATLPGAATGELPAFQGLVVGGEACSPDLVRRWSAGRRMTNLYGPTETTVATTVSRPLFGEAHPIGAPLPGWRVYVLDAGLHLVPPGSRGELYIGGVGLTRGYLRRAGLTASRFVADPFGPAGARMYRTGDVVRWNADGELEYLGRSDHQVQIRGIRVEPGEVQAALTAHPDVARAVVVVS…	Actinomycetota	ABW00331.1
ABW00331.1.A7	2-amino-3,5-dimethyl-4-hexenoic Acid	FETWAAATPSAIAVTDGAADMTYAELNSRANRMARALIDRGAGPEDLVAVLLPRSVRQVATILAIAKSGAAYLPIDPTYPADRVAYLCADALPKLIVTDAAGSARLGADQPVIDVDDPATVAQWESRPDTDPTDRDRTTALGLDHPAYVIYTSGSTGRPKGAVITQAGLAGAAEAWVQRWGFEPGSRVLQLSSPSFDASIMDFIVAFAAQGTLVLPEPGLIAGEALARVLTEKRITHLVTLPSVLASMPVDVAGRLTGLRGLLLGGEVLTPDLAARWSPGRRMINVYGQTETTVACTMTDPLAGERVTVGRPIPGTRVYVLDALLRVVPPGTDGELYVAGPAVGRGYLHRAGLTASRFVADPYGPPGSRMYRTGDLGRLNYAFELEYAGRTDEQVKIRG…	Actinomycetota	ABW00331.1
CAA82227.1.A1|Q09164.A1|ctg1_orf003.A1	alanine	GTTDYPREASVVDMFQEQVALNPSATAVADASSRLSYSELDHKSDQLAAWLRRRQLKPETLIGVLSPPSCETMVSFLGILKAHLAYLPLDINVPLARIESILSAVDGHKLVLLGSNVPQPKVDVPDVELLRISDALNGSQVNGLAGKQATAKPSATDLAYVIFTSGSTGKPKGVMIEHRGIVRLVKGTNIISPAQAAVPTAHLANIAFDLSTWEIYTPILNGGTLVCIEHSVTLDSKALEAVFTKEGIRVAFLAPALIKQCLADRPAIFAGLDSLYAIGDRFDRRDALHAKSLVKHGVYNAYGPTENSVVSTIYSVSEASPFVTGVPVGRAISNSGAYVMDQDQQLVSPGVMGELVVSGDGLARGYTDSALDKNRFVVVQIDGESIRGYRTGDRARYSL…	Fungi	CAA82227.1	Q09164
CAA82227.1.A2|Q09164.A4|ctg1_orf003.A2	leucine	GLLHMVKTDYPRNMSVVDVFQQQVRLSAEATAVIDSSSRMSYAELDQRSDQVAAWLRQRQLPAETFVAVLAPRSCEAVIALFGILKAGHAYLPLDVNVPAARLRAILAEVKGEKLVLLGAGEPSPEGQSPEVSIVRIADATSPAGHASLRDGKSKPTAGSLAYVIFTSGSTGKPKGVMIEHRGVLRLVKQTNILSSLPPAQTFRMAHMSNLAFDASIWEVFTALLNGGSLVCIDRFTILDAQALEALFLREHINIALFPPALLKQCLTDAAATIKSLDLLYVGGDRLDTADAALAKALVKSEVYNAYGPTENTVMSTLYSIADTERFVNGVPIGRAVSNSGVYVMDQNQQLVPLGVMGELVVTGDGLARGYTNPALDSDRFVDVIARGQLLRAYRTGDR…	Fungi	CAA82227.1	Q09164
CAA82227.1.A3|Q09164.A5|ctg1_orf003.A3	leucine	TGLLHPQQTDYPCDASVVQIFKQQVAVNPDVIAVRDESTRLSYADLDRKSDQVACWLSRRGIAPETFVAILAPRSCETIVAILGVLKANLAYLPLDVNVPASRLEAILSEVSGSMLVLVGAETPIPEGMAEAETIRITEILADAKTDDINGLAASQPTAASLAYVIFTSGSTGRPKGVMVEHRGIVRLTKQTNITSKLPESFHMAHISNLAFDASVWEVFTTLLNGGTLVCIDYFTLLESTALEKVFFDQRVNVALLPPALLKQCLDNSPALVKTLSVLYIGGDRLDASDAAKARGLVQTQAFNAYGPTENTVMSTIYPIAEDPFINGVPIGHAVSNSGAFVMDQNQQITPPGAMGELIVTGDGLARGYTTSSLNTGRFINVDIDGEQVRAYRTGDRVR…	Fungi	CAA82227.1	Q09164
CAA82227.1.A4|Q09164.A6|ctg1_orf003.A4	valine	LLDVQKTEYPRDSSVVDVFHEQVSINPDSIALIHGSEKLSYAQLDRESDRVARWLRHRSFSSDTLIAVLAPRSCETIIAFLGILKANLAYLPLDVKAPAARIDAIVSSLPGNKLILLGANVTPPKLQEAAIDFVPIRDTFTTLTDGTLQDGPTIERPSAQSLAYAMFTSGSTGRPKGVMVQHRNIVRLVKNSNVVAKQPAAARIAHISNLAFDASSWEIYAPLLNGGAIVCADYFTTIDPQALQETFQEHEIRGAMLPPSLLKQCLVQAPDMISRLDILFAAGDRFSSVDALQAQRLVGSGVFNAYGPTENTILSTIYNVAENDSFVNGVPIGSAVSNSGAYIMDKNQQLVPAGVMGELVVTGDGLARGYMDPKLDADRFIQLTVNGSEQVRAYRTGDR…	Fungi	CAA82227.1	Q09164
CAA82227.1.A5|Q09164.A7|ctg1_orf003.A5	4R-E-butenyl-4R-methylthreonine	KGLLDVPRTDYPRDANIVEVFQQHVRATPDAIAVKDATSILTYAQLDQQSDRLAIWLSRRHMMPETLVGVLAPRSCETIIAMFGIMKANLAYLPLDINSPAARLRSILSAVDGNKLVLLGSGVTAPEQENPEVEAVGIQEILAGTGLDKTQGSNARPSATSLAYVIFTSGSTGKPKGVMVEHRSVTRLAKPSNVISKLPQGARVAHLANIAFDASIWEIATTLLNGATLVCLDYHTVLDCRTLKEVFERESITVVTLMPALLKQCVAEIPETLAHLDLLYTGGDRVGGHDAMRARSLVKIGMFSGYGPTENTVISTIYEVDADEMFVNGVPIGKTVSNSGAYVMDRNQQLVPSGVVGELVVTGDGLARGYTDPSLNKNRFIYITVNGESIRAYRTGDRV…	Fungi	CAA82227.1	Q09164
CAA82227.1.A6|Q09164.A8|ctg1_orf003.A6	2-aminobutyric acid	SLDLLEMPTSDYPRDRTVVDLFREQAAICPDSIAVKDSSSQLTYAQLDEQSDRVAAWLHERHMPAESLVGVLSPRSCETIIAYFGIMKANLAYLPLDVYAPDARLAAILDTVEGERLLLLGAGVPQPGIQIPRLSTAYIAEALSHATTVDVTSIPQPSATSLAYVIFTSGSTGKPKGVMIEHRGIVRLVRDTNVNVFPESGSALPVSHFSNLAWDAATWEIYTAVLNGGTVVCIDRDTMLDIAALNSTFRKENVRAAFFTPAFLKQCLAETPELVANLEILHTAGDRLDPGDANLAGKTAKGGIFNVLGHTENTAYSTFYPVVGEETFVNGVPVGRGISNSHAYIIDRHQKLVPAGVMGELILTGDGVARGYTDSALNKDRFVYIDINGKSTWSYRTGD…	Fungi	CAA82227.1	Q09164
CAA82227.1.A7|Q09164.A9|ctg1_orf003.A7	glycine	GLLTVAKPAYPRESSVIDLFRQQVAAAPDAIAVWDSSSTLTYADLDGQSNKLAHWLCQRNMAPETLVAVFAPRSCLTIVAFLGVLKANLAYLPLDVNAPAARIEAILSAVPGHKLVLVQAHGPELGLTMADTELVQIDEALASSSSGDHEQIHASGPTATSLAYVMFTSGSTGKPKGVMIDHRSIIRLVKNSDVVATLPTPVRMANVSNLAFDISVQEIYTALLNGGTLVCLDYLTLLDSKILYNVFVEAQVNAAMFTPVLLKQCLGNMPAIISRLSVLFNVGDRLDAHDAVAASGLIQDAVYNAYGPTENGMQSTMYKVDVNEPFVNGVPIGRSITNSGAYVMDGNQQLVSPGVMGEIVVTGDGLARGYTDSALDEDRFVHVTIDGEENIKAYRTGDR…	Fungi	CAA82227.1	Q09164
CAA82227.1.A8|Q09164.A10|ctg1_orf003.A8	leucine	GLLEIESSNFPRDYSVVDVFRQQVAANPNAPAVVDSETSMSYTSLDQKSEQIAAWLHAQGLRPESLICVMAPRSFETIVSLFGILKAGYAYLPLDVNSPAARIQPILSEVEGKRLVLLGSGIDMPQSDRMDVETARIQDILTNTKVERSDPMSRPSATSLAYVIFTSGSTGRPKGVMIEHRNILRLVKQSNVTSQLPQDLRMAHISNLAFDASIWEIFTAILNGGALICIDYFTLLDSQALRTTFEKARVNATLFAPALLKECLNHAPTLFEDLKVLYIGGDRLDATDAAKIQALVKGTVYNAYGPTENTVMSTIYRLTDGESYANGVPIGNAVSSSGAYIMDQKQRLVPPGVMGELVVSGDGLARGYTNSTLNADRFVDIVINDQKARAYRTGDRTRY…	Fungi	CAA82227.1	Q09164
CAA82227.1.A9|Q09164.A11|ctg1_orf003.A9	valine	LQVNQPDYPRDASVIDVFREQVASIPKSIAVIDASSQLTYTELDERSSQLATWLRRQVTVPEELVGVLAPRSCETIIAFLGIIKANLAYLPLDVNAPAGRIETILSSLPGNRLILLGSDTQAVKLHANSVRFTRISDALVESGSPPTEELSTRPTAQSLAYVMFTSGSTGVPKGVMVEHRGITRLVKNSNVVAKQPAAAAIAHLSNIAFDASSWEIYAPLLNGGTVVCIDYYTTIDIKALEAVFKQHHIRGAMLPPALLKQCLVSAPTMISSLEILFAAGDRLSSQDAILARRAVGSGVYNAYGPTENTVLSTIHNIGENEAFSNGVPIGNAVSNSGAFVMDQNQQLVSAGVIGELVVTGDGLARGYTDSKLRVDRFIYITLDGNRVRAYRTGDRVRHR…	Fungi	CAA82227.1	Q09164
CAA82227.1.A10|Q09164.A2|ctg1_orf003.A10	leucine	NLPAVEDIEPDFATEASVVDVFQTQVVANPDALAVTDTSTKLTYAELDQQSDHVAAWLSKQKLPAESIVVVLAPRSSETIVACIGILKANLAYLPMDSNVPEARRQAILSEIPGEKFVLLGAGVPIPDNKTADVRMVFISDIVASKTDKSYSPGTRPSASSLAYVIFTSGSTGRPKGVMVEHRGVISLVKQNASRIPQSLRMAHVSNLAFDASVWEIFTTLLNGGTLFCISYFTVLDSKALSAAFSDHRINITLLPPALLKQCLADAPSVLSSLESLYIGGDRLDGADATKVKDLVKGKAYNAYGPTENSVMSTIYTIEHETFANGVPIGTSLGPKSKAYIMDQDQQLVPAGVMGELVVAGDGLARGYTDPSLNTGRFIHITIDGKQVQAYRTGDRVRY…	Fungi	CAA82227.1	Q09164
CAA82227.1.A11|Q09164.A3|ctg1_orf003.A11	alanine	GALQMPKSDYPRNASLVDVFQQQAMASPSTVAVTDSTSKLTYAELDRLSDQAASYLRRQQLPAETMVAVLAPRSCETIIAFLAILKANLAYMPLDVNTPSARMEAIISSVPGRRLILVGSGVRHADINVPNAKTMLISDTVTGTDAIGTPEPLVVRPSATSLAYVIFTSGSTGKPKGVMVEHRAIMRLVKDSNVVTHMPPATRMAHVTNIAFDVSLFEMCATLLNGGTLVCIDYLTLLDSTMLRETFEREQVRAAIFPPALLRQCLVNMPDAIGMLEAVYVAGDRFHSRDARATQALAGPRVYNAYGPTENAILSTIYNIDKHDPYVNGVPIGSAVSNSGAYVMDRNQQLLPPGVMGELVVTGEGVARGYTDASLDTDRFVTVTIDGQRQRAYRTGDRV…	Fungi	CAA82227.1	Q09164
AID65222.1.A1|AID65222.1.A2	asparagine	FEEQAARAPDALAVRCGERGLRYGELDRYADALAHELRQRHGVGPERVVGLFTDVSEWTFVALLAVLKAGGAYLPLDPENPAERTAHALRDSRAALVLTSARHLNHPALADVKALDVAATLALPVEARARTGSAAAPGSLAYVIYTSGSTGMPKGVAITHENLTSYVEWANGHYFADRDAGNFGLYTSLAFDMSVTPVFCSLTRGKTLVLPPPELELAEALRWGVRPGSPVDALKLTPSHVTVLRELGLSSSPVRLAVLGGEALTAEHVAVLHRLNPDMAVYNEYGPTEITVGCTVERVEPGAARVGIGQPIANAQAYVLDAEGALVRPGVVGELFIGGPGVARGYLGQPAQTSARFIPSSLASTGGRLYRTGDQARWLPDGRLEYLGRGDGQVKLRGH…	Myxococcota	AID65222.1
AID65224.1.A1	asparagine	FEQCAARSPDAVALLQGSRRLTYGEVSAETNRMAHHLRARGVGAESVVAVAAERSCETVMAMIAILKAGGAFLPIDPAYPPERIDYMLRDARATLVLGAQARRAAFAAAPLFLALDEAVRPWHDASAEACTVEVEPSRLAYVLYTSGSTGQPKGCQLEVRNLSHYIDWANSFYFEDGRAQGHFGLYTSLSFDLTLTSVFCPLTRGRTLHVFDSAQETVDVLRAMFSEDSGIDVVKMTPSHISLLGSLGLERTGVCKVIAGGEALTREHLLILRGLNPSLQLYNEYGPTETTVGCMIKEVELDDDRVLIGGPIARTQLFVVDESGQPLPPLVAGELWIGGAGVGRGYAHAPERTAEKFKVHPVLGARAYRTGDKVRQLANGEFDYLGRMDDQVKVRGYRI…	Myxococcota	AID65224.1
AID65225.1.A1	tyrosine	FEAQVVATPERLAIIHGAEQLTYAELDGFAGSIAAHLRGARGLVEGGVVGVMLPRGITATAAQLGVLKAGGVYLPLATELPEARLRHMITDSHCVAVLTDAEGSRRLGGLEGGALVDVTALPRGGNVSRLDRSRRAGDAAYIIYTSGSTGVPKGVECHHRGLINTAIEQIQGFQIEPASRALQFASLAFDASMSEVWTALLAGATLVVAGREVIEDTAAFTAYLEAHRVSVATLPPVYLSALERHPLPTLRTLVTAGEAPNVQDARHYARSKRYINAYGPAECSVCVSMQQVSAEHPEGEAIGVGRPLRNVGVVVVDGALNALPAGVVGEVCVTGVGVARGYVGQPQLTAERFVEHGKYGRLYRTGDQGRWREDGTLEYVGRADGQVKIRGQRVEVEEV…	Myxococcota	AID65225.1
AAX31557.1.A1|Q50E74.A1	tryptophan	FAEQARRTPDAPAVQHDGTVLTYRDLHRSVERAAGRLAGLGLRTEDVVALALPKSAESVAILLGIQRAGAAYVPLDPTHPAERLARVLDDTRPRYLVTTGHIDGLSHPTPQLAAADLLREGGPEPAPGRPAPGNAAYIIQTSGSTGRPKGVVVTHEGLATLAADQIRRYRTGPDARVLQFISPGFDVFVSELSMTLLSGGCLVIPPDGLTGRHLADFLAAEAVTTTSLTPGALATMPATDLPHLRTLIVGGEVCPPEIFDQWGRGRDIVNAYGPTETTVEATAWHRDGATHGPVPLGRPTLNRRGYVLDPALEPVPDGTTGELYLAGEGLARGYVAAPGPTAERFVADPFGPPGSRMYRTGDLVRRRSGGMLEFVGRADGQVKLRGFRIELGEVQAALT…	Actinomycetota	AAX31557.1	Q50E74
AAX31557.1.A2|Q50E74.A2	asparagine	ESRAARTPDRPAVVENDHVLTYADLHTRANRLARHLITAHGVGPERLVAVALPRSAELLVALLAVLKTGAAYVPLDLTHPAERTAVVLDDCRPAVILTDAGAARELPRRDIPQLRLDEPEVHAAIAEQPGGPVTDRDRTCVTPVSGEHVAYVIYTSGSTGRPKGVAVEHRSLADFVRYSVTAYPGAFDVTLLHSPVTFDLTVTSLFPPLVVGGAIHVADLTEACPPSLAAAGGPTFVKATPSHLPLLTHEATWAASAKVLLVGGEQLLGRELDKWRAGSPEAVVFNDYGPTEATVNCVDFRIDPGQPIGAGPVAIGRPLRNTRVFVLDGGLRAVPVGVVGELHVAGEGLARGYLGQPGLTAERFVACPFGDAGERMYRTGDLVRWRADGMLEFVGRVDD…	Actinomycetota	AAX31557.1	Q50E74
AAX31557.1.A3|Q50E74.A3	aspartic acid	FEERVRTDPDAVAVRGAGVEWSYAELNARANAVARWLIGRGVGPERGVGVVMDRGPDVVAMLLAVAKSGGFYLPVDPQWPTERIDWVLADAGIDLAVVGENLAAAVEAVRDCEVVDYAQIARETRLNEQAATDAGDVTDGERVSALLSGHPLYVIYTSGSTGLPKGVVVTHASVGAYLRRGRNAYRGAADGLGHVHSSLAFDLTVTVLFTPLVSGGCVTLGDLDDTANGLGATFLKATPSHLPLLGQLDRVLAPDATLLLGGEALTAGALHHWRTHHPHTTVINAYGPTELTVNCAEYRIPPGHCLPDGPVPIGRPFTGHHLFVLDPALRLTPPDTIGELYVAGDGLARGYLGRPDLTAERFVACPFRSPGERMYRTGDLARWRSDGTLEFIGRADDQV…	Actinomycetota	AAX31557.1	Q50E74
AAX31557.1.A4|Q50E74.A4	threonine	FEEQVAARGHAVAVVCEGEELSYKELNARANRLARVLMERGAGPERFVGVALPRGLDLIVALLAVTKTGAAYVPLDPEYPTDRLAYMVTDANPTAVVTSTDVHIPLIAPRIELDDEAIRTELAAAPDTAPCVGSGPAHPAYVIYTSGSTGRPKGVVISHANVVRLFTACSDSFDFGPDHVWTLFHSYAFDFSVWEIWGALLHGGRLVVVPFEVTRSPAEFLALLAEQQVTLLSQTPSAFHQLTEAARQEPARCAGLALRHVVFGGEALDPSRLRDWFDLPLGSRPTLVNMYGITETTVHVTVLPLEDRATSLSGSPIGRPLADLQVYVLDERLRPVPPGTVGEMYVAGAGLARGYLGRPALTAERFVADPNSRSGGRLYRTGDLAKVRPDGGLEYVGRG…	Actinomycetota	AAX31557.1	Q50E74
AAX31558.1.A1	ornithine	RLLRGWNDTTREQPPTYYHQEFEEQARRRPHDTALVFTSTSWTYEELNDRANRLARLLVAAGAGSDDFVALAFPRSAESVVAILAVLKAGAAYLPLDMDQPAERLTGILADAHPTVVLTTTTATPLPHPGRTLVLDSPTTARALAAAPAHNLTDADRRTPLNARNAAYIIHTSGSTGRPKGVVIEHRSLANLFHDHRRALIEPHAAGGSRLKAGLTASLSFDTSWEGLICLAAGHELHLIDDDTRRDAERVAELIDRQRIDVIDVTPSFAQQLVETGILDEGRHHPAAFMLGGEGVDAKLWTRLSDVPGVTSYNYYGPTEFTVDALACTVGIAPRPVIGHPLDNTAAYILDGFLRPVPEGVAGELYLAGTQLARGYAGRPGLTAERFVACPFGAPGERM…	Actinomycetota	AAX31558.1
AAX31558.1.A2	aspartic acid	VPVVPGGGLVGLFEERVRADADAVAVRGAGVVWSYGELNARVNVVARWLVGRGVGAECGVGVVMGRGVDVVVMLLAVAKAGGFYVPVDPEWPVERVGWVLADAGVGLVVVGEGLSHVVGDFPGGEVFEFSRVVRESCLVELVAADGVEVRNVTDGERASRLLPGHPLYVVYTSGSTGRPKGVVVTHASVGGYLARGRDVYAGAVGGVGFVHSSLAFDLTVTVLFTPLVSGGCVVLGELDESAQGVGASFVKVTPSHLGLLGELEGVVAGNGMLLVGGEALSGGALREWRERNPGVVVVNAYGPTELTVNCAEFLIAPGEEVPDGPVPIGRPFAGQRMFVLDAALRVVPVGVVGELYVAGVGLARGYLGRAGLTAERFVACPFGAPGERMYRTGDLVRWR…	Actinomycetota	AAX31558.1
AAX31558.1.A3	alanine	GEAERARVLTEWNDTGVPGVPETFLELFEAQVAARGDAPAVVYEGEVLSYRELDARANRLAGLLVGRGAGPEHFVGVALPRGLDLIVALLAVLKSGAAYVPLDPEYPAERLVHMVTDAAPVVVVTSTDVRTLRTVPRVELDDEATRATLVAAPATGPDVKMSASHPAYVIYTSGSTGRPKGVVISHGSLANFLAWAREDLGAERLRHVVLSTSLSFDVSVVELFAPLSCGGTVEIVRNLLALVDRPGRWSASLVSGVPSAFAQLLEAGLDRADVGMIALAGEALSARDVRRVRAVLPGARVANFYGPTEATVYATAWYGDTPMDAAAPMGRPLRNTCVYVLDDGLRVVPVGVVGELYVAGVGLARGYLGRVGLTAERFVACPFGARGERMYRTGDLVRW…	Actinomycetota	AAX31558.1
AAX31558.1.A5	glycine	AGERDQLLHEWNDTAAALPPALLPQLFEEQVRRTPHDVALVSGNIRLTYAELDARANRLAHLLLARGAAPETFVAVALPRTEELLVALLAVQKTGAGHLPLDPGFPAERLSYMLDDARPAVVLTTEDISARIPGGSHVVLDSEQVTGELHDHPATSPAGRGNPAGPAYVIYTSGSTGQPKGVVVPSAALVNFLADMVPRLGLRGGDRLLSVTTVGFDIAALELFVPLLSGATVVLADGETVRDPALARQTCEDHGVTMVQATPSWWHGMLADAGDSLRGVHAVVGGEALSPGLRDALTRGARSVTNMYGPTETTIWSTSAGQAAGDSAPPSIGTPILNTRVYVLDAALCVVPPGVAGELYIAGDGLARGYLGRAGLTAERFVACPFGAPGERMYRTGDL…	Actinomycetota	AAX31558.1
AAX31558.1.A6	serine	SDAERACVLTEWNDTAVPGVTGTLSALFEARAAARGDAPAVVYEGEELSYRELNTRANRLAHVLAEHGAGPERFVGVALPRSPDLVVALLAVVKSGAAYVPLDPEYPADRLAYMAGDAAPVAVLTRGDVELPGSVPRIGLDDTEIRATLATAPGTNPGTPVTEAHPAYMIYTSGSTGRPKGVVVSHGAIVNRLAWMQAEYRLDATDRVLQKTPAGFDVSVWEFFWPLLEGAVLVFARPGGHRDAAYLAGLIERERITTAHFVPSMLRVFLEEPGAALCTGLRRVICSGEALGTDLAVDFRAKLPVPLHNLYGPTEAAVDVTHHAYEPATGTATVPIGRPIWNIRTYVLDAALRPVPPGVPGELYLAGAGLARGYHGRPALTAERFVACPFGVPGERMYR…	Actinomycetota	AAX31558.1
AAX31559.1.A1	3R-methylglutamic acid	EAQAARTPGRPAVHARDGELSYAELNARANRLARHLAAAGVGPEQYVTLLLPLSARMVVAALAVMKTGAAYVPVDPEYPADRIAYMLGDIGPALVLTDSRSAAAMPAGPARVLTLDDDALDTGVRALPEHDLGTDGIAPLPDQPAYVIYTSGSTGRPKGVVILHRSVTGYLLRTIEEYPEAAGKAFVHSPVSFDLTVGALYAPLVSGGCLRLGSFTDDKILDLGEDSPTFMKATPSHLAVLDSLPDEISPTGAITLGGEQLLSETLDPWRARHPGVTVFNVYGPTETTINCAEHRIAPGTTLPPGPVPIGRPLWNTRLYVLDGGLRVVPTGVAGELYVAGAGLARGYLGRPGLTAERFVACPFGAPGERMYRTGDLVRWRTDGTLEFVGRVDDQVKVRG…	Actinomycetota	AAX31559.1
AAX31559.1.A2	kynurenine	FEARVAAHPGHIAVEVAGRRPATTTYDALNRRANRLARLLTDRGVRPEQRVAIALPRSADLVTAWLGILKAGAVCVPVDPAYPDDRIAHMAADAAPALLIASAATRDRMLPTGIPVLDLDDPAVTAALAAAPDGNPRGTGLLPAHPAYVIYTSGSTGTPKGVVVTHEGIPALAATQQEALRAGPGDRVLQLVSTSFDASVWDLCSALLSGATLVLAPDADLFGDELAAALTAHRITHVTLPPAALAAVPAGAAPPRLTVTVTGDVCGPQLVDRWAGGERRILNGYGPTEVTVGATYAVCERTGDGAPVPIGAPWPDQRVYVLEHRLRPVPAGCVGEIYVAGAGLARGYLGRPGQTAERFVADPFGAPGERMYRTGDLARRRSDGHLLFEGRADTQVKIR…	Actinomycetota	AAX31559.1
BAE98151.1.A1	quinoxaline-2-carboxylic acid	HESCERNAERVAVVCGERRMTYAELARRADRLAGGLIGLGIRPLDRVVVQLPNVPEFVVVVFALMRAGAIPVLALPGHRRAEIAHLCAHSGAVAYVVKDEFGGFDFRTIARDIAPVPHVIVSGNAQEFTSLESLDAKDVTLPRVDASDPALFLLSGGTTGLPKLIPRTHDDYAYVMRASAEAMQVGAEVVYLAVNPVAHQAALACPGVLGSLLLGGKAVLTSSVRPDDVFALMRREGVTVTTVVPSVLRLWTDAGRPPGELSRLLVQVGSAPLDPALALRAAKTLGCRVQRWYGISEGLLTHTRLDDPEEVAVGTDGRPMSPGDEVRVVDESGNPLPDEEAGEMQVRGPYTIRGYYRAPEENARSFTPDGFFRTGDLVRRRPDGNIVIVGRIKDVINRA…	Actinomycetota	BAE98151.1
BAE98155.1.A1	serine	DRQAHATPDAVALLWEGSPTTYRELAERSGRLARLLTERGAGPERCVAVAVPRSPELVVALIAVLRAGAAYLPVDPDYPAARVAFMLADARPALLLTAKDTADRLPPTDVPVLLVDDVPPAEGPVAPAAHGVDHPAYMIYTSGSTGRPKGVVVTHAAIVNRLLWMQDRFRLDGTDRVLQKTSASFDVSVWEFFWPLITGATLVIARPDGHRDPDYLAELIRRAGVTTAHFVPSMLAEFVTDGAAAACTGLRRVVCSGEALPAELAARFHRTFGVPLHNLYGPTEAAVDVTAWEYRPGARTVPIGTPIWNTALYVLDSRLRPLPPGVHGDLYIAGAGLARGYHDRPGLTAERFVACPFGEPGRRMYRTGDLARWNAQGELEFAGRADHQVKIRGFRVEPQ…	Actinomycetota	BAE98155.1
BAE98162.1.A1	tryptophan	FESVVARRGGEPALIEAEDTLRYAELNTRINRLARLLIAHGVGPDSLVAVAMPKSRELIVSIMAVLKAGGAYLPLDPEYPAERLSFMLSDARPVLLLRSSSVAPLGKLGEGPQEVVCDDPAFRAACARLPEHDVAQHERRAPLRPEHLMYVIYTSGSTGTPKGVAVPHSGVPDMVATQRAVLRAGPGDRVLQWASISFDAAFWDVSLALLSGAALVTVAAEELLPGHPLGNTLVKYGITHAVLPPVALSETDADDVLPGGTVMSTGDSCTPTLVRKWSRTRRMFNGYGPTEVTVGATIAGPVRDTGDIAIGAPWVGKRVHVLDERLRPVPPGKEGELYIAGSGLARGYLNRSPATAGKFVADPFGPPGTRMYRTGDRGRRGPDGQLFFAGRADGQVKVR…	Actinomycetota	BAE98162.1
ABD65956.1.A1|Q06YZ3.A1	aspartic acid	FEEHAARTPDAVAVVCGASETTYRELDERAERLAGVLRGHGVGPEAVVAVCLPPGPALLTAFLAAWKAGAAYLPMDPGHPAERARLTLAESRATALIATGEPLRDLAGSGIAALDPDDLPVTAPAAPAAPAPLPAQLAYLIFTSGSTGVPKGVAVTHGALANYTVWAAEFFRMRPGDHSPMHSSTAFDLAVTGVLVPLVCGGAVDISPEGGAAGLAALTRARAGEPFGLVKVVPGHLPLLTETLTVPERASATRRLVVGGEALPGAHVRAWLRDAPDTVVVNHYGPTETTVGCCVFEVPSGRPVGDRVPIGRPIANTRLYALDDALNPVPVGALGELYVAGAGLARGYARRAGPTAERFVACPFGPPGQRMYRTGDLVRWTAGGQLEFAGRADDQIKIN…	Actinomycetota	ABD65956.1	Q06YZ3
ABD65956.1.A2|Q06YZ3.A2	threonine	FAVQAARTPDATAVTAGGVELSYAELDARAEGLARGLVGRGVGPESVVGVLLGRSADVVVAVLAVAKAGGAYLPVDPDYPADRVAFVLSDAGAEWVVTSAEFAPVLPAGVAAVTVDGAGSGPVFDSVPLPTVRPDHPAYVIYTSGSTGRPKGVVVPHRSVVALFAATRGVFEFGAGDVWSWFHSLAFDFSVWEVWGALLHGGRVVVVPFDVSRSPREFVELLERERVTVLSQTPSAFYQLMGVGGGLPALRTVVFGGEALEPGRLDGWWERFGEAGPRLVNMYGITETTVHVTHQDLRPDTAADGSVIGRGLPGLSVFLLDEWLRPVPVGAVGEMYVAGAQVARGYRGRAGLTGERFVACPFGAAGGRMYRTGDRARWSRDGRLVFAGRADEQVKIRGF…	Actinomycetota	ABD65956.1	Q06YZ3
ABD65957.1.A1	para-hydroxyphenylglycine	FARQLAACPDAPAVVCGATELSYAELDTRSDRLARALVAEGVGQESAVAVLMERSIDLVVALLAVVKAGGAFVPLDTGWPEARKRAVIEDAGASVMVVDDKAAGHEQFGASLVAVGSGADSDVVLPASVAPGAAAYVMYTSGSTGVPKGVVATHRDVVRLAKDRCWGAPARVLFHAPHAFDASSYELWVPLLSGGTVVVAPDEAMDGAVLRRLVSDHGVSHVHVTAGLLRVLADQDPGSFSGVREVLTGGDVVPAESVRRVLDANPGVTVRQLYGPTEVTLCATQYEVADAAEVDGVLPIGRPLDNTRVYVLDGALSPVPVGVAGELYVAGAGVARGYLGRPVLTGERFVACPFGATGERMYRTGDLVRWDAEGRLVFMGRADDQVKIRGFRVEPGEVE…	Actinomycetota	ABD65957.1
ABD65957.1.A2	ornithine	FTAQAARLPEAVALVGAGVELSYGEVEARSNQWARHLIAAGVGPESVVALVLERSPDLLVAILAVLKAGGAYLPIDPDQPAERVAFMIEDAAPVLVLDESALQAGAGDRADSAVSDADRLAPLLPTHPAYVIYTSGSTGRPKGVVVTHEGFANLSLSHRRFEVGPGSRVAQFASAGFDMFCEEWLLALLSGAALVTVPADRRLGADFAEFLAESGVTHATLPPAAVATLPEGALDDGFVLDVGGEALPAETVSRWAAGRKMFNSYGPTETTVNAAVWRCRSGLAAGAEVPIGRPIVNTRVHVLDDALRPVPAGVLGELYVTGTGLARGYLGRAGLTAERFVACPFEPGQRMYRTGDRVKWNADGDLVFAGRADDQVKIRGFRIEPGEVEAVLAAHPWVD…	Actinomycetota	ABD65957.1
ABD65957.1.A3	threonine	FAARARLSPDAVALVGGGVQLSYGEVEERANRLARKLIARGVGPESVVALVLERSPEVVIAALAVLKAGGAYLPVDPGQPAERIRSVIEDAAPVLVLDHPDFLAETADYDAAPVTDADRVSPLLPSHPAYVIYTSGSTGRPKGVVVSHRSVVALFVAAGGVFEFGAGDVWSWFHSLAFDFSVWEVWGALLHGGRVVVVPFDVSRSPREFVELLERERVTVLSQTPSAFYQLMGVGGGLPALRTVVFGGEALEPGRLDGWWERFGEAGPRLVNMYGITETTVHVTHQDLRPDTAADGSVIGRGLPGLSVFLLDEWLRPVPVGAVGEMYVAGAQVARGYRGRAGLTGERFVACPFGVAGGRMYRTGDRARWSREGRLVFAGRADEQVKIRGFRIEPGEVEA…	Actinomycetota	ABD65957.1
ABD65957.1.A4	para-hydroxyphenylglycine	FAARVAAHPDAVAVVSDGVRLTYRELDLRSDRLARALIRSDAGPEPVFAVLMERSADLVVALLAVLKAGGAFLPLDATWPQARMRSVIEDAAACLVVVSETWAGHDLGITEVAVDAGSDEGHLPVVPEAATAYVMYTSGSAGVPKGVVAAHRDVVALAGDRCWGAPARVLFHAPHAFDASSYELWVPLLSGGTVVVAPDGRMDTTVLRRLVLDHDVSHVHVTAGLLRVLADQDPGCFAGVREVLTGGDVVPAESVRRVLDANPDVRVRQLYGPTEVTLCATQYEVADAAEVDGVLPIGRPLDNTRVYVLDGALNPVPVGVAGELYVAGAGVARGYLGRPVLTGERFVACPFGGAGERMYRTGDLVRWDAEGRLVFVGRADEQVKIRGFRVEPAEVEAVL…	Actinomycetota	ABD65957.1
ABD65957.1.A5	para-hydroxyphenylglycine	FARSAAADPGALAVQCDDFRLQYDEVDARSDELARRLMAAGVRPESVVAVAMERSADLVVVFLAVLKAGGTYLPLDLGWPTARMRAVAEDADARCIVTHQATAGHEFVRTTALSEVRVDVIAGPAAEVTLPLVDPGAAAYVMYTSGSTGVPKGVVATHRDVVRLAKDRCWGDPARVLFHAPHAFDASTYELWVPLLSGGTVVVAPGEAIDGAVLRRLVSVHGLSHVHVTAGLLRVLADQDPGCFAGVREVLTGGDVVAAESVRRVLEANPGVGVRQLYGPTEVTLCATQYEVADAAEVDGVLPIGRPLDNTRVYVLDGSLSPVPVGVAGELYVAGAGVARGYLGRPVLTGERFVACPFAGAGERMYRTGDLVRWDVEGRLVFLGRADEQVKIRGFRVEP…	Actinomycetota	ABD65957.1
ABD65957.1.A6	citrulline	FAAQARLSPETVALAGAGVELSYREVEERANRLARKLIARDVGPESVVALVLERSPELVIAVLAVLKAGGAYLPIDPGQPAERIRSVIEDAAPVLVIDDPDFLAETADHTAAPVTDADRVSPLLPSHPAYVIYTSGSTGRPKGVVVTHEGCANLSASHDWYGVAAGSRVAQFASVGFDMFCEEWLLALLRGATLVTVPADRRLGPDLGHFLVDQGVTHAALPPAVAATIPDGLLDPSFVLDVGGEACPPELVERWTADGRTMFNAYGPTEATVDATVWRCAPGLDAGAAVPIGRPVLNTRAYVLDDALRPVPVGVVGELHLAGSGLARGYLGRTGLTAERFVACPFQPGRRMYRTGDRVKWDADGQLVFAGRADDQVKIRGFRIEPGEVEAVLASHPDV…	Actinomycetota	ABD65957.1
ABD65958.1.A1	enduracididine	FAAQARLSPDAVALVGSGVELSYREVDARANRLARKLIGRGVGPESVVALVLERSPELVIAVLAVLKAGGAYVAVDPGQPADRIRFVIEDASPVLVIDDLNFLAETEDFDDFPVTDADRISPLLPSHPAYVIYTSGSTGRPKGVLISHAACVSYVASHVRYGVSESSRVAQFASAGFDAFCEEWWLALLGGGALVVVPSERRLGEELVRFLLEERVTHATLPPAVAVLMREEALAPGFVLDVGGEVCPPDLVDRWVAAGRTLFNSYGPSEATVNVTVWQAVDGSLGAGVPIGRPVGNTRLYVLDDGLRPVPVGVLGELYVSGVQLGRGYLGRAGLTAERFVACPYASGERMYRTGDRVKWNAEGELVFAGRADDQVKVRGFRIEPGEVETVLAAHPAVA…	Actinomycetota	ABD65958.1
ABD65958.1.A2	para-hydroxyphenylglycine	AATVAAAPDAVALVCGDDRITYAELDARADRLARTLVASGVRPESAVAVAMERSADLVVALLAVSKAGGVFVPLDAGWPAARTRAVIEDADACLVLVDGTTAGLEAGVALLRVDATTDTVVDLPGPVPPDGAAYVMYTSGSTGVPKGVVTTHKDLVRLATDRCWGTTPRVLFHAPHAFDASCYELWVPLLSGGTVVIAPRERVDAALMRRLTTAHRLTHVHVTAGLLRVLADDDPGCFDGVREVLTGGDVVPADAVRRILDANPRAVVRHMYGPTEVTLCATQHEVADAAEVDGVLPIGRPLDNTRVYVLDDGLNVVPVGVTGELYVAGSGLARGYANRAESTAERFVACPFGPGERMYRTGDLARWTPDGRLVFAGRADDQVKIRGFRVEPGEVEAVL…	Actinomycetota	ABD65958.1
ABD65958.1.A3	serine	FAVQAARTPDATAVTAGGVELSYAELDARADRLARGLVGRGVGPESVVGVLLGRSADVVVAVLAVAKAGGAYLPVDPDYPADRVAFVLSDAGAEWVVTSAEFAPVLPAGVAAVPVDGAGSGPVFDSVPLPTVRPDHPAYVIYTSGSTGRPKGVVVPHRSVVALFAAAREMFAFGADDVWSGFHSFAFDVSVWEMWGALLHGGRLVVVPFDVSRSPREFVELLERERVTVLSQTPSAFYQLMGAGGALPDLHTVVFAGEALEPARLDGWWERHGGTGPRLVNMYGITETTVHVTHHDLRPDTAADGSVIGRGLPGLSVFLLDEWLRPVPVGVTGELYVAGAQAARGYLGRAGLTGERFVACPFGEAGGRMYRSGDRARWSRDGRLVFAGRADEQVKIRGF…	Actinomycetota	ABD65958.1
ABD65958.1.A5	glycine	FEAQAALTPDAVAVLGGDTRLTYAELNARANRLARLLVRHGVGPESSVAVCLRRSAELPVALLAVLKAGGAYLPVDPGHPAERVGHVLDDARPALLLTDRATAADLPGPEHLVVDDPRTAAELQALDTHDLTARERLGALLPGHPAYVIHTSGSTGRPKGVVVPHGAMANFVAAMRERFPMSSADRLLAVTTVSFDIHVLELYVPLLAGAGVVVAEDADVRDPAAVAALIERFGVTVMQATPALWQALLTEHAGSASGLRLLVGGEALPAALAARMAAVGDTVTNLYGPTEVTVWATAAGLTADDPDSRVPIGRPLPNTRAYVLDDALRPVPPGSPGELYLAGVQLARGYLGRPALSAERFTACPFASGERMYRTGDLVRWRTDGALEFLERADDQVKI…	Actinomycetota	ABD65958.1
ABD65958.1.A6	enduracididine	FAAQARLSPDAVALVGSGVELSYAEVEARANRLARKLIGLGVGPESVVALVLERSPELVIAVLAVLKAGGAYVAVDPGQPADRIRFVVEDASPVLVIDDVDFLTETADFDAAPVSDADRLSPLLPSHPAYVIYTSGSTGRPKGVLISHAACVSYVASHVRYGVGEGSRVAQFASAGFDAFCEEWWLALLGGGALVVVPSERRLGEELVRFLLEERVTHATLPPAVAVLMREEALAPGFVLDVGGEVCPPDLVDRWVAGGRTLFNSYGPSEATVNVTVWQAVDGSVGAGVPIGRPVGNTRVFVLDDGLRPVPVGVLGELYVSGVQLGRGYLGRPGLTAERFVACPFDPGQRMYRTGDRVKWSADGELVFAGRADDQVKIRGFRIEPGEVETVLAAHPAVA…	Actinomycetota	ABD65958.1
ABD65958.1.A7	alanine	FRAQAAVTPDAVAVLCGDDRLTYAELDARVNRLARLLIRRGVGPEARVAVCMERSADLLVALLAVLRTGAAYLPVDPGHPAERVAFMLDEARPALLLTGRGTAVEAFGPERVVVDDPRTVAELADLDAGAVTDAERVTPPLPDHPAYVIYTSGSTGRPKGVVVTHGAMANLVATMGRRFPMDTEDRLLAVTTVTFDIHVFELYVPLLAGAAVVIAVDGDVRDPAAVAGLVERFGASLMQGTPALWHGLLTAHAEAARGLRLLVAGEALSGSLAARMAAVGSTVTNLYGPTEATVYATAAGVEAGTTASQVPIGRPIDNTRAYVLDGRLQPVPPGVSGELYLAGAQLARGYLERPGLSAERFVACPFGAAGERMYRTGDVVRRRTDGQLEFRGRADDQVK…	Actinomycetota	ABD65958.1
ABD65958.1.A8	para-hydroxyphenylglycine	ARRTAADRDAVALVSDSGEVTYGELDARADELARALVASGVGPESVVAVLMERSADLVVALLAVLKAGGAYLPLDVRWPVARMRAVIEDAGATSVVVHDATAGHDLGRTTGLDVIPVAAGADSAVVLPAAVAPGAAAYVMYTSGSTGVPKGVVATHRDVVALAGDRCWGATPRVLFHAPHAFDASTYELWVPLLSGGTVVLAPDEAVDGSVLRTLVTGHDLSHVHVTAGLLRVLADQDPGCFTGVREVLTGGDVVPAESVRRVLDANPGVVVRQLYGPTEVTLCATQYEVADAAEVDSVLPIGRPLDNTRVYVLDGSLNPVPVGVAGELYVAGAGVARGYLGRPVLTSERFVACPFGVTGERMYRTGDLVRWDAEGRLVFMGRADDQVKIRGFRVEPGE…	Actinomycetota	ABD65958.1
ABD65960.1.A1	threonine	FAERAAERPDALALVDGDRTVTYRRLDEWSDRLAHGLRAAGAGDGTLVGVCLERSAQLVAVLLAVLKAGAVYVPLDPAYPADRLAYTVEDSGTDVVVTESAGFPGSPGVRVLTPAQVLESGGAAPDGPPATGAGPQEAAYVIYTSGSTGRPKGVLVPHAHVVALMDATRDDFTLGAADVWTFFHSVAFDFSVWEIWGCLLTGGRLVVVPYWVSRSPEQFHGLVAARGVTVLSQTPSAFTQFAAADRDTAEPLAVRLVVFGGEPLDTRSLLPWLDRHPGDRCRLVNMYGITETTVHVTAETVTRRLALAGSRSVGRALPGWRVYVLDARGRLAPPGVAGEIHVGGAGVALGYLRRPDLTRERFRPDPFGGGRMYRTGDRGRLRPDGALEHLGRLDNQVKL…	Actinomycetota	ABD65960.1
CAA79245.2.A1|Q00869.A1	2-hydroxyisovaleric acid	WLEIERWNSDSIDAQDTLIHSEMLKWTSQSPNKAAVAAWDGEWTYAELDNVSSRLAQHINSIDLGKEHAIVPIYFEKSKWVVASMLAVLKAGHAFTLIDPSDPPARTAQVVQQTSATVALTSKLHRETVQSTVGRCIVVDEEFVKSLPQSSELSASVKAHDLAYVIFTSGSTGIPKGIMIEHRSFSSCAIKFGPALGITSDTRALQFGSHAFGACILEIMTTLIHGGCVCIPSDDDRMNNVLEFINRTNVQLGHATPSYMGTFQPEVVPGLKTLVLVGEQMSASVNEVWAPRVQLLNGYGQSESSSICCVAKISPGSSEPNNIGHAVGAHSWIVDPEDPNRLAPIGAVGELVIESAGIARDYIVAPTQDKSPFIKTAPTWYPAKQLPDGFKIYRTGDLA…	Fungi	CAA79245.2	Q00869
CAA79245.2.A2|Q00869.A2	valine	RRLDLLEIKRTNYPRDSSVVDVFREQAAANPEVIAVTDSSSRLTYAELDNKSELLSRWLRRRNLTPETLVSVLAPRSCETIVAYVGILKANLAYLPLDVRSPVTRMKDILSSVSGNTIVLMGSGVEDPGFDLPQLELVRITDTFDETIEDVQDSPQPSATSLAYVVFTSGSTGKPKGVMIEHRAIVRLVKSDNFPGFPSPARMSNVFNPAFDGAIWEINWMLLNGGTVVCIDYLTTLDGKELAAVFAKERVNAAFFAPAMLKLYLVDAREALKNLDFLIVGGERFDTKEAVEAMPLVRGKIANIYGPTEAGIISTCYNIPKDEAYTNGVPIGGSIYNSGAYVMDPNQQLVGLGVMGELVVTGDGVGRGYTNPELNKNRFIDITIEGKTFKAYRTGDRMR…	Fungi	CAA79245.2	Q00869
CAK15814.1.A1	valine	FEAHASLNPEALAVVHGQQRWRYAQLEAQANRLARCLLEHGVQPGDRVALLLPRSFDLLAAQLAVSKCAAVFVPLDGNAPVERQAFMVADSQAVVLLTHSDQPQIEGGRRFELDRLDLGRYASEPLNLAVDAGSAAYIMYTSGSTGTPKGVQVPHRAIVRLAINNGFADFNSQDRVAFASNPAFDASTLEVWAPLLNGGAVVVIDQDQVLSRQALHDELLAQSVTVLWLTAGLFHQFADDLLPAFRRLRYLMVGGDVLDPAVIARVLRDGAPQHLLNGYGPTEATTFSTTHEIVSVGEGSIPIGKPIGNARCYVLDARRQLLPVGAVGELYIAGDGVALGYLGQPELTAERFLADPFNGGSMYRSGDLACWQADGTLRYLGRADQQVKLRGFRIELGEI…	Pseudomonadota	CAK15814.1
CAK15814.1.A3	serine	EAQVRRTPDAVAVKAEEGGLTYRQLDEQANRLAHHLIALGVKPDDRVAICVERGLAMVVGLLAILKAGGAYVPVDPEYPAERIRHMLSDSAPVVVLVHAATRHVPEAATVPLIDLDRPSWLEQPVQAPVVKGLTPRHLAYVIYTSGSTGLPKGVMNEHAGVVNRLLWMQDAYQLGADDVVLQKTPFSFDVSVWEFLWPLQTGARLVMARPGGHRDPEYLREVIRAEQVSTLHFVPSMLDVFLAHGAVQPERLKRVLCSGEALPGALVRRFHAQLPTVELHNLYGPTEAAVDVSAWHCMTAPDNTPIGKPIANTTLYVLDGHGQPVPQGVAGELYIGGVQVARGYLNRAELTAERFLDDPFGTRPGARLYRTGDLARHLADGNLEYLGRNDDQVKLRGLR…	Pseudomonadota	CAK15814.1
CAK15815.1.A1	glutamine	FERRAQAHPQAIAVQTEDGQLTYGQLNEQANRLAHHLIGLGVKVDDRVAICVERGPSLLVGLLAILKAGGAYVPVDPAYPGERIRHMLGDSAPVAVLVHAATRAVPGTAEVPRVDLDQPSWGALPRHNPLVPGLTPRHLAYVIYTSGSTGVPKGVMVEHRNVVNLVHWSAGLFPAEGTVLHKTPVSFDASVWELFWPLCSGLRLVLARPDGQRDPQYLVELIEQQRVGVVQFVPALLQQFLEQAGSARCASLTDIVCGGGELTEALARLVRERLPQARLHNVYGPTETTVDCSVWTLEPRDPLPPGPLPIGRPIDNTRLYVLDSADQPLPWGVAGHLHIGGAGVTRGYLGLPEQQAERFIASPFVKGDRLYRSGDLVRQREDGVLEFLGRTDQQIKLHG…	Pseudomonadota	CAK15815.1
CAK15815.1.A4	glutamine	FERQAERQPEAIGVQADGAQLSYRQLNEQANRLAHHLIALGVKPDDRVAICVERGLSLVVGLLAILKAGGAYVPVDPDYPAERISHMLGDSQPRAVLVQGATRGLVGSPVTLVDMDQPTWAALPASNPQVPGLTSDHLAYVIYTSGSTGVPKGVMVEHRNVVNLVHWSAGLFPAEGAVLHKTPVSFDASVWELFWPLCSGLRLVLARPDGQRDPQYLVELIEQQRVGVVQFVPALLQQFLEQVGKRCTSLTDIVCGGGELTEALARQVRERLPQVRLHNVYGPTEATVDCSAWTLEPQDPLPHGALPIGRPIDNTRLYVLDAHDHPVPFGVAGQLHIGGAGVTRGYFGLPEQQAERFIASPFVEGDRLYRSGDLVRQRPDGVLEFLGRTDHQIKLRGLR…	Pseudomonadota	CAK15815.1
CAK15815.1.A5	valine	FEAHAESSPEALAVIHGERHWSYRALDQHANRLAGYLLELGVQAGDRVALLLPRSFDLLAAQLAVSKCAAVFVPLDGNAPVERQAFMVADSQAVVLLTHSDQPQVEGGRRVELDRLDLGRYASEPLNLAVDAGSAAYIMYTSGSTGTPKGVQVPHRAIVRLVINNGFADFNSQDRVAFASNPAFDASTLEVWAPLLNGGAVVVIDQDQVLSRQALGDTLLTHGVTVLWLTAGLFHQFADDLLPAFRRLRYLMVGGDVLDPAVITRVLRDGAPQHLLNGYGPTEATTFSTTHEIVSVGEGSIPIGKPIGNARCYVLDARRQLLPVGAVGELYIAGDGVALGYLGQPELTAERFLIDPFNGGTMYRSGDLACWQADGTLRYLGRADQQVKLRGFRIELGEI…	Pseudomonadota	CAK15815.1
AHB38511.1.A1	leucine	FSRTVKRHPARPAVSDRELTYTYTALNRRSDGLAQALLARGVRPGDHIAYLLPRGVAPFVVLLAVLKTGAAYVPLDPAAPDDRLRLLIDRSGASVVITHPEMTGRLDDLATARVMEYVADDHADPKPGPAAAATPRQAASVLFTSGSTGIPKAVLLEHRNLVQFAENPTLPALTPQDRVGHVSNLAFDAFHWETWCAFAAGAEVVTLPTMPDLISGDMRRELKQRRITAMLVPTLAFNHLAHEQPETFSSLRILATGGDVVSPGSCRDLLAAGFTGQLVNLYGPTEAATACSAHPVTDAEHDGSVPIGRALEGIGLYVLDDNLDEVTPGSVGQLHIGGPGVARGYHGQPGLTAERFLPDPHGTPGGRLYATGDLAVRGEDGLLRYVGRADDQVKIRGYR…	Actinomycetota	AHB38511.1
AHB38515.1.A1	serine	RTRAAATPDAIAISDGTQRLTYAELTDRAGTLARGLAARGVRPGDLVGLLLPRGIAQVEAVLGTLFAGAVYVPLDVAAPAERHQMILEDSAAVCLVTDGHHDVAGFTGPVIALDELRDARDGELPDIDPGSPAYVIFTSGTTGRPKGVVITHRNVVRLVVNDRLPYDFGPGDVWTLFHSYAFDVSVWEMFGCFAHGGRLVVVGSDEAQDPQRLLTLLRSENVTVLSQTPSAFAQLNGVHGTGQAPLDSLRYVIFAGEKLDPGHLAGFAARHPRTALVNMYGITEVTVHTTFRKITDRDIETGRSNVGVPLPTTSLFILGPDREPLAPGETGEIWVGGLGVADGYLNRPELTAQRFLPNPFGEGTLYRSGDLARRLPDGTVEYVGRADQQVKIRGYRIEP…	Actinomycetota	AHB38515.1
AHB38497.1.A2	isoleucine	RAAARRSPDAVAVVCGERSWTYAELVGRAEGLAGRLVARGVRPGDWVGLVLGRGLAQVEAMLGVLFAGAGYVPVDPAAPAERIGFILEDCQARWVVVDAGAGGGLAGFAGEVLTVEELSAGPVGVLPEVGVDAVAYCIYTSGTTGRPKGVVISHRNVVRLVANDAFPFDYRADDTWALFHSYSFDFSVWEMYCCLIRGGRLVVVSEEDAKDTVRFWRLLDREKVTVISQTPGAFAQLLRVWEGEPDSLRHLRYITFGGEKLRLDLFASWLRARPEVHTINVYGITEATILTTWRRLTADDLDRDGDIGDIGRPFPADRVYVLDAGGGRRLVPVGVVGELYVGGDGVASGYLGRPELDAERFVANPFGEGRLFRSGDLVRFRPDGSLEFVGRADSQVKVR…	Actinomycetota	AHB38497.1
AHB38497.1.A3	threonine	RAAARRSPDAVAVVCGERSWTYAELVGRAEGLAGRLVARGVRPGDWVGLVLGRGLAQVEAMLGVLFAGAGYVPVDPAAPAERIGFILEDCQARWVVVDAGAGGGLAGFAGEVLTVEELSAGPVGVLPEVGVDAVAYCIYTSGTTGRPKGVVISHRNVVRLVTNDAFPFQFGPDDTWSLFHSYAFDFSVWELYCCLTHGGRLVVVSEEDAKDTVRFRRLLDREKVTVLNQTPSAFAQLLRVWEGEPDSLRHLRYVIFGGEKLRPRLLADWMRARPEVRMVNMYGITETTVHSTVHVLTPADTEDDASVIGVPIPTTRVYVLDAGGGRRLVPVGVVGELYVGGDGVASGYLGRPELDAERFVANPFGEGRLFRSGDLVRFRPDGSLEFVGRADSQVKVRGY…	Actinomycetota	AHB38497.1
A4FE38.A1|CAM02313.1.A1	N5-acetyl-N5-hydroxyornithine	FERQVRETPDAVAVVCEDQQRTYGELNAEANRLAHLLLAEGVGAEQVVAVAVPRSVEMVAALLAVLKTGAAYLPLDLDHPPDRIAFMLREASRVVTVPELAGELPPGPPQVLVGDAAGRPAQDPGVEVRLDQAAYVIFTSGSTGRPKGVVVTHDGIGSLVATAVDRLGVDAGSRVLQFASVGFDVAVWELSMALCTGGRLVVVPEQRRVAGRDLTDYAVEHGVTHLALPPSLVSALPADCELPEDAVLLVGTEVVPAELIERWAKRLRVVVAYGLTEATVNSTLWMAEQGRRGSVPIGRPDPNTRIHVLDSALRPVGVGVTGEIYVAGRGLARGYLGRRGLSAERFVADPFGEPGERMYRTGDRARWRPDGTLSFLGRSDDQIKIRGHRIEPGEVESAL…	Actinomycetota	CAM02313.1	A4FE38
A4FE38.A2|CAM02313.1.A2	serine	FEAQVAKTPDATAVVFGATEMSYVDLDAAAERLAARLRARGAGPEQVVAVAVARSAELVVALLGVLKSGAAYLPVDLDYPEDRIAYMLSDSRARLVVTTRDAAGLPEGAERLFVEDSDSDVSGSAPQDGPRPVPDNPAYLIYTSGSTGRPKGVVVTHRAIVNRLEWMQDRYRLGADDRVLQKTPSSFDVSVWEFFWALGVGAAVVLARPDGHRDPAYLAGLVRAQGITTMHFVPSMLAAFLGTDEVTADPGWASSLRRVFSSGEALGGDLAAQWTELTGVRLHNLYGPTEAAVDVTWWPFDGAPDAVVPIGWPVWNTRLHVLDPCLRPVPDGVPGELYLAGVQLARGYHRRAELTAQRFVADPFGAPGERMYRTGDLVRRRPDGAVEYLGRADRQVKIR…	Actinomycetota	CAM02313.1	A4FE38
A4FE38.A3|CAM02313.1.A3	N5-hydroxyornithine	AAQAARTPDEVALVFGEQRLTYAELDARINRLARLLLARGAGPERVVALGLPRSTEMVVALFAVLRTGAAYLPLDLDHPADRLRMMIEDTEPVCLVSTTSVAPSLHGAPAEHRVLVDDPAVAEELAGLSGAGLADAERPGFAPGTPDRMEHPAYVIYTSGSTGKPKGVVTPYRGLTNMQLNHQEAVFGPAIASAGGRRLRIAHTVSFAFDMSWEELLWLVEGHEVHVCDEELRRDAEALVSYCDEHGIDVVNVTPTYAQLLIEEGLLEGYRPALVLLGGEAVSEAVWTSLRDTDGTYGYNLYGPTEYTINTLGASTFDSDSPTVGRAIWNTRAYVLDPYLRPVPPGVPGELYIAGVGLARGYHRRFGLTAERFVADPFGDPGDRMYRTGDLVRRRDDGN…	Actinomycetota	CAM02313.1	A4FE38
A4FE38.A4|CAM02313.1.A4	N5-acetyl-N5-hydroxyornithine	FQRQVLAAPDAVALVDGDRRLTYSELDRRADGVAGVLLAAGVRRGDVVGVALPRSVENVATMLAALKLGAAYLPLDLSYPRERLSYVLTDSGAGVVVTTRAEADRVPAADGVELLVLDEVADEPGVALPPPPGLDDAAYVIYTSGSTGRPKAVVVPHDGIASLVATAVDRVGVTAESRVLQFASPAFDVAVFETAMALCVGGRLVLVPEQARVAGEPLTDLLLEQGITHAALPPALLAALPAPCRLPEGITVLVGTEAVPPHLIERWAGHARLVVAYGLTEATVNSTLWTAEPGTGTVPIGRPDPNTQAHVLDANLRPVPLGVPGELYIAGRGLARGYLGRHGLTAERFVACPFGEPGTRMYRTGDRVRWRRDGTLDFLGRVDEQIKIRGFRVEPGEVE…	Actinomycetota	CAM02313.1	A4FE38
ADQ55475.1.A1	3-hydroxy-O-methyl-5-methyltyrosine	FENQCKKTPSNIAIICQGETITYRELNERANQISHYLIHKKLLFNEKVGILMDRSIEFIISILAILKINCIYVPIDEKYPIERINYIINDSQIKLLITKSYIQKNKNIIYKNLIYLDKDWPLIEIKSRENLNFSTNIQKNGMYMIYTSGSTGQPKGVILNHFGVLNNISWRQNKWNLNEKDRILLNTSFSFDPSIWSIFWPLLFGGAFIIVPLSIQNDIYELIKLIKKYNISIIGTIPHIIDLLVSNIAIRNCNSLRLILSGGEPLSQKIVQKVFNRTNAKLFSLYGPTETTIDAGIYECKPDDIVQTAPIGKAIDNTRIYILDENLRHVPDGVKGEIYISGPGVAIGYHNRKDLNAKSFLKDNIFYSELKYMYKTGDLGVFCYDDNIKFLGRIDNQVK…	environmental samples	ADQ55475.1
ADQ55476.1.A2	cysteine	FRKQVIKNPNASAIIFDDINITYKKLNKYVNRVSHYLINHILKNEILIAILMEKGIEQIVACLAILSIGKAYLPININFSKNKIHEIMVLGKVKRFLIQKKYLKKFNFKDFQSIDVTSIIENSSFKKSQEYFPKYQLRKLNDLAYVIFTSGSTGTPKGVMIEHKQVVNTILDINEKFQVNNLDRILAISNLDFDLSVYDIFGILSAGGTLVIVPSKFTKEPKYWLYAIQKYQITIWNSVPMFKQMFIEYLQGIDKESFYKKIKLKLILLSGDWIPLDLPEKIFKIYKKNFDSLKVVSLGGATECSIWSNYFIINKNIKYKTSIPYGKPLSNQHLYILDALMLPTNILVPGYLYIGGFGVARGYWDDIKKTNESFYFHKEIGKRIYFTGDMGQYHPDGNI…	environmental samples	ADQ55476.1
AAC68816.1.A1|Q9ZGA6.A1	pipecolic acid	NDTARELPVDTLPELLARYAARTPDAVAVTDPCTSLTYGELDRRANRLAHLLRARGTVTGDLVGICADRGVDLVVGIVGILKAGAAYVPLDPEHPPERTDFVLADARLTAVVAHETYRHRFSGVPHVVTPDDPDLGRQPDTAPHLTLGRDSLAYAIYTSGSTGKPKAVLMPGVSAVNLLLWQERTMGREPASRTVQFVTATFDYSVQEIFSALLGGTLVIPPDEARFDPPGLARWMDEQAITRIYAPTAVLRALVEHVDPHSDQLSALRHLCQGGEALALDARLRELCRHRPHLRVHNHYGPAESQLITGYTLPADPDTWPAAAPIGRPIDNTRIHLLDDALRPVPDGMPGQLCVAGIGLARGYLARPELTAERWVSGGATGEERMYLTGDLARRAPGG…	Actinomycetota	AAC68816.1	Q9ZGA6
CAD32904.2.A1	2,3-diaminobutyric acid	FEEQVQAGPNRVAASHGTATLTYEELNARANRIAHALLGAGLTAEAPVAVVLDRTLDWLAAAIGVFKAGGVYLPVRPDFPADRIAAQLARSECRLVLAEPGSEDLAHRAVAVAGADAQVLSVPEVLAGDAATTDPGVPVAPEQAAYIYFTSGSTGTPKGALCEHAGMLNHLLMKLEDMGMTGREGEVVTQTASQCFDISLWQFAAPLMAGGSVRIVDTDVLLSVGGFLDELVGNNVTVAQIVPSYLEVVLTHLEQWPRPLGRLRSLSVTGEALKLELVQRWFAAYPDIALVNAYGATEVSDDTMHEILDGLPDRDFVTVGTSRRNINTYIVDENLALVPLGSPGEIAFSGVCVGRGYINDEERTRQAFVADPYRSGTRMYRTGDFGRWLPEGRIEFLGR…	Actinomycetota	CAD32904.2
CAJ18237.2.A2	pipecolic acid	ARQAAARPGELAVLADSAELTYGELDAAANRLARHLIGLGAGPEQVVAIALPRTPGMVVAMVAALKTGAAYLTLDPAVPDQRLRAVVADCGAVAVVTDTAIAPRLDGTSRAVVLDDPATAAAVTGQPGTAITDADRRGPLDPRHPAYVVYTSGSTGTPKGVVMPMGSLTNLLAWHTGTYPAAPGTRTAQFLAVSFDFAVQEILQALVAGKTLVLPAEHVRHDAYELAAWIDRYAVNELFAPRLVIDAVLAAAADRGSDLRTLTDVFQGGEAFQLGDELRAWAAGGNRRAHNVYGPAETHAVTTATMPADPAAWPATAPIGRPLWNATVFVLDARLQPVPLGAPGELYVGGAQLARGYLNRPGRTAERFVASPFGAPGDRLYRTGDLVRWTRDGELQFLG…	Actinomycetota	CAJ18237.2
CAM56770.1.A1	3S-methylaspartic acid	FRAQVARTPDAAAVQAGPVVLSYAELDARSTRLAWALRERGAGPERFVGIALPRDAQLVVVLLAVLKTGAAYLPIDLSHPADRIAFMLADTEPALIVTTAASAAALPPAEAPLLLVDDLEPAGAAAADLPPVRLGHPAYVIYTSGSTGRPKGVVIEHRSLGAYLQWARQAYPAMSGTSLLHSPISFDLTVTALYTTLVAGGLVRVADLDERAAADGPRPTFLKGTPSVLAMLDALPDDVSPSELIMLGGELLLGEAADRWRSRHPGADLLNVYGATEATVNSVQYRLAAGTPAPAGPVPVGRPFWNTRVYVLDAGLRPVPAGVPGEAYIAGTGLARGYWRRPGLSAERFVANPFDGPGARMYRTGDVVRWNTDGQLEFVGRGDGQVKLRGYRIELGEIE…	Actinomycetota	CAM56770.1
CAM56770.1.A2	aspartic acid	FAEQVARTPDAVAVECDGRTLSYAELDRRSNQVARWLIGQGAGPERFVGVVLPRSPELIVTLLGVAKSGAAYVPVDPAYPAERIAYILEDARPVLVIDDAAVLTAAGDHDEAPVNQAGPAHPVYVIYTSGSTGRPKGVVVQHSSVGAYLLRGREVYPDAAGSALVHSSVSFDLTVTALYTPLVSGGRIVLGDLDEKAPPTTFMKVTPSHLALLEALPGEVSPSGTLVTGGEALTGEVISSWRDTHPDVALVNAYGPTEATVNCTDFTMAPGFRPGPGPVPIGRPFWNTQAYVLDERLRPVPPGVTGELYVAGVVLARGYWQRPGLTAERFVANPFGAAGTRLYRTGDRARWNADGNLVYAGRADAQVKVRGFRIELGEIEAVLTTDPAVTQAAVLVRED…	Actinomycetota	CAM56770.1
CAM56770.1.A3	glycine	AEQVTRTPEAIAVECDGARLTYAELDDRAARLASWLVDQGVGPERFVAVALPRSIDLLVTLLAVAKAGAGYLPLDLEYPADRLAYMLQDAQPVLVLGSGLPGATPIDDIDLTMHQPLTTTVEGLRDRASYVIYTSGSTGRPKGVVVPDAAFVNFVIDMRDRFGLTAGDRLLAVTTVGFDIAGLELFVPLLTGATVVIAPRDVVRDAAALSALIGSAGISVMQATPSLWRAVLAEDADLSALHVLVGGEALPSDLARDLHERAASVTNLYGPTETTVWSTVAEVEPGRSTIGTPIANTQVYVLDAALRPVPAGVPGEVYIAGDGVVRGYWQRPALTAQRFVANPYGTTGSRFYRTGDIGRWAADGTLEYLSRADDQVKLRGYRIELGEIEAVLAADPAVV…	Actinomycetota	CAM56770.1
CAM56770.1.A4	aspartic acid	FTEQAARTPDAIAVECDGTTLTYAELDRRSNQVARWLVGRGAGPERFVGVVLPRSTDLVVTLLGVAKSGAAYVPVDPAYPAERIGYILDDARPVLVIDDVRALAEAGTYDTTAVNHAVPAHPVYVIYTSGSTGRPKGVVVQHSSVGAYLLRGREVYPDAAGVALLHSSVSFDLTVTALYTPLVSGGRVVLGDLTETTTTRPTFMKVTPSHLALLEALPAHVSPSGTLVTGGEALTGEVINSWRAAHPDVALVNAYGPTEATVNCTDHHVAPGEPLGAGPVPIGRPFWNTQAYVLDAALQPVSAGVTGELYVAGVVLARGYWQRPGLTAERFVANPFGAPGTRLYRTGDLVRWNADGTLVYLGRADGQVKLRGFRIELGEIEAVLTTDPAVTQAAVVVRE…	Actinomycetota	CAM56770.1
CAM56770.1.A5	glycine	AEQVARTPDAIAVECDGVHLTYAELDDRAARLASWLVDQGVGPERFVAVALPRSLDLLVTLLAVAKAGAGYLPLDLEYPADRLAYMLQDAQPVLVLGSGLPGATPIDDIDLTTQLPLTTTVEGLRDRASYVIYTSGSTGRPKGVVVPDAAFVNFVIDMRDRFGLTAGDRLLAVTTVGFDIAGLELFVPLLAGATVVIAPRDVVRDAAALSALIGSAGISVMQATPSLWRAVLAEDTDLSALHVLVGGEALPSDLARDLHTRAASVTNLYGPTETTVWSTVADVDPDRSTIGSPIANTQVYVLDAALRPVPAGVAGEVYIAGDGVVRGYWQRPGLTAQRFVANPYGTTGSRFYRTGDIGRWAADGMLEYLSRADDQVKLRGHRIELGEIEAVLAADAAVA…	Actinomycetota	CAM56770.1
CAM56770.1.A6	2,4-diaminobutyric acid	ARQAARTPDAVAVTAGTTTLTYAELNAAANRLAHRLIRQGVRPEDRVAVLQERTAELVVTSLAVLKAGGVYVPLDPHQPAARSEFILRDTAAVALVTDRAPDALGFAALASVVAADSGDGTTADPDVPTAPDQLIYVMYTSGSTGTPKGVANTHANVVHLAGARYWRQGRHDRVLMHSPYAFDASTFEIWTPLLTGGRIVVAPPGRLGAPDLAAVIAEQQVTGMFVSAGLFRVLADEHPACFAGVREIWAGGDVVSPVAVRRVLDACPGTIVANEYGPTETTVFSTVNPLRAADTVPEAVVPIGAPLWNTRVYVLDERLQPVAPGVKGELYLAGAGVARGYLGRPGLTGQRFVADPFTGSGERMYRTGDVVSWDADGRLIFAGRVDDQVKLRGFRVEPG…	Actinomycetota	CAM56770.1
CAM56771.1.A1	valine	FRAQAARTPGAIAVRADDTTLTYAELDEASDGLARHLAGLGVGAETPVALLMDRSASLIVALLGILKAGGAYLPLHPGDPDDRMRTVVADTGAPIILADPANAARAAGLGPRVVDPSATEGGPVPEPALSPGALAYLIYTSGSTGVPKGVAVTHHNVLELAADSAFRTGAHERVLIHSPQAFDASAYELWVPLLSGGTAVVAPPGKLDVAQLGKTLAEHAVTALWLTSGLFQLVADEAPESLAGVREVWTGGDVVPAASVRAVLDACPDVTVVDGYGPTETTTFAVRHRLAPGTPVPAEVPIGTALDNTDLRVLDAALRPVPPGVPGELYLGGTGVGRGYHHRPALTAARFAADPYGEPGARLYRTGDLVRWTETGVLEYLGRADHQVKIRGFRIETGE…	Actinomycetota	CAM56771.1
CAM56771.1.A2	proline	FEAQVARTPGLPAVEWPGAVLTYAELNVAANRLARLLAARGAGPESRVAALLPRSGELVTTMLATLKAGAAYLPVDPEYPPARIRAMLDDAAPDVIVTSRDLAARFPDDRTVVLEPGALDGFAGTDLTDADRTAALTPAHPAYVIYTSGSTGRPKGITMPAGATANLLEWHARELPGRPGARVAQFTAVSFDVSVQEMLSAVLTGRTLVVCDEDVRRDPVALTRWLRDSRIQELYAPNLVVDAVCEAATTRGITLPELTDLVQAGEALTLHPAVRRFHEQHPGCRLHNHYGPAETHVVTAYRLPERVEQWPATAPIGAPIANSAMRVLDPWLRPVPPGVPGELYIAGANLARGYLNRPALTGQRFVPDPLGAPGTRMYRTGDLASWDGDGNLRYLGRTD…	Actinomycetota	CAM56771.1
EAL89046.1.A1	alanine	FEARFRERPDAPAVCAWDGSYTYRELNDRSSALAHKLRRRGVQAEVLVALLFEKSKFSVVAMHAVIKAGGAFQLWDPSLPVARLGGMFAESKAHLVLASAANARLAAEISENVMVVDESLVPPWESAPLNPGTQPENALYCVFTSGSTGKPKGFLMDHRAFCTCALGVGELLGLNGASRLIQFSANSFDLATFDHILPFLCGACLCIPSEEERKGDLTRAFNRYRATHAVLTPTVSRLLEPEKLTTLQVLLLAGEAPSREDIRRWASTVGLLNGYSPAEAGCITIVNPSLQESHPSKIGFPVSVVPWVVDPDDCNRLVPAGEVGELVLQGHTLARGYFGRPDQSKAAFIPTPAWVRQFGYETYGRLYRTGDLVRFDAEDESLVYIGRKDSQVKIR	Fungi	EAL89046.1
AAZ55898.1.A1	N5-hydroxyornithine	FEQSARAWPHRTALVARDATLTFAELNARANRLARLLLARGVGPETPVAIALPRSSDWVVTLFAVLKAGGAYVPLDLEYPAGRLRVMLADAAPALTVTTTAARGHLPADSGPLLLLDDPAIRDELARMADTDPTDADRPRPLRGDHLAYTIFTSGSTGRPKGVQITGRGLVNMLVNHRETIFGPVVDSLGGRVLRIAHTVSFSFDMSWEELLWLVDGHEVHLLDEELRRDSDRLVDYCRRHSIDVINVTPSYCGQLIEDGLLDPDQYRPSLVLLGGEAVSDTVWQALRGAEGVLGYNLYGPTEYTINTLGGGTADSATPTVGGPIANTQVYVLDSALRPVPPGTPGELYVSGVGLARGYIGRADLTAERFVANPFGPPGSRMYRTGDLVRWRPDGHLDY…	Actinomycetota	AAZ55898.1
AAZ55900.1.A2	glycine	AEWARRVPGAVAVRCGGAVWSYARLDAEVERLAGLLVAGGVRPGQVVAVLLPRVPELVAALLAVQRVGAVYVPLDPDFPAERLAFMLTDSGAVTVVTTRGLEAAVPAGVGRILLDDTAPAAPDTPAPAWDGPDGAAYILYTSGSTGRPKGVVVSHRNLANFLTDMAERVPMGPQDSWLAVTTVSFDISALELYLPLLAGATITLVDAATVRDPRELAAVMRASQPTIMQATPTLWQMLADEDPDVLNGLRIFVGGEALPVPLADVLASRAAVVHNVYGPTETTIWSTADRVRSGAPVTIGVPMANTRVYVLDAGLRLVPPGVAGELYIAGEGVAWGYHGRFDLTAQRFVADPYGPPGSRMYRTGDVVRWRSDGRLDFLGRADFQVKIRGFRVELGEIET…	Actinomycetota	AAZ55900.1
AAZ55900.1.A3	glycine	AEWARRVPGAVAVRCGGAVWSYARLDAEVERLAGLLVAGGVRPGQVVAVLLPRVPELVAALLAVQRVGAVYVPLDPDFPAERLAFMLTDSGAVTVVTTATLEPTLPQDTARICVDDPDLRPEPGTAVPSATVDGAAYILYTSGSTGRPKGVVVSHRNLANFLTDMAERVPMGPEDSWLAVTTVSFDISALELYLPLLAGATVVLAAPDTVRDPAALADLIAAERPTVMQATPTLWQMLADTAPHALHGLRVLVGGEALPATLAETLAERAVEVTNVYGPTETTIWSTADRVRSGAPVTIGVPMANTRVYVLDAGLRLVPPGVAGELYIAGEGVAWGYHGRFDLTAQRFVADPYGPPGSRMYRTGDVVRWRSDGRLDFLGRADFQVKIRGFRVELGEIET…	Actinomycetota	AAZ55900.1
CBL93730.1.A1	histidine	FEEQARAAPDRTAVISADRRISYAELDAEAEALAAELRDLGTGPETVVAVCLERSPRLLVTLLAVLKAGGAYLPLGPDWPRRRGEFMTSDAGAALLVDTAGARRVDGHRAAPREGRPCPSNLAYVLYTSGSTGTPKGVMVSHRAVVNRLRWMRRDCGLGASDVVLQNAVPTFDYAVWELFGPLHMGATVVLPSAEGHRDFSELTRLITEHGVTVAHFVPSLLRHFVEEPETARCTGLRVLFSGGETLDPALAARALHVLPQARLFNAYGPTEAAVDVTCWPVPRRPASVAIGGPVANTTCYVLDERMRPQPVGVPGELYLGGVQLARGYRGRPGTTAERFVPDPFGAAGGRLYRTGDRARWRPDGALEYVDRVDRQVKIRGVRVEPGEAEAALLAHPAV…	Actinomycetota	CBL93730.1
EAL88817.1.A1	phenylalanine	FDRSVARTPHQLAVDHESGSLTYTELDVASSNLARKLKQEGVVPGEAVLLLTEHGTRNVVALLAILKAHACYVPLDRSSWSSERIQAVLDGTDSRILINTTVEPFESPRHKVIHLTSADVTTLSTDRSTTKVIPDIAPEDLACLIFTSGSTGVPKGVMIPHRAVANYAQTSPFNMDVQPGDRVLHILSVSFDASTGMLFSILGNSGIVVPATMDTLFDKAQSCSILASTPSILATLPLPTALPDSYPYVHTILLGGESPPAPLLSSWLQFGVRILNAYGPTETTCASLMQEVEVCQETGMINRSIIGRPMPNGPVYLLQPDTLLPVEEEGEEGEIAIAGVGLAHGYYRNAALTAEKFIEWHGKRVYRTGDQGRWTRRNDGQRVVEFRGRSDRTVKN	Fungi	EAL88817.1
EAL88817.1.A2	serine	SVDLHKDLIAVDGPGGTLPYRELDQKSNAVASHIAKHFSRAQVIAIHADGTLNWVVGILGILKAGCAYCPLDPAYPIARRVAVYEQSGASALLIPNACSSSAALLPITDLRVFTIQETETSDTSRQPSLLANANEDALIVFTSGTTGRPKGVPISHRGLLALQSNPEATMFSRPGRRIAQFMSPAFDYCANEIFSALLHGGTLVLRDPSDPLAHLAKVDVSTITPSVLSVLNPDDYPNLDMVYATGEPVTPGLLARWGEGRAFYNAYGPAECSICTSFTRLEPGQQVTIGNAVRTARMYILDPDLQPVSDGQTGEIFLAGQQVMRGYVGDDAKTAYSVLPDPWHPGERMYRTGDYGYWNADRQIVYIGRLDRQVKIRGFRVELAAVEQKMYQEEPRLTQ…	Fungi	EAL88817.1
AAD44233.1.A1	phenylalanine	FAEHVQRTPDAVAVTFGATSLTYAQLDEASNRLGHLLADHGVGPGDCVAVMFPRCADAIVSMLAVLKTGAAYVPIDPAHASSRMDFVLADAAPSAVITTSDLRSRLDDHDLLVVDVHDPAVEAQPGTALPWPAPENTAYIIYTSGTTGTPKGVAIPHLNVTWLIESLDAGLPPGNVWTQCHSSAFDFSVWEIFGALLRGRRLLVVPESVASSPEDFHALLVAEQVSVLTQTPSAVAMLSPEGLESTALVVAGEACPTDVVDRWAAPGRVMLDAYGPTETTVCASISTPLTAGDPVVPIGSPIAGAAMFVLDKWLQPVPAGVVGELYLAGRGVGHGYVRRPGLTASRFVPNPFGAPGSRMYRTGDLVCWGPDGQLQYLGRADEQVKIRGFRIELGEIQSV…	Actinomycetota	AAD44233.1
AAD44233.1.A2	threonine	FAAQVARAADAVAITCGERSFTYREVEESANRLAHLLSGQGAGPGQRVAVVIPRSAEAVVAIFAVLKTGAAYVPIDPGVPAARLQFVLADSAPVAAVTTAEVRDRLDGFTGQIIDFDDPAVAEQPATGLPVPAADNIAYIIYTSGTTGTPKGVAIPHRNVTLLLETLDAQLGLGQVWTQCHSLAFDFSVWEVFGSLLYGGRLVVVPDAVVRSAEDLHALLVREQVSVLSQTPSAFYALQSADALAPELGQQLKLQTVVFGGEALEPHRLATWLHHHPGLPRMINMYGITETTVHASFREIVDADVDSSDSPIRRAAANLAFFVLDGWLRPVPVGVVGELYVAGGGLATGYVGRPGLSATRFVACPFGGPGARMYRTGDLVRWGADGQLQYMGRADAQVK…	Actinomycetota	AAD44233.1
AAD44234.1.A1	alanine	FAAQVARSAEAVALSFEGRSMTYRELDEASNRLAHLLAEQGAAPGECVALLFSRSDEAIVSILAVLKTGAAYLPIDPALPAARMEFMLGDATPIAAVTTAGLRDRLEGFDLPVIDVDEAAAEIERTQPSSALPGPSPDDIAYMIYTSGTTGTPKGVAVTHRNVTEFLKTLHPKLPSGPGQVWSQWHSLVFDVSVWETWGALLHGGRLVVVPESVAGSPDDLHDLLVAEGVTVLSQTPSAVGMLSPEGLDSTALVVAGEACPAEVVDRWAPGRVMINAYGPTEATVYAAMSAPLTAESGAPPIGSPVPGAALFVLDKWLRPAPEGVVGELYIAGRGVATGYARRAGLTASRFVACPFGGPGARMYRTGDLVRWGADGQLQYLGRADEQVKIRGYRIELGE…	Actinomycetota	AAD44234.1
AAD44234.1.A2	alaninol	FAAQVARTPDAAALTFQGRSMSYRELDEASNRLAHLLIEEGAGPGECVALLFSRSAEAIVSILAVLKTGAAYLPIDPALPAARIEFLLGDAEPVAVVTTAALRSRLDGCKPSVVDVDDPALDGQPSAALPVPSSDNIAYLIYTSGTTGVPKGVAVSHDNVAQLVESLHADLPEGGVWAQWHSLVFDVSVHEIWGALLHGGRLVVVPESVAASPDELHDLLVAEGVTVLSQTPSAVGMLSPEGLDSTALVVAGEACPVEIVDRWAPGRVMINAYGPTEATVYAAMSTPLQPGTGSAPIGSPVPRAALFVLDRWLRPAPPGVVGELYIAGHGVATGYARRSGLTASRFVACPFGGPGARMYRTGDLVRWNQDGQLEYLGRADEQVKLRGYRIELGEVQAAL…	Actinomycetota	AAD44234.1
CAJ77695.1.A1	phenylalanine	FSQVAADPEAPALTFGERTLTYRELDEAANALSGQLVSQGVGPGDRVVLLSDRSAQAVIGILAVLKAGAAYLPIDPAVPASRLEFIVGDAAPAAAITTAGLRARLDGFDLPIIDLDASAAGTEPTAPASGARPDDIAYIIYTSGTTGAPKGVAVTHHNVTQLMSSLDAGLPNPGVWPLCHSLAFDVSVWEIWGPLLRGGRLVVVPESITGSPAEFHDVLVAEQVTVLTQTPSAVAMLSPEGLESTALAVVGEACPASVVERWAPGRVMINAYGPTETTMCVAISAPLVAGAPDSAVPIGAPVPGAALFVLDTWMQPVPAGVVGELYVAGEGVACGYIGRSDLTASRFVACPFGQPGTRMYRTGDLVSWGDDGQLQYLGRADEQVKIRGYRIELGEVQAA…	Actinomycetota	CAJ77695.1
CAJ77695.1.A2	threonine	FAAQVMRAPEAIAITCGERSWSYGELDATANRLANHLVSRGAGPGERVALLLPRTGEAIAAILAVLKTGAAYLPIDPAHPDSRVEFVLGDAAPIAAVTTADLLPRLGASGIPAVDINDPAVDRQSDVALPVPAVDDIAYIIYTSGTTGAPKGVAVTHRNVAQLLESLDAELDLGQVWTQCHSLAFDYSVWEIWGALLYGGRLLIVPDAVVRSPEDLHAMLVSEQVSVLSQTPSAFYALQTADAMQPEVGQQLKLQTVVFGGEALEPQRLSPWFDSHPGLPRMINMYGITETTVHASFREIGSGDVDSTSSPIGVPLEHLAFFVLDGWLRQVPVGVVGELYVAGSGQASGYLGRSDLTTTRFVACPFGAPGSRMYRTGDLVQWGEDGQLRYVGRADKQVK…	Actinomycetota	CAJ77695.1
CAJ77696.1.A1	alanine	AVQVERAPETVALVCGDRSWTYRDLDQVTNRIAHLLAGNGAGPGEVVGLLVPRSGEAIIGLLAVLKTGAAYLPIDPAHPDERIKFMVSDAEPVAVLTTADLNSRFDGLDVRVTEIDDPLIDGQPSSALPAPEPDDLAYMTYTSGTTGVPKAVAVTHHNVTQLVDAVRADLPAGPGQVWSQWHSLVFDVSVWEIWGALLHGGRLVVVPESIASSPDELHELLISEKVSVLCQTPSAAGMLSPERLESTTLIVAGEACPTELVDRWATSGRTMINAYGPTEATIYAAMSGPLRPGSDVAPIGSPVPGAALFVLDKWLRPAPEGVVGELYVAGNGVAPGYAHRSGLTASRFLACPFGGPGSRMYRTGDLVQWGEDGQLQYLGRADEQVKIRGYRIELGEIQA…	Actinomycetota	CAJ77696.1
CAJ77696.1.A2	alaninol	FAEQVNSAPEAVALTFEGRSTTYGELDEAATRLANLLAIYGAGPGESVALLMPRSDDAIVAILAILKTGASYLPIDPSVPDTRLEFMLSDAVPVAAVTTAELRARFDGSGVSVVQFDDAEDDPTGAIYGHTPLLTPAPDDIAYTIYTSGTTGVPKGVAIAHSNVTQALKFPLTHMPTGPGEVWTQAGSLVFDITVWEIFGALLHGGRLVIVPDSVVRSPDDFRDLLIREKVTVLFQTPSAVGMLSPEGLDNMTLVVAGEACPTEVVDKWAPGRVMINGYGPTETTIYATFGELIAGSGVVPIGVPVPDAALFVLDRWMRPVPPGVVGELYVAGLGVGIGYVGRAALTASRFTACPFGEPGARMYRTGDLVSWGDDGQLQYLGRADEQVKIRGFRIELGE…	Actinomycetota	CAJ77696.1
CAJ77715.1.A1	phenylalanine	FTAQVSAEPDAVALTFGGSSLTYRELDEAADRLAIQLGHRGVGPGDRVILFSDRSARAVIGILAVLKTGAAYLPVDPAVPASRLEFIVSDAAPVAAITTTDLRGRLDGFGLAVIDLDAHTDSPAEGQSGLVPAAPAPDDIAYIIYTSGTTGAPKGVAVTHHNVTQLMQSLDAGLPKPGVWPLCHSLAFDVSVWEIWGALLRGGRLAVVPESITASPADFHDLLVAEQVTVLTQTPSAVAMLSPDGLESTALAVVGEACPAAVVDKWAPGRTMINAYGPTETTMCVAISAPLKADLPDAVVPIGSPVPGAALFVLDTWLQPVPAGVVGELYVAGDGVACGYVGRSDLTASRFVACPFGKPGTRMYRTGDLVLWGDDGQLQYLGRADEQVKIRGYRIELGE…	Actinomycetota	CAJ77715.1
CAJ77715.1.A2	threonine	FAAQVARAPEAIAITCGERSWSYGELDATANRLANHLVTHGARPGERVALLLPRTGEAIAAILAVLKTGAAYLPIDPAHPDSRVDFVLGDAAPIVAVTTAELLPRLSASGVPVIDIDDPAVSAQNDTTLPVPAVDDIAYIIYTSGTTGAPKGVAVTHRNVAQLLESLDAELALGQVWTQCHSLAFDYSVWEIWGALLYGGRLLVVPDAVVRSPEELHALLVSEEVSVLSQTPSAFYALQTADALQPEMGQQLKLQTVVFGGEALEPQRLSSWFDSHPGLPRMINMYGITETTVHASFREIDDGDVDSNSSPIGVPLEHLAFFVLDGWLRKVPVGVVGELYVAGSGQASGYLGRSDLTTTRFVACPFGAPGSRMYRTGDLVQWGEDGQLRYVGRADKQVK…	Actinomycetota	CAJ77715.1
CAJ77716.1.A2	alaninol	FAEQVDRAPEAVALTFEGRSTTYGELDEAANRLANLLSVYGAAPGESVALLMPRSDEAIIAILAILKTGASYLPIDPSVPDTRLEFMLSDAVPIAAVTTAELRARFDGSGVSVVQFDDAEDDPTGAIYGHTPLLTPAPDDIAYTIYTSGTTGVPKGVAIAHSNVTQALKFPLTHMPTGPGEVWTQAGSLVFDITVWEIFGALLHGGRLVIIPDSVVRSPDDFRDLLIREKVTVLFQTPSAVGMLSPEGLNNLTLVVAGEACPTEVVDRWAPGRVMINGYGPTETTIYATFGELIAGSGVVPIGVPVPDAALFVLDRWMRPVPPGVVGELYVAGLGVGIGYVKRQALTAARFVACPFGEPGTRMYRTGDLVRWGVSESSVGQLEYLGRADEQVKIRGFRI…	Actinomycetota	CAJ77716.1
AAT01806.1.A1|CAB55600.1.A1|Q9RLP6.A1	phenylalanine	RFAARVAEAPDAAALTFEGRTLTYRELDEAANRFAHALLARGIGPGSRVALMSPRTDRSVIAILGAFKAGAAYVPVDPAVPAARVRFILDDASPVAVVTTAELRSRFDGHDLAVIDIDDPAIASLPATAVSDPRPDDIAYVIYTSGTTGTPKGVAVTHKNLTHLIAVLEERLPKPGVWPLCHSLAFDASVWEISNALLRGGRLVVVPEAVAGSPEDFHDLLVAEQVTFLTQTPSAVAMLSPDGLESMTLAVVGEACPPALVDRWATNRTMINAYGPTETTICVTSSSPLEPGSVVVPIGSALPRTALFVLDPWLRPVPTGVAGELYVAGDGVTCGYIGRSGLTASRFVPCPFGEPGARMYRTGDLVRWGRDGQLEYLGRADEQVKIRGYRIELGEVQSA…	Actinomycetota	AAT01806.1	Q9RLP6
AAT01806.1.A2|CAB55600.1.A2|Q9RLP6.A2	threonine	AVLTRPAPALESIPASFAESVRRVPDAVALSCGDRSWTYRELDEASNRMAHLLAGRGAKPGERVAMLLPRTGEAVVTILAILKTGAAYLPIDPAHPDARIEFVLKDAAPVAAVSSADLCTRLIASGVPVIEVDDPAIGAEASTSLPVPAVDDIAYIIYTSGTTGTPKGVAVTHRNVAQLLDTLGAQLELGQTWTQCHSLAFDYSVWEIWGPLLNGGRLLMVPDAVVRSPEDLHAMLVAEQVSMLSQTPSAFYALQTADALYPERGEQLKLQTVVFGGEALEPHRLSGWMHAHPGMPRMINMYGITETTVHASFREIGEADLANSTSPIGVPLEHLSFFVLDGWLRQVPVGVVGELYVAGEGLACGYISRSDLTSTRFVACPFGAPGARMYRTGDLVRWG…	Actinomycetota	AAT01806.1	Q9RLP6
AAT01807.1.A1|CAB55600.1.A3|Q9RLP6.A3	alanine	AVLTDPGPTPVTIPALFAEQVVRAPDAVALVSGDRSWTYRELDEASNRLAHVLAEHGAKPGATVAFLIPRSGEAILSILSVLKTGAAYLPVDPAHPDARIGFMMSDAKPVAALTTADLRSRLDQYDLAVIDMADPAIDRRPSDALSGPRPDDLAYMTYTSGTTGVPKAVAVTHHNVTQLVSALHADLPSGPGQVWSQWHSLVFDVSVWEIWGALLHGGRLVVVPESVGSSPDDLHNLLITEKVSVLCQTPSAAGMLSPEGLESTTLIVAGEACPTELVDRWAPGRVMINAYGPTEATIYAAMSEPLTAGTGVAPIGAPVPGAALFVLDKWLRPAPEGVVGELYVAGHGVATGYIGRPDLTASRFVACPFGETGERMYRTGDLVRWGSDGQLEYLGRADE…	Actinomycetota	AAT01807.1	Q9RLP6
AAT01807.1.A2|CAB55600.1.A4|Q9RLP6.A4	alaninol	RAVLTQPVDSPQSIPEVFARQVERDPEAPAVTFEGESLNYGELDEAANQLANLLAVYGAAPGKSVALMVPRSADAIVAILAVLKTGAAYLPIDPSVPAARLEFMLGDAKPVAAVTTGDLRSRFDGFDLQVVEVDDPAVEIYPSTTLLTPSPDDIAYMIYTSGTTGVPKGVAITHGNVTQVLDTLPAELPAGPGAVWSQWHSLVFDVSVWEIWGALLHGGRLVIVPESIAGSPDDLHALLVSEGVNVLYQTPSAVRMMSPEGLEGTALVVAGEACPTEVVDRWAVDRVMINAYGPTESTIYAAISAPLSPGSDVVPIGSPVPKGATFVLDEWLRPVPPGVVGELYLAGRGVGVGYVGRSGLTGTRFVACPFGEPGARMYRTGDLVRWGDDGQLQYLGRAD…	Actinomycetota	AAT01807.1	Q9RLP6
AGE11898.1.A1	histidine	FRAQARRDPEATALVWETGGGREHRLTYAELDERSDRLAGELAALGAGPERVVAVALPRSGDFLVAALAVMKAGAAYLPVDPEYPADRIALMLEDARPGLLVTDSASAARLPRGDVPLVHLDDDTRPGRDARAAVHPVTPGHAAYLIYTSGSTGRPKGVVVTHEGIPSLVSTMAEELGAGPGSTVLQFASFSFDTSVWEWTMALLTGATLVIVPTEKRLGPPLAEFCARHAVTHLTLPPGVLATLPDERSLPAGTTLIVAGEACPAELMRRWSATTRMFNSYGPTETTVDATLWTCSPDHSGPVVPIGGPVHNTAVRLLDDRLHPVPPGSPGELYVSGDGLARGYLGRPGLTSERFVADPFGAPGSRMYRTGDLARWTADGVLEYLGRVDHQVKIRGFR…	Actinomycetota	AGE11898.1
AGE11898.1.A2	lysine	FARQAGTTPDAVALVLGSRSGAVERIDYAALDARVERIARLVAARGAGRERLVALALPRHEMVPALLGVLRSGAAFLPLDPSYPVERLAQTLDDAAPVCLLTTRELAGGLPQRPELPVVFVDAEAPETPVPMTRARPGDAAYVIYTSGSTGRPKGVVVTHANLANLFSAHTSTLFPPEVPEAGGRRLRVGHIASFAFDASLDPVLLMVGGHELHVLDELSYPDAEAVAAYVAKERIDYLDLTPAHLQQLIKHGLLEEGRHRPALLGPGADAMPDSLWRELGSHPATTAYNFYGPTECTVDSVVARVTGEGAPRIGRPVRGATAYVLDERLRPVPPGVTGELYLAGAGLARGYLGRPALTAERFTADPYGPAGSRMYRTGDLARWTSDGELECLGRADHQ…	Actinomycetota	AGE11898.1
AGE11899.1.A1	serine	AEQVVRTPDAAAVVFEGTELTYAELDARAERIAGRLVQQGAGPGAVVAVALPRSTDLVVALAAVLRAGAAYLPVDPGYPADRIAYMLRDAAPVAVLTDTATLDLLPRAEGVLTLDGPEAAALPLPEGVPPAAVSPADPAYVIYTSGSTGRPKGVVVPHSAIVNRLLWTQDEYGLTAADRVLQKTPSSFDVSVWEFFWPLITGATLVVARPGGHLDPHYLARLIREQAITTAHFVPSMLRAFLAEPGAAGCTGLTRVLCSGEALTPDLVRGFHGLFGGSVELHNLYGPTEAAVDVTSWPCPADGREGDGVPIGRPVWNTSAYVLDTALRPVPAGVPGELYLAGPQLAHGYLGRAGLTSERFVADPYGPPGTRMYRTGDLARRGADGVIEYLGRTDDQVKI…	Actinomycetota	AGE11899.1
AGE11899.1.A2	N5-hydroxyornithine	FARQVERTPDATALVCGDTAYTFAELERRTARLARILKDRGVGPERMVAMLLPRAADTVVALLAVMRAGGAYVPIDPGYPAGRIAHILGDSGPRLLITTGELAHLAGDAGPQALILDAPETQALLADGGLDADGAGLPHPLPQHPAYVIYTSGSTGLPKGVVVEQRSIANLFHSHRELLYRPTVAAAGGRSLRVAHGWSFAFDASWQPQLWMLDGHALHIVTEDTLRDPELLVSFITEHRIDFIEVTPSHAMQLAGAGLVKDGRCPLLALGVGGEAVPSPLWRDMRALEGTAGYNLYGPTECTVDALAARVSDGERPLVGRPTANTTAYVLDARLQPVPAGVIGELYLAGAGLARGYLDRRSLTAERFVADPFGPPGTRMYRTGDLVRWMPDGTIDYLG…	Actinomycetota	AGE11899.1
CBA63660.1.A1	2,3-dihydroxybenzoic acid	RQRAEEHPDRVAIVDPVAGSRWTYADLDRRADRLAAGLLSRGIVKGDKVVVQLPNVAEFFEVIFALFRIGALPVFALPAHRESEITYFCEFTEAVAYVVAAEHGGYDYRELASKTHANVSTLRHVFVAQGDPGEFEALSEVAEEPVGYGGPRPDDLAFLQLSGGSTGIPKLIPRTHDDYIYSLWGSNEICAVDENSVYLCVLPAAHNFPLSSPGSLGTLYAGGRVVLCPGPSPEVAFPLIEREGVTITGLVPPLALLWTEAAPGTAHDLSSLDVLLVGGAKFSEEAARRVRPALGCTLQQVFGMAEGLVNYTRLDDPVETIVTTQGRPISPDDEVLVVDDEDQEVAPGETGHLLTRGPYTIRGYWNAPEHNARSFTEDGFYRTGDIVRVTGSGHIVVEG…	Actinomycetota	CBA63660.1
AHZ20773.1.A1	threonine	DNVAVVDSEKKLTYQELDQLSNILAAALQQKGVVRETRVGIFQERSVELIISILAVLKAGGTYVPLDPHYPPERLGFIAQDSGINLLLTVENLLSTIPVNIAEILVIDKIEFAPNVILTSQILSHQTAYIIYTSGSTGQPKGCLVSHNNVVRLMENTQAWFEFNSKDVWTMFHSFAFDFSVWEMWGALLYGGKLVIVPYLESRSPTAFRTLLQQEGVTILNQTPSAFRQLIRADEEFADKLNSLRVIILGGEALELQSLKPWIKRYGDSHPRLINMYGITETTVHVTYRPILEEDILENRGSVIGVPIADLSLYILDSGFEPSPYGVPGEIYVGGMGVSRGYLNRSALTAERFIPDPFSQQLGARLYRTGDLARRLRNGDIEYLGRCDLQVKVRGFRIE…	Cyanobacteriota	AHZ20773.1
AHZ20773.1.A2	tyrosine	DSVALVCGDSEIIYSDLDKYANNLAAKLIATGFGFESIIGLYFDPSIEYVISLLAVLKIGAAFLPLDRSYPETRRQFIVEDSQTRLILTKTVSAPGLFPDDVKVIAISELDLTANIPRPCLKVRPENLAYVIYTSGSTGKPKGVLVSHAGIENLVRNQTASFGVTAKSRVYQFASLNFDAAVSEIFMALGSGATLYLQEQANRSPNAALWETLTAWQITHVTLPPSLVAAIEPANLPKLQTLIVAGETVSGDLLRRWSGESRTCFNAYGPTEATVCASLMNCSNLLREPSIGRAIANVEIYLLDSFLEPVSPDVTGEIYIGGISLARGYLHRPDLTATAFIPHPFSKTPGARLYKTGDRGVYDLQGNIRFMGRQDAQVKLNGYRIELGEIEAALTKHKT…	Cyanobacteriota	AHZ20773.1
AHZ20774.1.A1	threonine	FTETVKKYPERIALTYDNESLTYQELDRQSNRIARYLQSLGISAEKRVVICLERSPEMIIAMLAVVKAGGVYVPVDPAYPDDRIEFTITDCEAELILTTTNITEKLPDSTIKICLDAENAPYLNVSTEALIIDNIEPDSGAYIIYTSGSTGKPKGVLVTQHNLTRLFKSTEHWFKFNEQDVWTFFHSFAFDFSVWEIWGALFYGGKLVIVPHCVSRDPQRFLQLLQNEQVTVLNQTPSAFAQLLACKDVTVNLSSLRYIIFGGEALNLASLRPWFEHYGENQTRLVNMYGITETTVHVTYRPISKQDVDNSSGSLIGQPIPDLHLYILDSDGNRLPTGVIGEMYVGGAGVARGYLNRPELTAERFVKDHFSSSSCLYRTGDLGRFLPNGDLEYLGRIDN…	Cyanobacteriota	AHZ20774.1
AHZ20774.1.A2	glutamine	DSIAVICEGEVWTYQQLNQKANRLARFLQKHGISHEQPVGICLERSLDMVCTMLGVLKAGGCYVPIDPHYPAARIQSMLEDAKVNLLLTRSELKVNYGETICLDIYKEEIETQFTDNLEITVFPDNIAYIIFTSGSTGRPKGVAVSHQALAYHQNWFLENFTVNNHDIVLQKTPFSFDASVWEFWTPLMVGAKLVMAKPGGHQDPAYLVKTIQQENVTLLQLVPSLLEIILGEPKFSQCSSLRLVFSGGEALKKRVWHDFKDNLAIPLINLYGPAETTIDVAVHDCRENENADIIPIGEPVTNTKLYVLNSHLQPVPVGTPGELFVSGYQLARGYWNAPGMTGERFLPDPFVEGERMYRTGDRARYLPDGTIEFLGRADQQVKIRGFRIETAEIVAALE…	Cyanobacteriota	AHZ20774.1
AHZ20774.1.A3	glycine	AILQGKKWLTYRELDQKSDQIAQALIQLGVKQETLVAVCLERHAGLVMALLGIIKTGAAYLPLDPAFPSDRLQWILADSQAGVILTESQIAPHIPTSSAQILLLEAIPQDPTVISPPQTPLNLAYTIYTSGSTGRPKGVQIQHQSLVNFLLSFQAKLQLTAADTQVAVTTISFDIAGLELFLPLISGAKLVLADRETTQDGFKLAQLLQQSQATIMQATPTTWRLLLTAGWQPQNDFCALCGGEAMPGELAASLLESKVNLWNVYGPTETTIWSAMKKVEQPEDALSIGQGITNTSLYILDRGLNPLPVGIAGELYIGGMGLARGYRGNPRLTSTTFIPNLFSQQPGERLYRTGDLARWLPNGEIEFLGRLDYQVKIRGYRIELGEIETVLESHPAITQ…	Cyanobacteriota	AHZ20774.1
AHZ20781.1.A1	threonine	LNYTELNSQANQLAHYLLSQGVKPGTRIGICLERSEQIITAILAILKTGSAYVPLDPNSPAVRRQLILEDSGILVLITEETLLSELTDEKITAFTLKSIESELIQQPQTSPQITVKPEFPAYIIYTSGSTGTPKGCIVTHSNAIRLMRSTEPWFGFNENDIWTLFHSFAFDFSVWELWGALLYGGKVIIVPFWLSRTPETFREFLTTEGVTVLNQTPSAFYQLIRTDEASVGELALRYVIFGGEALDLQSLQPWLEKYGDKKPRLVNMYGITETTVHVTYRPISRQDLKVKASVIGREIPDLSIYLLDEKLEPVADGIPGEIYVAGAGVTGGYLNRPGLTAERFLPNPFGSGRIYRSGDLAQRLSNGDLEYLGRIDQQVKIRGFRIELGEIQAALTSHF…	Cyanobacteriota	AHZ20781.1
AHZ20781.1.A2	threonine	NKTALVHQQTSLSFTELETRANGLAHYLQTQGVKPECLVGVYLERSEQLVITILAILKAGAAYVPIDPNYPSDRIEFLLQDSGIIFLITEKALISQLPECEKEILILEDIVTQLKPENSQPPIVRILPDCPAYVIYTSGSTGTPKGCIVTHSNVIRLLKATASWFEFNSQDVWTLFHSYAFDFSVWEIWGALLYGGQVVVVPYWTSRSPADFFQLLQTHKVTVLNQTPSAFKQLIPIAKEKQEKLPLRYVIFGGEALELPSLQPWTELYGDEQPKLINMYGITETTVHVTYRPITQADIISNRGSLIGQPIPDLQLYILDENLEPSPLCVPGEIYVGGAGVTRGYLHQPRLSAERFIPNPYSQIPGSRLYRSGDLARRLPEGEIEYLGRADQQIKIRGF…	Cyanobacteriota	AHZ20781.1
BAH33409.1.A1	arginine	FDRIVADHADDTVLVCGEERLTGAELGGRVHKLARLLRARDVGPDDIVGLALPRTSEMVVALLATLNAGAAYVALDPQHPAERLRDLIDDAQPKVVLTTSALAEQLVGDSRPDPLVLDSDEVREELRAHSEFPLELGELATARHVDHLAYVIYTSGSTGKPKGVLVRSGGLAHLLHHHRATIYRDTAERVGNRQLHTAHTASFAFDASLDQLLWLLCGHRVHVYDEELQKDAVALVAAFERDCVDVVDTTPSMAAAMVDNGLLRTQRLHLLVVGGEAAPPALWDAIIESGVPARNLYGPTETTVDAIATTVEGAGPRIGYPLAGTRAYLLDSALEPVADGERGELYLAGPQLARGYLGRAGATSERFVADPFGAPGDLMYRAGDVARWVPGRGYDFIGR…	Actinomycetota	BAH33409.1
BAH33409.1.A2	glycine	DDVAVISGEVGITYGELSARVDELARELLAAGAGPEKVVAVALDRDADLVAGLLAVLRIGAAYLPLDVDYPSERLEFMIEDAAPVCVLTSIDSAGQLPSTVATSVFVDGEFTNSGVVLPSPPAAGDHLAYMIHTSGSTGRPKGVMVSTGNLAAFADTVLEDCWIRPGDRIVAVTTVSFDIAALELLCPLAAGATVVIADRRTVRDPDALSALIIASDATVMQATPALWRVVTEHENASGLAMVRALVGGEALPQDLADDLVANAASVRNVYGPTEATVWATSSVITTGDRVTIGQPWTDVHVRVLDDDLREVPEGVAGELYLGGAQVVRGYLNRPDLTVARFVADPSLPGARLYRTGDLVRRRRGVLQFLRRADDQVKVRGFRIELGEVEGALGSVAGV…	Actinomycetota	BAH33409.1
BAH33409.1.A3	N5-hydroxyornithine	RERAAATPDETALVFGDVTLSAAEMNTRVDRLARILASALGQSVPGAGSTRVVALALPRTADHVVAIFAVMRTGAAYLPLDLAHPPARLRELILDSDAALVITTTQTRDLVVPDGQVCLVLDDPDVTGVLDGQSPAPVVDEAAVCGPTSPDQPAYVIYTSGSTGKPKGVVVGHRGLTTMYHNHKAEIFTPTENSVGGRRLRIAHTVSFSFDMSWEELFWLLAGHEVHVIDEQARLDPASLVKHYREVGIDVVNVTPSYARELMAAGLLDGERTPVLVMLGGEAVPAELWSRLRDQDGVDGYDLYGPTEFTINAMGSPVQGSETPCLGRPILNASARVLDSGLREVPIGAAGELYMSGDGTAMGYLHRTALTSAVFVADPYSVGKRMYRTGDVVLRRRDG…	Actinomycetota	BAH33409.1
EAL92291.2.A1	tryptophan	FHDQLQKHSSSVAIEDGTQSADQGAWERVTYAQLDALSDSWSKRLRQAGVGAGCIVPLLSKRSVAMVAATLAILKLRAAYVSIDIDSWGKDRIDTVLKTVNPQIIVSTSPCPKDHYPYPVVALERNDFDETVTSNGTQWTRNDEDSIDRGNDLAYIIFTSGTTGIPKGVKIGQRSISRYVKEGGDLPFNFNTTHGTRVLLICSIAFDVCAGVMFNTLCNGGTLVLADPSTFETAAKTCHVLPLTPSILVTLDPKAGFDTVEKIFLGGESPSPSLIEAWSSPRRRLYNAYGPTETTCTAFMGELLPGSPITIGYPISYSTVTLLDEDGMESVEGEICIAGLGLALGYFHDPERTNSAFVEWNGVRIYKTGDYGRRTKHGLQFCGRRDSVVKNRGFLINLE…	Fungi	EAL92291.2
EAL92291.2.A2	alanine	RLTYREFGRMTEHISQRLLQHIQPGSVACMISDGSLLWLLAMVAIIRAGAIYCPVDEKLPRDRKDYMVRNSRAALILYANSSQEPLCNGVPSLNMESIMQEISSSSGSPIATSRNRPSGDTVACLVYTSGSTGLPKAVQLQHKGILNVISQPEGRLYSRPGQRNAQMLSLGFDCCIKEVFSTICFGATLVLKDPENPISHLARVDATMATPSLLATLEPTDYPNLKVITVAGEAVSQVLNDKWAAGRTLINGYGPAECTLISTTAILHPGNRVSIGKPLPGLSCYLLDSNKRPVPMGVSGEIYISGVQVTPGYLHNEQETSKRFLSDSFNPGQVMYRTGDIGRMLEDGNIEYIGREDNQIKLRGFRIDLGEVQSTISKLASTASNVALIVSNGNLVAFM…	Fungi	EAL92291.2
AEH41793.1.A1	3-(2-nitrocyclopropylalanine)	FEEWVARAPESVAVVCGDIELSYAELNARANRLARLLVGRGVGPESLVALVLPRSVEFVVGMLGVLKAGGAYVPVDPEYPRERVAFMFGDARPVCAVTTTEYADVVPDGVDVLTLDASETVAALDGCSASNVADGERVGGLALGSPAYVIYTSGSTGRPKGVVVSHAGLGNLVASAVDRWGTGPDSRVLQFSSPSYDPVVIEMCAAFGALGTLVVPDRGPLVGEVLAGVLREGRVSHAVIPPSVLGTVEVVDFPDFVTVVAGGEACTVDVLRRWAPGRRLLNGYGPTEVTVACVTSGPADPGEGLPPIGRPFFNTRVYILDAALRPVPPGVAGELYVAGVGVARGYLGRAGLTAGRFAADPFGAAGERMYRTGDRGRWRGDGQIEFLGRVDEQVKIRGF…	Actinomycetota	AEH41793.1
AEH41793.1.A2	threonine	FEQQAARTPGNSALVCGHDTLTYAELNARANRLAHLLMEQGAGPEQFVALLLPRGVDLVVAVLAVLKTGAAYLPVDPSYPEDRIALMLSDAEPVRVLTTSEAAVGGALADSGLLLRLDAPDTLHALDACPDHDPDDADRVAPASPGHAAYVIYTSGSTGAPKGVVVPHRNVVRLFAATAPSFAFSDTDVWTLFHSYAFDFSVWELWGPLLHGGRLVVVSHQVSRSPDDMLELAVREGVTVLNQTPSSFYRFSEADAAHPELSGALALRLVIFGGEALDLGRLRPWYERHPDGAPTLVNMYGITETTVHVTQRVLDSAVADRHTSSLIGEALPDLRTYVLDDRLRLLPPGVPGELYVAGAGLARGYLGRPGLTAGRFVPDPFGAPGARMYRTGDVVRLRT…	Actinomycetota	AEH41793.1
AEH41793.1.A3	beta-methylphenylalanine	FEEWVARAPESVAVVCGDIELSYAELNARANRLARLLVGRGVGPESVVALVLPRSVDFVVGMLAVLKAGGAYVPVDPEYPRERVAFMFGDARPVCAVTTTQYADVVPEGVDALTLDVPETVSALSRMSERDVSDGERLSVLSLGSPAYVIYTSGSTGRPKGVVVSHSGVASLVATFGGVFGAGPGCGVLQFASPGFDASVWDVCMALLTGGRLVLVPAGGEGFAAGGELARLVTVSGVSHVTLPPALLPSLPVEEFPSGLVMTVAGDSCPPEVIGRWARGRRLLHVYGATEVTAACTVGGPMTGEVHPSVGRPMVNARVYVLDAALRPVPPGVAGEIYVAGPGLARGYLGRAGLTAGRFVADPFGAAGERMYRTGDRGRWRADGELDFLGRVDGQVKIR…	Actinomycetota	AEH41793.1
AEH41794.1.A2	valine	FAEQAAKTPDAVAVVEGTQELTYRELDVRANALAHRLIGLGVRPDTPVALFMDRSAHLVVAILAVLKAGAYYLPLDGRHPVARLRMMTEQAGAQVLIADAATRHAEFVKVCTDAGVGVLVLGEDGAPAATAASAPDITLAPDRPAYVMYTSGSSGTPKGVITTHRAVCALAADRCWRNEGSQQRVLLHSAHSFDGSTYELWIPLLSGNQVVVAPAGDPDIEVLSRLIVDHRITSVFLTTALFNLLADLRPETFRDVREVWTGGEQVSPAAFRRVLDTSPGTLVVHVYGPTETTTFAMYHPVRTAPERLDRSIPIGRPMDDTRVYVLDAALRLAPPGVAGEIYVAGSGLARGYLDRPGLTAGRFVADPFGAAGERMYRTGDRGRWSTDGQIEFLGRVDGQ…	Actinomycetota	AEH41794.1
AEH41794.1.A3	4S-propenylproline	FERQASVTPDALAVLSDGGQLTYRELNDRANRLARLLIRRGATPESFIALVMERSCDALVALMAVFKTGAACLPIDPAHPKERIALIVQDARPSVLITTEAMAHLLPSAPGEGRTAPALVVQDRPDDMAQIAAQPQSDLTPAERGAPLMPESTAYAVYTSGSTGTPKGVVMTCAALTNLVAWHHADFPGGEGIRTAQFAPLHFDVSMQEIFSALLHGKTLVLPDEETRRDPAQVVRWLERRSVQEFFAPWLVIDAVCEAAVRHKVALPALTDVSQAGEALVLSAGIRQFFAERPGVRLHNHYGPSETHGATAFTLPAGTEAWPAAAPIGRPIPRVRVYVLDDALQAVPPGVPGELCIAGPQLARGYLGRPGTTAERFVADPFGPSGARMYRTGDRARLR…	Actinomycetota	AEH41794.1
BAP16684.1.A1	6-chlorotryptophan	DRHAAERPGEPAVLTSDAGLSWTELAASVATATRVLRAHGIERGTAVALTTGRDRHAVTALMSVWALGATAVLLDERHPAAHISEIVVNSGAEWIIAAELTSEVLGHGIPVLTTSDLFEEPGAAVEALAADAGPVRPDDVAYVIHTSGSSGRPKGVDVSFANLEAFLDAIETLGMPRGGNGINAVSPAFDGWLWCTLLYLVFGNALGIVDLARSAADGPAGAIAALAPRVVCLTPSLLASCEAGVDSAEAIVVAGEPCPPDLTKRHGTGRRILNVYGPTEATIAATWADSARGDDLDTIGTAIPGYTVHVLGPEGRPVPDGTQGELYIGGPGVALGYRNEPELTARHFVTDPELGRVYGTGDLVRRRTDGLLEFCGRNDAQVKVRGFRVELTEIERRAI…	Actinomycetota	BAP16684.1
BAP16689.1.A1	6-chloro-4-hydroxyindole-3-carboxylic acid	AQQVRTRPDAPAVEQGEHVVSFAELDRRGDQIAGELRRAGVEPGDHVGLFCPRGADYVLAVLGILKAGAAIVPLDPVNPDARIAFMLRDSAATAVLTGDGLGDRLPQGPPVLDIAATATAPAGPTDTPVAADPFSHLIYTSGSTGEPKAVLERLHAIENLVHWTGRAYQVRPGDRASWLSAPGFGVQIMEWMPHLALGATVCVPAARHALSPAQLRDWLVAEKITHTMLVAALAEPAWALDWPADAALRIMVTTAERVHSWPPVDTPFRVVMTYGTTESTNALTCLDLGAGIDLTSQTTSPHVKAAHPVPAGRPIANVRAYVLDALDRPVPPGLTGRLLIGGAGLSAGYHNRPELTRKLFRPDPVTGDGLVYETGDLARYRADGAIEILGRADAQVKIR…	Actinomycetota	BAP16689.1
BAP16693.1.A1	2-methylserine	FFAQARRTPDAEAVVASGLRLTYDELARHAYRIGNTLRERGVRPGDLVGVVMEKGWEQYAAVYGILAAGGAYLPIDAASPRGRVARLLESAGAGIVLTQSRLRDELDLPAGTTVLRADTDFETASTAPLTPVQGPDDPAYVIYTSGSTGEPKGVVVAHRGVANLVRDVRRRFAVTPADRLLALSGLHFDASVYDVFGPLACGATVVVPPPFRRAEPDVWAELVRDERVTFWNSVPVLLELLVGEAESRDDRPLATLRLAVVSGDWIPLDLPGRARAQAPGLRVVGSGGPTETICWSLFHPIDAVDPQWTSIPYGKPIANQRYYIVDRDLRPRPTWARGEMAVASPLGLALGYLNDPERTAAKFVTLPGTGERAYLTGDFGRLLPDGGIEILGREDFQVK…	Actinomycetota	BAP16693.1
BAP16697.1.A1	alanine	FARQVALRPHAPAVRCDGAVLSFAELDAASDAVAAAVRERVPGTEPVVAVGTGRSIELLPAVLGVWKAGGVYLPLELEYPAARLARVLADSGARLLLTAGAALPELPSPPPSLDVRALPHRTFTRDPGPEDPDRLAYVMYTSGSTGRPKGVAVTHRSLGNFLASMAELDVMRADDVTLALASLPFDGSVIELFLPPAVGAAVTVCRRDDARDAHRLAALLRGVTVQHGTPSTWRMLLDAGADLSGLRSVLSGGEALPAELACELRAAVGTVWNLYGPAETTVYSLVRRWDGAAPLIGPPIAGTTAHVLDEDLRPVPSGVLGELFLGGAGLARGYLGEPELTAERFVRHPVTGERLYRTGDLFRRHADGSLSCHGRVDHQLKIRGHRIEPDEVAEALERD…	Actinomycetota	BAP16697.1
AEC14346.1.A1	threonine	DNIAVRNKDQQFTYKETNILANKMAMYIKNKGINKGDNVGIYIEKSEHVLFLIIALLKLGATYVPIDPKSPDERVKHIIKNSELKLLIGDKGRINGIDCNYVTLDEVIENSNDITGENFHSLIDPKDPAYIIFTSGSTGKPKGVCVSHENVMNLFLGCDGLFEFNNKDIWTFFHSYAFDFSVWEMWGAWIYGGEVVVVSFEESRNPISFVDLLISTQTTVFNCTPSAFFEVIGELINRQNELSLKYIIFGGEALNFKKLTQWFSPENDRLPKLINMYGITETTVHVTYKQITKSDVEKGITNIGKVLPHLGFKVMNQNEEEVTGDEEGELYVSGKGVSLGYYKNTMMNKMKFTDIDNVRYYKSGDVVKVLDDGDLQYIARNDEQVQLRGFRIELGEIES…	Bacillota	AEC14346.1
AEC14346.1.A2	leucine	FENKVSTNFNDVAIVHGDDQVTYSELNARANQVAHRLFRNHVNVEDRIGIFMDRSINMVTAILAIMKVGAAYVPLDPSQPESRLKHMIEDSQLTYCLSNEEGLSKYPGDEGKLICIEDILKEREIECEEFVSRKISESDLAYIIYTSGTTGKPKGVMIEHGGLANLCNWHINYYSVDGKDAAVLVSNTSFDASVWEIFPYLTNGNKLLILDYYDLLDVEILSEKLEKEKVTLAFFSTGLLEQLFINDMKFPESIRAILTGGDRLKTIPDHLNFDLYNNYGPTEGTVVSTAYKVLPSDDTVIPIGKPILNAEAYVFNTRMKPTPKGQIGELYIGGRGIARGYINNPEKNVESFIPNPFNPSRKLYKTGDLVKYTEDGNLLFAGRADDQVKIRGYRIELGE…	Bacillota	AEC14346.1
AEC14347.1.A1	phenylalanine	FERIVKKHSNKLAVADNGKSITYSELDQRSNVIAKLLRNNIENGSNKVGLHVNRSIDMVIGMLGIIKAGCAYVPLDPMLPAERLEYIINDSKMDICITNQIEVPALKKYVINLESVHYVDTDCCNESIAPSDLAYIIYTSGTTGKPKGVMLSHRGVVNLIISQNKYLQLDETSRVLQFATFNFDASIYEIFGSLLNGAELHIGNNKEEMFDLFALENQIKNEKLTHLVLPPAVLQELNIEADVKFVGSAGSECPIALLDRYRNINFYNAYGPTEYSVWTTIEMFKAFENNETANNKVSIGKPILNTDIYLLSPEQKLVPIGAAGEIYIGGEGLAVGYVNNDDLTKEKFIDHPFKCGKRLYRSGDLAKFTSDGELIFLGRKDNQVKIRGFRVEVDEISVN…	Bacillota	AEC14347.1
AEC14348.1.A1	phenylalanine	DKIAIVDGPRTITYRELNDKSNRLSHYLLSKGISKEERIGIYMNRSIDMVTGMLAVIKAGAAYVPLDPHYPDERLSYMVEDSSISYCLSHKELGKNGLIDSSKIIYFEDIEKESDLLMETNLHIANQSDLAYVIYTSGTTGRPKGVMLEHSGIINLVYNQNEMMCLDTSAKVLQFATFNFDSSVIEIFSTLLFGAELHISVDKENQFDMSKLVEQIKREGISHIILPPAVLKELPIIELSTIKVLGSAGSECPVELVSKFKHIAFFNGYGPTEYSVCTSFKMFPPNEDVTDEFVVSIGKPLTNTVVLVLDENRKLVPAGSVGELYVGGIGLARGYLNNESLTNERFVANPFNPAEKVYRTGDLVKHNEAGELVYVGRADDQVKIRGYRVELSEINVSLR…	Bacillota	AEC14348.1
AEC14349.1.A1	valine	AALCENGRQITYKELDILSDNLAKRIIDLGIQEETMIGIPSKRSIELIIGMLAIIKSGCCYVPIDEKYPLKRLEYMLADTDMKFFLSFNGQGGKLRELDIEPIPFEINELGKEGHIPVNRSSENGLAYVIYTSGTTGKPKGVMIEQKSVVNLVLNSEILEINENNRVAQFSNPCFDAATFEIWGALLNGATLFLMSNEFTSFDDWKEAISVGKVDVAFFTTGLFNAMVDEDPFIFEGLKKIVVGGDKISVSHVKRLKQTIGHFSLINGYGPTECTTFAICHEVEDKDVDVIPIGKPLSNVEIKILSEEQVEVEDGEAGEIYIGGQGVMRGYLNQPQLTEQALIMDDLNQAKWYKTGDHGVRLHNGEILYKGRKDSQVKIRGFRIELNEIQEKLDKYMKI…	Bacillota	AEC14349.1
ABV56585.1.A1	2-(1-methylcyclopropyl)-D-glycine	FERWARRTPDAIAVVCGEESLTYREVDTRANRIARELLARGVGAESIVAVVLPHSAELPVALLGVLKAGAAYVPIDPAYPAERIEFMLRDAAPVVLLTAAGSAAGLSDTCPTLVLDGIEPSQVDEVGPVEVRHPDRLAYIIYTSGSTGRPKGIGATHRDLVTFVTDRRWGGESQHCVLLHSPLPFDASAYQLWTPLLNGGRLVVSPTSELTPESLAKLVAEHGVTATLLISSVFNLLVAEDVSCLAGFREVWVGGERVSSPFVRRAMLDCPDTTFVNGYGPTETTVFATSHVVGPADFDGPEIPIGRPLDSLSVAVLDERLRPVPPGTPGELYIAGAQLARGYLNRRTLTAERFLACPFGPPGSRMYRTGDIVTQMPDGELLYQGRADDQVKVRGFRIE…	Actinomycetota	ABV56585.1
ABV56588.1.A1	piperazic acid	FERQAEATPDAIALVHQGRELTYRELRESVDRLARVLVRRGAGPERLIGLALPRSADLVVALLAILKSGAGYLPLDPRYPSGRLDHVLSEAAPTFVLTDAATAHVLPGRELPLLYLDDLALDDGADIAVAPRPDNVAFVIYTSGSTGKPKGAVITHRGVVNGVTALARVVQPRPGTRTAAGTSINFDVSVFEIVTSLASGATVEILRDALELGERESWSGGVLSAVPSVFAEVVDDIAGKATADSVVFGGEELPMSLVRRVRAVLPGVRVVNPYGQSESFYATAHVVSDEVPDDASGGAPIGAPLGNMRAYVLGPGLRPVPPGVTGELYVAGEVGRGYHGRAVSTAERFVADPFGPAGHRMYRTGDLARWNADGQLEYLGRNDDQMKVRGFRIEPGEVE…	Actinomycetota	ABV56588.1
ABV56588.1.A3	6,7-dichlorotryptophan	FEAQAVASPDAVAVAYADQELTYRDLRARSERLAAELVRRGVGPESVVAVMVRRSPELATALLAVAKAGGAYLPIGLAEPAERVGYLMSDSGAHLAIADRTTAAPLAGLVPDILRVDELTAGEPETVAPVEDGAVAVDNTAFIFYTSGSTGQPKGVAVTHRGVAAMAAAHVERLAASAGSRVLQVLSPAFDVSLCEMFTALFSGACLVFAGEEDLAPGAALTGTLNAGRITHASIPNSALALMSPDAVPTLRSLATGGEALPPDLMAAWARGRRMINIYGQTETSAAVTMSAPLTGGVPPIGRPIPGCRVYVLDGALRPVPQGAVGELYIAGIGLARGYTGRPGLTAGAFVACPFGAAGERMYRTGDLVAWNDRDELMFHGRADDQINIRGHRIEPGEV…	Actinomycetota	ABV56588.1
ABV56594.1.A1	glutamic acid	EEIARRLPYKLACAGGTGSLRYGELADAADRLAARLVAAGVGRDDRVGLFLARGPDLAVGILGVLRAGAAYLPLGIADPPARVAAVIADAAPRCVLVHGPTSARFTGDTMVLDLDASTDEASEAEPVEDSAAAYVVYTSGSTGAPRGVVVEHRNLARHIAWLRAQLPLAPGERLLQMAPVTFDAAMTDFFWPLSAGATVVFLDEGAHLDPRAIVRTLVEQDIVAVRLPPAMLPLLLAEPAFARATSLRYVICGGDRLPSSLARGVREALPGVRLFNRYGPTETAVAVTYHEIDAADVREPGDLPIGFPVDGVDLRVDNGDGIVPLAPGRRGELIVCGASVARGYLGDPDLTARRFVQVDGAGRGYRTGDWVSVDPSGALRFVGRRDEQVQIAGYRVEPG…	Actinomycetota	ABV56594.1
AEG64689.1.A1	2,3-diaminopropionic acid	FEERVRENPDAVAAAHGPARWTYRELDERANRIAHALLAAGVGAEDVVAVVMDRTLDWIAAAIGVFKAGGVYLPVSPDFPAERVAAQLDRSACAFALTEPGSEELVRQAAGTRDLAALSVRRLLADDGPTHPPRVPIAPGQAAYIYFTSGSTGLPKGALCEHAGFVNHLYMKIDDTGMAPGPGEVVTQIASQCFDISLWQFAAPLVTGGSVRVFDTATQLDVPAFLDELVAGRVTVAQVVPSYLEVLLTRLEQHPRPLGDLRAVSVTGEALKYELVQRWFAAYPGIKLINAYGATETSDDAMHEVMDRVPDRDFVSVGRSLRNVNTYVLDENLALVPLGSPGEIAFSGVCVGRGYINDEERTRQAFVPDPFRPDTRMYRTGDFGRWLPEGRIEFLGRRD…	Actinomycetota	AEG64689.1
AEG64696.1.A2	pipecolic acid	ERQAAEIPDATALISADTTLSYGELDARANRLARLLAGRGIGGEDVVVVALPRSADLVVAVVAALKAGAAFLTLDTSAPEQRLQGILADCAPAAVITDTATRPLLGEALAAGTGIVLDEPPVAMELTLAPATALTDADRARPLDPRHPAYVVYTSGSTGTPKGVVMPMSSLMNLLAWHTGTYSGGGGTRTAQFLAVSFDFAVQEILQALVAGKTLVIPEEHVRRDAYELAAWINRHGVNELFAPTLVIDAVLAAAADRGEPLDSLTDIFQGGEQFRLSGELRAFCEGSGGKSGRLRMAHNIYGPAETHAATSATLPEDIDEWPSAASIGQPLWNAEVYVLDAGLRPVPPGVRGELYIGGAQLARGYLGRPDRSAERFVASPFGGAGARMYRTGDIVRWN…	Actinomycetota	AEG64696.1
AEG64697.1.A1	glycine	FAEQAAATPDADAVVAGGESLSYADLDARSSRLARLLVERGARSERFVAVALPRSADLVVALLAVWKAGAAYLPLDTEYPSDRLAYMLQDAEPALVLTTAELNAVLPDLGIPRLVLDDGDTDLNDGEGVRAPVADLSNSAYVIYTSGSTGRPKGVVVPQAPLVNFLTSMQDRFQLAAGDRLLAVTTVGFDIAGLELFVPLLSGAAVVVAEREAVRDPAALCGLITGQGVSVMQATPSLWRALLAEDAAVLAGVRVLVGGEALPADLAQALAARAASVTNLYGPTETTIWSTAWEVTAERARQPRIGRPIANTRVYVLDAGLRPAPVGVPGELYIAGEGVVRGYHGRPGLSAERFVADLYGATGARMYRTGDLVRWTADGELEYLSRVDDQVKLRGYRIE…	Actinomycetota	AEG64697.1
AEG64697.1.A2	aspartic acid	FAEQVVRTPDAEAVVAGERALTYAELDAWSNRVARWLIDQGVQPESFVGVMLPRSVELVVALLAVVKAGGAYVPIDPEYPAERVAHILADADPVLFINDVVQLEQAAGFGDGPVEGVGLELRHPAYVIFTSGSTGRPKGVVVEHASVGAYLERAREVYPDASGTALLHSSVAFDLTVTALYTPLVSGGRVVLAELDEHAGEAGQPSFMKVTPSHLGLLEALPEEISPSGTLITGGEALVGEALDSWRAAHPDVTVINAYGPTEATVNCTDYVVAPGTKVAGGPVPIGRPFWNTRAYVLDAALRPVPPGVAGELYVGGVVLARGYWQRADLTAERFTADPYGPAGARMYRTGDMARWNRDGQLVYVGRVDDQVKVRGFRIELGEIQAVLARHEQVAQAAV…	Actinomycetota	AEG64697.1
AEG64697.1.A3	glycine	FAEQAARTPDAEAVVAGGVSLSYAELDARSSRLAGLLIQRGVRAERFVAVALPRSADLVVALLAVWKAGAAYLPLDTEYPAERLAYMLQDAEPALVLTTAELNSDLPDLGIPRLLLDATDLNDGEGVRAPVVDLSASAYVIYTSGSTGRPKGVVVPQAPLVNFLTSMQNRFQLDVGDRLLAVTTVGFDIAGLELFVPLLSGAAVVVAERDVVRDPAALCASVTAHRVSVMQATPSLWRAVLAEDAAVLAGVRVLVGGEALPADLAGALAARARSVTNLYGPTETTIWSTAWAVTPEASDRPRIGRPIANTRVYVLDAGLRPVPVGVPGELYIAGEGVVRGYHGRPGLSAERFVADPYGATGARMYRTGDLVRWTADGELEYLSRVDDQVKLRGYRIELG…	Actinomycetota	AEG64697.1
AEG64697.1.A4	aspartic acid	FAEQVVRTPGAVAVVAGDGSLTYGELDAWSNRVARWLVDRGVQPESFVGVMLPRSVELVVALLAVVKAGGAYVPIDPEYPAERVAHILADAEPVLVIDDPALLEQAAGYPDEPLDGVGLELRHPAYVIFTSGSTGRPKGVVVEHASVGAYLERAREVYPDASGTALLHSSVAFDLTVTALYTPLVSGGRVVLAELDEHAGEAGRPSFMKVTPSHLGLLEALPEEISPSGTLITGGEALVGEALDSWRTAHPGVTVINAYGPTEATVNCTDYVMTPGTEVAGGPVPIGRPFWNTRAYVLDAALRPVPPGVAGELYVGGVVLARGYWQRADLTAERFTADPYGPSGARMYRTGDMARWNRDGQLVYVGRVDDQVKVRGFRIELGEIQAVLAAHPHVAQAAV…	Actinomycetota	AEG64697.1
AEG64697.1.A5	glycine	FAEQAARTPDAEAVVAGGVSLSYAELDSRSSRLAGLLIQRGAGAERFVAVALPRSADLVVALLAVWKAGAAYLPLDTEYPAERLAYMLQDAEPALVLTTAELNSDLPDLGIPSLLLDATDLNDSEGVRAPAGDLSASAYVIYTSGSTGRPKGVVVPQAPLVNFLTSMQDRFQLTHGDRLLAVTTVGFDIAGLELFVPLLSGAAVVVAERDVVRDPAALCALVTGQGISVMQATPSLWRAVLAEDAAVLAGVRVLVGGEALPADLAGTLAARARSVTNLYGPTETTIWSTAWSVTPEASDRPRIGRPIANTRVYVLDAGLRPAPVGVPGELYIAGDGVVRGYHGRPALSAERFVADPHGPLGSRMYRTGDLVRWTADGELEYLSRVDDQVKLRGYRIELG…	Actinomycetota	AEG64697.1
AEG64698.1.A1	isoleucine	FRAQAARTPGAIAVQYGADTLDYATLDARSDALARRLTDLGVGAETPVALLMDRSPAVVVSVLAVLKAGGAYVPLRHRDPADRLRTLAQLAGVSLALTDPAHAGLAEEIGLTGVTVDADGPLDEPAPRPDHLPIPADRLAYVIHTSGSTGTPKGVAATHRHILELAHDRAFANGAHTRVLVHSPHAFDASTYEMWVPLLNGGTIVVAPPGDLDPELLGKTLAEHAITGLFLTTGLFQLVADEAPEHFAGLKELWTGGEAVPAESMRRVMRACPDTTVIDVYGPTETTCFAMRHVLPTGEPVPDSVPIGTALDNTRLLVLDAGLRPVPRGTDGELYIAGAGLARGYWHRPGITAERFVADPYGPAGSRMYRTGDLVRWNARGAVEYVGRADEQVKIRGFR…	Actinomycetota	AEG64698.1
AEG64698.1.A2	proline	FETAAARTPQAVAVETPEGVLTYGELNARANRLARLLVERGAGPEDLVAVAMPRGAELVTALVAILKAGAGYLPVDPTYPADRVTYMLEDARPALVLTTGDLAAALPDAFAGRTIAVDDPATARLTHADGDLTDAERTAPLDPAHPAYVIYTSGSTGRPKGVTMPAGALGNLLDWHERALPGGGQDTRVAQFTAVSFDVSVQETLSALLSGRTLVVCPEDIRRDPARLAEWLHERRIQELYAPNLVIEAVCEAAGAQGLQLPHLTDLIQAGEALTPHGAIRTFCAARPGVRLHNHYGPAETHVVTAHRLAADPAAWTPAPPIGTPVDNTAVRLLDPWLNPVPDGVPGELYIAGSALARGYLGRADRTAERFVPDPYGPPGTRMYRTGDLTRRTRDGQLL…	Actinomycetota	AEG64698.1
ADZ24989.1.A1	proline	KNAARRFPDGPAVVDGGQTVTYRELDERSNQIAQLLREMGIGKDHRVGVCVDKSAAMVAAVFGVLKAGAAYVPLDPLAPAKRIGFIVRDCALSAVCVSGNRLARLKECAKAGEEIAAIVVDGSGAAPEGVRPLLADAISRQPGSAPPEADITENDLAYILYTSGSTGTPKGVMVSHRASLTFVDWSHDCFELSSRDRVAGYTPLHFDLSILDIFSTVKAGGTIVLVPPELSLFPAGLADFIEAQSISVWYSVPSILTQLVLRGELSRHPYAQLRAILFAGEVFPVKYLRQLMELIPRARYYNLYGPTETNVCTYYEVPGGSAELGELLPIGRACANTEVFAIDSNGALVQPGGTGELFVRGPSLTKGYWGQRTSEYTGLCPHPLSPLVPEQVYRTGDLV…	Myxococcota	ADZ24989.1
ADZ24999.1.A1	proline	FDAIAARWPEAIAVEDGPARVSYGELSRRAARLARRLVAEGLGPDEIVGIQLERSVELMVALLGVLKAGGAFMGLDPSLPRRRIEAMTEAVEVRFVVTDDRARDGAVQGTRSTLRIEDAAAPGPEDGRPLELRCSPDSLAYVVFTSGSTGKPKGVAMPHRCLDNLLSWQVERFAWRARTLQYTACHFDVFFQEVLSTWASGGTLVLVSEPVRRDPVALLGHIKQARVERWFVPFAALQQLAEVHRAGLSDVPESLREVITAGEQLQVTPAIEGFFAGGLVSLENQYGPSETHVVTAFRLTGPSHTWPRLPPIGRPIRNTQVHVLDRNQQRVPAGVTGELYLGGEGLARGYLGATPEDRSRFMPDPISGRPGARLYRTGDFARLGRDGELEYLGRRDQQV…	Myxococcota	ADZ24999.1
AAU22002.1.A1|AAU39359.1.A1	glutamine	LEIVPAFEKERLLKRASSQTIAYDKNMTLHGLFEQKAADHPEKTAVVYEGQKLSYRELNEQSSRLAMALRRRGIGPDAPAAIVMERSERVITAMMGVLKAGGAYVPIDPGFPEERIRFMLEDSKAKAVITDSGLTFETAETVQFSEALSESRENGYPSSAAGAGHLAYIIYTSGTTGRPKGVMIEHRQVHHLVRGLQQAVGTYDQDDLKLALLAPFHFDASVQQIFTSLLLGQTLYIVPKKTVSDGRALSDYYRRHQIDVTDGTPAHLQLLAAADDLSGVKLRHMLVGGEALSRVATERLLQLFAETAESVPAVTNVYGPTETCVDASSFTITNRTDLQYDTAYVPIGRPIGNNRFYILDENGALLPDGVEGELYIAGDGVGRGYLNLPDMTRDRFLKD…	Bacillota	AAU22002.1
AAU22002.1.A2|AAU39359.1.A2	leucine	EETNRQLVAFNPATSDYPREKTIVQLFEEQAAERGGYPALQFEDKVWSYDELNRKANQLARRLRESGVQAGTTAAILTARSAEMVIGILAVLKAGGAYVPIDPDHPEKRVQHFFKDSGAAVLLTQKAMKPLAEAAEFGGDILFVEDENLYMGDASDLRLPISPEAMANLTYTSGTTGTPKGNMVSHRNILRTVKNANYLEVMESDIVLSISNYVFDAFMFDVFGSLLNGAKLVIAPKDTILDMSRLAHVLEKEKITILMITTALFNLLTDMRPDSLKGLRRVLFGGERASVDHVRRALKTVGRGRLLHMYGPSESTVFTTYHPVNEVPDDAQAIPIGKPVSNTEVLILDSFGNVQPAGVAGELCVGGDGLVRGYFNRPELTAEKFTAHPFKTGEKIYRT…	Bacillota	AAU22002.1
AAU22002.1.A3|AAU39359.1.A3	leucine	AEKRRIVQKWNETKLAVPQDKTVHELFEAQVLRTPDRGAAVYNGVKWTYKELNARANRLARLLIEKGAGPEQRVGIMVKPSLEMAAGVLAILKAGAAYVPIDPGYPAERIGYVLKDSGAELLLTQTNLAVPEEFSGETLLLDSMLSEEITNDDEVNPQAGTQPNNLAYLIYTSGTTGQPKGVMVEHQSLVNLCYWHNDAFAVTEQDKSAKYAGFGFDASVWEMFPYWIAGAELHIIDEAIRMDITRLNEYFEENGITITFLPTQLCEQFMELDNQSLRVLLTGGDKLKRIEKRNYTLVNNYGPTENTVVATSTAIDPDEGMLSIGKPIANTRAYVLGQNNEVQPVGVAGELCIAGRGLARGYLNKPEETAKRFTEDPFVPGERMYRTGDAVKWLEDGRL…	Bacillota	AAU22002.1
AAU39360.1.A2	aspartic acid	FEEKAAEMPDQPAVVCGETILTYRGLDERANQIANVLRSEGIGKDDVVGIMLDRSAEVAAAILGVMKSGGAFLPIDPEMPTSRIQYMLEDSKARWLLTEHSHQAALADWYNGRLIDVRNDTLMASKKRPHLIHDGASLAYIIYTSGTTGQPKGVQLEHRNLANYVSWFISEARLSASDKTMLLSSYAFDLGYTSLFPVLLAGGELHIVRKETYTEPETFIHYIGEQGITYIKLTPSLFHTVVQPQSFALAKGLQSLRLIVLGGEKINPKDVERFHSRYPDTRFINHYGPTETTIGAIAKPVEPGMIRQFAERPTIGRPISGAGALVLDASRRLVPAGAAGELYITGSGLARGYVNNRELTAAKFIENPYTPGTFMYRTGDLVRRLPNGEIEFLGRTDDQ…	Bacillota	AAU39360.1
AAU39360.1.A3	leucine	FEAQVLRTPDRGAAVYNGVQWTYKELNARANRLARLLIEKGAGPEQRVGIMVKPSLEMAAGVLAILKAGAAYVPIDPGYPAERIGYVLKDSGAELLLTQSGLTMPDAFTGEVIDLNREASILAGELYPEDDINPSAEAQSDNLAYLIYTSGTTGQPKGVMVEHQSLVNLCYWHNDAFTVTEQDKSAKYAGFGFDASVWEMFPYWIAGAELHIIDEAIRMDITRLNEYFEENGITITFLPTQLCEQFMELDNQSLRVLLTGGDKLKRIEKRNYTLVNNYGPTENTVVATSTAIDPDEGMLSIGKPIANTRAYVLGQNNEVQPVGVAGELCIAGRGLARGYLNKPEETAKRFTEDPFVPGERMYRTGDAVKWLEDGRLEYIGRIDQQVKIRGFRIELSEIE…	Bacillota	AAU39360.1
CAE14171.1.A1|WP_011146143.1.A1	threonine	FEQRAIAMPDSVALTYQQENISYTVLNQRANQLAHYLVSRQIGPEQRVMVCLPRSIEMMVTLLAIIKAGAAYVPVEADYPQSRLDFMIDDAEPACVITTSEIAQRLTANIPMILLDDPELLTYLEMQSVADLSDKERLQPLISAHPAYIIYTSGSTGVPKGVVVTHHNVMRLLQSTQRWFNFSETDCWTMFHSYAFDFAVWECWGALLNGGRLVIVPWEVSRSPTDFLQLLVSEKVTVLNQTPSAFQALIHADREAPELGQSLVLRTVIFGGEALNAHILEEWYQRHDDNAPQLVNMYGITETTVHVTYFPLSREVVAQPASSLIGEPIDDLGIYILDEAQHPVPVGFVGEIYVGGAGVARGYLNRPELTAERFMADPFIGTDAHMYRTGDLARLRRDG…	Pseudomonadota	CAE14171.1		WP_011146143.1
CAE14173.1.A2|WP_232507913.1.A2	alanine	FQQNLSRYGGHVALESDELSLSYQQLDTLTAYVAQQLQQVGVGRGDRVGILMGHHPHNVTAMLAINRIGAVFVPLAPDNAEPANRYVIDNAEIKAILCRNETAPLCQRLSLAAMNIDELDIANAPYMTMAAICQPDDCAYVIYTSGSTGKPKGVAVTHRSVCHNILAIRDELRLEPSSRIVQYSSPVFDVMLGEIFPALVAGACVVFANKQQLLPGSNLTEWLAHKQITHMWIVPSALAIVPLVPLPSLQVIIVTGEPCMPEVAQRWSVGRRLMNGYGPTECAIVVSLTDYHAAGQNLVLRPMGDVRFHLLDEQRKPVAPGEMGELYLAGTCVAQGYLGMDEKTAGVFLPDSFAPQLKARMYRTGDIVRQRMDGALEFIGRVDRQVKIRGYRIELNAVR…	Pseudomonadota	CAE14173.1		WP_232507913.1
AAT12283.1.A2	tryptophan	PEEHHQLLIEWNDTDHSISPRPFPDLFEAQVAQTPTANALVFGALHLSYQELNARANQLAHQLIYQGIGPGQVIAIDVPRSPEWVIAVLAVLKAGAAYLPLDPSYPASRIIYMLEDVQPCLLITTTNSLISNPKLNIPKLQLDSFPWEASLNVTSEKQDYGLQANIEDNRGTQPLHVSDPAYIIYTSGSTGKPKGVVVTHAGISSMVATQIKYFEVTPESRILQFSSLSFDGVVWELCSALLTGATLVMAPSERVQPGPELIQLIGDYHVTHAVLPPAVLMVLSPDNIPSLTHLIVSGEAASGELVKRWSVGRCLINGYGPTETTVCATLSSPLSGNGIPPIGRAVINVQCYVLDDQLQLLPPGAIGELYISGPGLARGYLNQPQLTAERFLANPFRDI…	Cyanobacteriota	AAT12283.1
AEH59099.1.A2	leucine	FERRAADTPDAVALEQDGQTLSYAELDARAERVARRLRALGVGTNDRVALVLPRSAELVVGMLAALKAGGAYVPMDPAYPAERLAFLLADSAPKAVLSVAELRAQFALDAAAPVLQLDGEDADAGDSEAGERIAVDGGDLAYVIYTSGSTGQPKGVMVEHDHLANLVGWHCETFPLQPGERTASLAGVAFDACTWEIWPALSMGATLALPPQAAAGDPMQALHWWRAQELHSGFLVTALAEIVLSDSALSNEPVAQPGRALRSLLTGGDHLSRLPERELPFQLINNYGPTETTVVATSGRLRGDDAALHIGRPIANTAIYLLDAHGQPVPEGVAGEIYIGGASVARGYLNRPELSAERFLDDPFAGFDGARMYRSGDLGRWLPDGNLEFLGRNDHQIKL…	Pseudomonadota	AEH59099.1
AEH59100.1.A1	leucine	FEEQAQRTPDAIAVEQDGQRLSYAELNARANRLAAHLRGLGVGPDRRVALLLERSPQLVVAMLATLKAGGAYVPMDPAYPPQRLDYLLADSAPKALLTQGELHAALSVGETTAVVRLDDEAAWAQAPAENPYPGALGLSAVNLAYVIYTSGSTGEPKGVMVEHANLTNLVGWHCESFPLQPGERTAAMAGVAFDACTWEIWPALSMGATLALPPQAAAGDPLQLLQWWQAQELHSGFLVTALAEIALSDASVAQPGRALRSLLTGGDRLSRVPTAPLPFELINNYGPTEATVVATSGPLRADGAAPHIGRPIANAAIYLLDAFGEPVPEGVAGEIYIGGAGVASGYFNRPELTRERFLDDPFAGRVGARMYRSGDLGRWRRDGNLEFLGRNDQQLKIRG…	Pseudomonadota	AEH59100.1
AEH59100.1.A2	arginine	FEQQAARTPDAIALEQAGQGLSYAELNARANRLARHLRALGVGRDERVAIALPRSAELIVAILATLKAGGAYVPLDPAYPAERLNYLLGDSAPKVVLTQRELRAGLPAAAATLLEIDADAAAWAALPAADLDETADDAHALAYVIYTSGSTGQPKGVMVEHAGLINQIAALQAHYALSAADRVLQFVSPTFDVSVEEIFTALLSGATLVLRTDEWIAGPARWCELCAQHALTVANLPTLFWQQLAQAADVAIPPALRQIVIGGDAVSPAALAAWWSRGGHRPALSNAYGPTETTINASVADCAPQANPHSVGRPLANTAIYLLDAHGEPVPEGSPGEIYIGGAGVARGYLNRPELSAERFLADPFAAREGARMYRSGDLGRWLPDGTVEFLGRNDHQLK…	Pseudomonadota	AEH59100.1
AEH59100.1.A3	isoleucine	FERQAARTPDAVAVVHGSRRIGYDELNRSANRLAHRLIAEGVSPGDAVAVLLERSIDLVAAQIAILKCGAFYVPIDQNAPAERQAFLLADSAAALVLSRTGHAAPALDGARRIDLDALDLRAQPEHDPERRIDSEAIAYVMYTSGSTGQPKGVMVPHRAIGRVVRDNGYAPFDASDRIAFASNPAFDATTMEVWGALLNGGVLVVIDADVLIAPQRLAQALSEQQVTAMFVTTALFNQYALAIPEALAGLRYLLCGGERADASKFAAVLAQGGPRHLIHCYGPTETTTYATTCEIVRIAADAASVPIGRPIAGTSVYLLDARGQPVPAGVPGELYIGGAGVARGYLNRPELSAERFLDDPFAGREGARMYRTGDLGRWRADGSIEFVGRNDQQVKIRGF…	Pseudomonadota	AEH59100.1
AEH59100.1.A5	glycine	FERQAAATPDAVAVEQGAQRLSYAELDVRAEALARRLRALGVGADDRVAIATPREPLMLVGLLAIWKAGGAYVPLDPAYPAERLAYMLKDSAPKALLTTSAVRERLPLEASLAVLEIDRDQAGESVVSDAVEAEAAQASPSQLAYVIYTSGSTGLPKGVMIEHRTLANFLASMAQRPGLDGGDRLLAVTTLSFDIAALELWLPLIRGARVVLAEREQAVDGARLKDLIETSGATVLQATPATWRLLLEADWRGGAQFKALIGGEALPPDLAAQLLPRVGALWNMYGPTETTVWSMIDPVRADAAPGGIGHPIANTAIYLLDAHGEPVPQGVAGEIFIGGDGVARGYLEREELTRERFLPDPFAGREGARMYRTGDLGRRRGDGSVEFLGRNDHQVKIRG…	Pseudomonadota	AEH59100.1
AEH59100.1.A7	serine	FEQQVARTPEAVAVAEDGRALSYAELNAQANRLARHLRALGVGADRRVAVAMPRGLEMMVALLAVLKAGGAYVPLDPAYPAERLVYMLEDCQPQALLTHSTVRAGLPAEAQWPVLDVDADAAQWSGYADGDLDPPETGLRDSHLAYVIYTSGSTGRPKGAMNEHAGVVNRLRWMQEAYGLDGGDSVLQKTPSSFDVSVWEFFWPLMTGARLFMARPEGHKDPQYLAETVQRERITTMHFVPSMLQAFLELADPAQCRGLVRVMCSGEALPGALARRFRELLPHTQLHNLYGPTEAAVDVTAWACDTDELPDNIPIGRPIANTAIYLLDRRGQPVPAGSAGELHIGGVQVARGYLNRPELSAERFVHDPFSPRPGARMYKTGDLARWQADGSLLYLGRND…	Pseudomonadota	AEH59100.1
AAU34202.1.A1|Q643C7.A1	serine	FAEQAARTPERTAVVFEGRAVSYRELDARAERLAAVLAGRGAGPERFIALLLPRSAELIVAILAVLKSGAGYIPIDPEYPADRIAYILGDARPVATITTAEVRDGLPDPDTGSGTDWLILDESGYEQEPAGARPQPAPAAPRSAENPAYVIYTSGSTGRPKGVVIPHSNVGRLLSSTAHWYGFDEQDVWPLFHSFAFDVSVWEIWGALLHGGKLVVVPHAVTRAPADFLRLLVEERVTVLNQTPSAFYQLMAADRENPALGAQLALRYVVFAGEALDLGKLADWYERHDDRAPTLVNMYGITETTVHSSFLALDKEGAAGATGSAVGVALPDLTFHVLDEDLRPVPVGAEGELYVAGPGLARNYAGRPGLTAERFVACPFGPPGARMYRSGDLVRPLPD…	Actinomycetota	AAU34202.1	Q643C7
AAU34202.1.A2|Q643C7.A2	glycine	FAERARTTPDALAVTHCGQTLTYAQLDARANQLAHYLGALGVGRGTPVVLNLARKPQLIVAMLAVLKAGGAYVPTALDTPAARLGHLLEETGTPVLLTTARQAGALPPTEASVIDLDAAGPDIARHPEHDPQVATRPEDLAYIVYTSGSTGRPKGVAVPHSALTDYCAWHNDALDVGPEDRGSSVVGLAFDVAVGEVWPYLCAGARVDQPDQETLDDPTALVEWFAENGTTVAYLPTPRIESLLDVAAITTTRLRTVLVIGDSLRRRPQPGLPFTLLNAYGPAEATVAATQAVVEPLGPDAPAGLPSIGAPLYNTAAYVLDDRLCPVPVGVPGELYLAGAGLAQGYQGRPDLTAERFVGCPFGPPGTRMYRTGDIVRWLPDGTLDFLGRIDNQVKLRGY…	Actinomycetota	AAU34202.1	Q643C7
AAU34203.1.A1	tyrosine	FAAQVARTPDADALVSDEETLSYAELDGRINQWARLLLARGAGPETLVAVALPRSAQMVTAILAIQKTGAAYLPLDPKSPAERNRLMIEDARPLLVLTSAGFGDGAELGAPALFLDDPDTRAAAGELSAGPLAAAELPAPLLPGHPAYVIYTSGSTGRPKGVVVTHTGVHGLVAAQSAHFRTGHGARVLSFASLGFDAAFSELGMALLSGGALVVVDQERILPGQPLADVLAEHRVTHVTLPPSALSALTPGTLPKDLTLVVAGEACPPAVARTWSAHHRMINAYGPTESTVCASMSAALTPDTVSGDSVPIGRPLSGVRVSVLDDRLRPVPAGVPGEVYLSGAALARGYLGRLALTAERFVADPYGPPGSRMYRTGDRARWLAGGDLDYLGRTDDQVK…	Actinomycetota	AAU34203.1
AAU34203.1.A2	S-beta-hydroxyenduracididine	FAERAARTPDAVAVSDATRQLTFAELETRANQLAHHLAGLGVAPGTLVGVCADRGVDAVVALLGVLRAGGAFVPLDPAYPAERLQVMLEDAAVPVVVTEERLLDRTAGHDATTVCLDRDLPLLEELPARPPYTAVAPDDLAYVVYTSGTTGRPKGVMVEHRHVHHMVHAWDRRYGLAALQPRALSVSSISVDLFFSDFLLSALFGGTMVICPQDAVADQVALTDLLLKSRAQLMVTVPTLARAVVAELAWRGVTPEALRVLMVGSEGWPADAAAEILAGLAPGTVLVNAYGSTETTVDSTVFQLGRDPLGDAAFVPVGRPLANTRIYVLDERMRPVPTGVVGECYIGGDGVSRGYLGRPELTAERFLDDPFAPEPGARMYRTGDLARWRADGNLECLGR…	Actinomycetota	AAU34203.1
ABH06368.2.A1	threonine	ETHAAAQPDAIALSFEQHALTYRQLNERANQVAHALLAHGVRPDARVAICVERGPQMIIGLLGILKAGAGYVPIDPAYPQERIAYTLADSRPVAVLVQADTAQRVGALARIDLDHLGPLPISNPRLHLSPANLAYVIYTSGSTGQPKGVMIEHRQVARLFGATQQWFGFNHHDVWALFHSFAFDFSVWEIWGALMHGGQLLIVPQLVSRSPDECYALLCDAQVSILNQTPSAFRQLIAAQGNSAQSHSLRQVIFGGEALEPGMLKPWYARAVNAGTQLVNMYGITETTVHVTYRALEAADAHLVGMSPIGVRIPDLQLYVLDARREPLPLGVVGELYVGGAGVARGYLNREALNAERFVADPATGLRMYKTGDLGRLLADGSVEYLGRNDDQVKVRGFR…	Pseudomonadota	ABH06368.2
ABH06368.2.A2	isoleucine	FEAQVLARPEATAVVHGEHSLSYRDLNRRANRLAHYLLNQGVQPGEPVALALPRSIDLIVSQLAVLKCASVYVPLDVNAPPERQAFMVQDSGARQRLDNLAELNLDVMPATNPAVAQSSDSVAYIMYTSGSTGTPKGVLVTHRGISRLVINNGYADFNPHDRIAFASNPAFDASTMDVWGALLNGGQVQVIDHATLLDPLAFGAELKGATVLFVTTALFNQYVQLIPQALAGLRILLCGGERADPAAFRSLLAQAPALRLVHCYGPTETTTYATTYEVRALASDADSVPVGRPISNTQIYVLDAQLQPVPLGITGEICIGGEGVAKGYLNRAQLTAEKFVNNPFVDQPGALMYRTGDLGRWSEEGLLECLGRNDDQVKIRGFRIELGEIEARLASCAGI…	Pseudomonadota	ABH06368.2
ABH06368.2.A3	leucine	FEVQAERQPHRIAVQQGSEALTYQQLNQRANQLAHHLLELGVQADDRVALCCRRGPQMLVGLLGILKAGAGYVPIDPAYPAERIAYLLQDSAPVAVLAETSTRELLGSVALVDLHDPAWQRHAVSNPQLPALTPAHLAYVIYTSGSTGQPKGVMVEHGTVENLVHWHCEAFGLTAVSHTSSVAGMGFDAMAWEVWPALCVGATLHLPPAEIGNENIDELLAWWLAQPLDVSFLPTPVAEYAFSLPQQHPTLRILLIGGDRLRQFSQERRFAVVNNYGPTEATVVATSGRVRAGQVLHIGRPIANATSYVLDAHLRPVPVGVAGELYVGGSGVARGYLNRPELTAERFLQDPFNAGRMYRTGDLVRWLPDGNLEYLGRNDDQVKLRGVRVELGEIESRLA…	Pseudomonadota	ABH06368.2
ABH06368.2.A4	serine	FEAQVMRTPQAVAVKAGEHTLSYQQLNERANRLAHHLRDSGVRPDARVGICVERGLDMVIGLFAILKAGGAYVPLDPAYPPERIAYMLHDSAPVVVLAQSATRALLGDAVVIDLDHSTWQHQPVTNPPVPGLTARHAAYVIYTSGSTGQPKGVINEHAGVVNRLLWMQDAYGLKAHDAVLQKTPFSFDVSVWEFFWPLFTGARLVMARPEGHKDPAYLCEVIAAEHITTLHFVPSMLDVFLAHGDISQAVGLVRVMCSGEALPGSLVRRFKQQLPGIGLYNLYGPTEAAVDVTAWNCARPEVPDNTPIGKPIANTRLYVLDGQLQPVPLGVAGELFIAGVQVARGYLNRPELTAERFLDDPFTPGRMYRTGDLGRYLPDGTLEYLGRNDDQVKIRGLRI…	Pseudomonadota	ABH06368.2
ABH06369.2.A1	leucine	EAQAALTPHAIAAVHQGRQLTYAELNQQANLLAHHLLALGVKPDDRVAIVARRGLDTLAGLLAILKAGAGYVPVDPSHPAERLHYLLSDSAPVAVLTQHALLERLPALDVPVINLDRFTWQHHSASNPTIAVGPTNLAYVIYTSGSTGLPKGVMVEHHTVANLVDWHCSAFDLRAGRHTASVAGFGFDAMAWEVWPALCVGATLHLPPAHEGGEDIDALLAWWCAQPLDVSFLPTPVAEYAFSQNIEHPTLRTLLVGGDRLRQFGRAQRFELINNYGPTEATVVATSGKVEAGQPLHIGKPIANAKVYVLDPHQRPVPLGVAGELYVGGKGVARGYLNRPELTAERFVRDPFNAGRMYRTGDLVRWLPDGTLDYLGRNDDQVKIRGVRIELGEIETQLN…	Pseudomonadota	ABH06369.2
ABH06369.2.A2	serine	FEAQVLRTPQAIALKAGAQQLSYAELNTRANQLAHHLQALGVQPQARVAICVERGLDMVIGLYAILKAGAAYVPLDPAYPLERITYMLHDSAPTVVLAQASTLGLLGEVPVVNLDSPTWQHQPTHNPQAASVAAYVIYTSGSTGQPKGVINEHPGVVNRLLWMQDEYGLTASDAVLQKTPFSFDVSVWEFFWPLFTGARLVMARAGGHKDPDYLCQVIEAERVTTLHFVPSMLDVFLAHGDVSQAAGLVRVMCSGEALPGSLVRRFKQQLPEVGLYNLYGPTEAAVDVTAWDCAGALVPDNTPIGKPIANTRLYVLDGQLQPVPLGVVGELFIAGVQVARGYLNRPELTAERFLDDPFTPGRMYRTGDVSRYLPDGTLEYLGRNDDQVKIRGLRIELGE…	Pseudomonadota	ABH06369.2
ABH06369.2.A3	isoleucine	FEAQAQARPDAVAVLHGEQRVSYGELNRRANRLAHHLLGLGVCPGDNVAILLPRSVALLISQLAILKCAAAYVPLDINAPAERQAFMLQDSGAAWLLTGSDCSVESAVQRLDLDTLALDSYPEHNPGLPQPSHSVAYIMYTSGSTGMPKGVLVPHRGITRLVLNNGYADFNPDDRVAFASNPAFDASTMDVWGALLNGGQVQVIDHATLLDPLAFGAALQGVTVLFVTTALFNQYVQLIPQALAGLRILLCGGERADPAAFRNLLALAPGLRLVHCYGPTETTTYATTHEVRTIAADADSVPVGRPISNTQIYVLDAQLHLLPLGVSGEICIGGDGVAQGYLNRPELTAEKFVQNPFNPGALLYRTGDLGRWSADGLLECIGRNDDQVKIRGFRIELGE…	Pseudomonadota	ABH06369.2
AFO85453.1.A2	tryptophan	FQRQVTAAPEATALVHGEDTWSYRALNARANRFARALIRYGAGPETHVAVVLPRSAELVTVLVAIMKAGAAYLPFEAAQPARRLEAMLAEARPALVIGTADTLAELPGDSPVLPLDRLEAEAALLADNDVTDGERGTPLLPDHPAYLIYTSGSTGRPKGVVVTHSGFSGMADIQRERFGVTRDSRVLQFAPISFDGAVWEIFGTLAVGATLVTAPADQVMPGPDLVRLLRARGITHLTLPPTALAVMEPADLDGVSSLIVSGEASSGALVAAWSPGRRMLNGYGPTETTVCATLSDPLAGAAPPPIGRPAIGARCYVLDDRLRPVPPGSPGELYVAGAGLARGYLGDPGRSAARFVADPFGVPGERMYRTGDLARWTRGGVLEFLGRRDEQVKIRGFRI…	Actinomycetota	AFO85453.1
ACU36660.1.A1	2,3-dihydroxybenzoic acid	ADTAREHPTRTAVVGERDGVTSRWSYAELDERAHRVAAGLVARGIGAGDRVVLQLPNIPEFLPVVFGLWRAGAWPVFALPAHRQSELTHFARQSEAVAIITTGVHERHDHAATARAVAAEVASVRDVLVVGTPEFTDLAATPPRELPEPDPGSVAFLQLSGGSTGLPKLIPRTHDDYLYSVRESARICELTEESVYLVALPVAHNYPMSSPGILGAVHAGARIVLAPRPDADTAFRLIEAEGVTITGVVPPLAAAWTQAAARTDRDLSTLDVLLVGGAKCGRELAARIGPALGCRLQQVFGMAEGLVCYTRLDEPQELALTTQGRPMSEDDEVRVVDPDDPAAPSHAEVAPGEVGALLTRGPYTIRGYYRADAHNATAFTEDGFYRTGDLVRRLPSGHL…	Actinomycetota	ACU36660.1
ABF87031.1.A3|YP_631961.1.A2	leucine	VAVTFEGRSLTYAELDARSNQLARHLVSLGLELEARIGVCGSRGLELVIGVLGALKAGGCYVPLDPSWPMKRLEHVSSAARLSAVLTWQSLLPSLKDGPWHVVALDADAADIARQSTEAVPVPVLPDALAFATFTSGSTGTPKGVAIPHRGLLRLSEGTRFLTQSPEEVTLQLSPLAFDVSSVELWGTLLHGGRLVVYPPGTPELDAVARLIIEHKVSWLLLPTSLFGLMQQHQPEALLRVPNLMVGGEALPAPRLRERLAQGGALTNAYGPTECSTMVTRYTLSPGDTVGLSVPIGRPIDNTEVYVLDPALCPVPVGVPGELCLGGPGLARGYLNRPDLTAECFVPHPFSAVPGARLYRTGDRVRWRPDGVLEFLGRLDHQVKVRGFRIELGEIEAVL…	Myxococcota	ABF87031.1
ABF87031.1.A4|YP_631961.1.A3	3-hydroxyvaline	VAVEHDGRTLTYAELDTRSNQLAHHLNALGLGAEARVGVFLHRGLDLLVGLLGILKAGCAYVPLDPEYPAQRLAFMAEDSGVAAILTEAALEDELPAGAQVVIVLDDEWTWIERQPSTPVTGGIVGPDQLAYITYTSGSTGTPKGVAIPHRGVVRLLIGSRFVDLGPSEVVLQLAPLAFDASTLEIWGALLHGARLVLYPQRTLDLAELGQALERHHVSVLWLTAALFDQMQQHQPEALRKVRQLLAGGDVLPAPRVRERLAQGVGLVNGYGPTESTTFTACHRMAAGDAVGDSVSIGRPIANTQVYVLDPAMRAAPVGVPGEVFIGGDGLARGYLGQPALTAERFVPNPFGPPGARLYRSGDRARWLADGTLQFLGRVDFQVKLRGFRIELGEIETAL…	Myxococcota	ABF87031.1
ABF87031.1.A5|YP_631961.1.A4	serine	EAQVARTPDAVAVAFESERLTYRELDARANQVAHHLRGLGVAPESLVGVCLERSVDMVVALLGVLKAGAAYVPVDPAYPKERLGWMLEDTGASVLLTHEKWKSVLPPSAARVVCLDSAAGEVAKQPVTKPSVQVGPQALAYVIFTSGSTGRPKGAMNAHGGVVNRLKWMQEEYGLSGTDVVLQKTPFSFDVSVWEFFWPLLAGAKLVVARPGGHQEPAYLVKLMKAEGVTTVHFVPSMLRAFVEEPGLEGLGSLRRVVCSGEALSAELVKKAYARLPAPVGVHNLYGPTEAAVDVTYWPCPRGEDFHRVPIGRPVANTVLYVLDVHGQPAPVGIPGELHIGGVQVGRGYWQRPQLTAERFIPDAFSGIPGARLYRTGDVARWLADGTLEYLGRADFQVK…	Myxococcota	ABF87031.1
ABF87031.1.A6|YP_631961.1.A5	valine	VALECGDETLTFEQLDTRANQLANLLRSRGVSTEVLVAVSLERGTAWVIAMLAVLKAGGAFVPLDASYPAQRLAIMLEDAPPHLLLASRANHAKLPLPDGGLPTLLLEELDLSEWPTTSPVSDVGPNHLAYVMFTSGSTGRPKGVAIPHRGVLRLSHSEPFIRFGVRETGLVMAPASFDGSVMELWLPLLNGSGVVLYPPEAQASDLDTLSRVVERHGVTLIHFPAGLFSQVVEHRSDLLKKLRAINVVGDILSAPHTRRTLTTTGVPVTNGYGPTENSIISTSYTAYEASQVGASVPIGRPVSNTQAYVLDSQLQLVPVGVPGELYVGGEGLGRGYVSRPDLTAERFIPAPFATQPGARLYRTGDLVRWRPDGTLEFIGRIDNQVKVRGFRIELADVE…	Myxococcota	ABF87031.1
ABF87031.1.A7|YP_631961.1.A6	serine	VAVAFESERLTYRELDAKANQVAHHLRGLGVAPESLVGVCLERSVDMVVALLGVLKAGAAYVPVDPAYPKERLGWMLEDTGASVLLTHEKWKTVLPPSAARVVCLDSAAGEVAKQPVTKPAVQVGPQALAYVIFTSGSTGRPKGAMNAHGGVVNRLKWMQEEYGLGGTDVVLQKTPFSFDVSVWEFFWPLLAGAKLVVARPGGHQEPAYLVKLMKAEGVTTVHFVPSMLRAFVEEPGLEGLGSLRRVVCSGEALSAELVKKAYARLPAPVGVHNLYGPTEAAVDVTYWPCPRGEDFHRVPIGRPVANTVLYVLDTHGQPAPVGIPGELHIGGVQVGRGYWQRPQLTAERFIPDAFSGIPGARLYRTGDVARWLPDGTLEYLGRADFQVKLRGFRIELGE…	Myxococcota	ABF87031.1
ABF87031.1.A8|YP_631961.1.A7	tyrosine	AVSLESQVLTYAQLNAKANQLAAQLRTMGVGPEVRVGLCLERTPDAIVAVLAVLKAGGAFVPIDPAAPAQRKSFVLKDCNASVLLTLQHLADAWKPQVRNLLCLDTEASKLASLPTRNAVVNVLGENLAYVIYTSGSTGTPKGVMVQHRSLLAMHAGTTEAFQATGATRQRISLNAPFHFDGALEPLVHLADGHCLCLVPEETRKDPEAMLAWVGQQRVDVLDCTPAQLTLLLQAGLLEQTHVPSRIVCAGEAMAPSLWKQLASTERTTAFNAYGPTESTVCATTASVRNSTAPVPVIGRPIQGTRAYVLDARQRVAPAGIAGELYLSGDGLARGYQGQPQLTAERFIPDAFSGTPGARLYRTGDKARWRHDGTLEYLGRLDFQVKLRGFRIELGEIEA…	Myxococcota	ABF87031.1
ABF87031.1.A9|YP_631961.1.A8	beta-lysine	FEAQVARTPDALAVVAGAESVTYRELDARANALALRLRAAGVGLEQRVAVCVERSVELLVALLGVLKAGGAYVPLDSEYPAERLRFMLEDSGARVIVARAAFRERLGAAAGCVWLDAEVPPSSGVPQAPAVLVPPEASAYVLYTSGSTGRPKGVVVQHQSLVNFTRAAWTSFPVAPGDRVLQFASISWDTSAEEIYPCLTSGGTLVLRTPDMLDEPGAFLAKCGAAGVTQLNLPTAFWHDVTASLDAGTARLPPGLKWVVIGGERVAPERVAQWQRSVGVELPLLNTYGLTEVTAVATSVNLSAAGVLASPGAEREVPIGRALTNVRMYVLDRELEPVPPGVPGELFIGGWGVARGYLGRPELTAERFVPSPFVDSERLYRTGDLARWRRDGNLEYLGR…	Myxococcota	ABF87031.1
ABF87031.1.A10|YP_631961.1.A9	alanine	NAPAVALDEQVLSFSQLNAKANQLAAHLRTLGVGPEVRVGLCLERTLEAIISLLAVLKAGGAFVPIDPMAPSQRRSFMLEDSGATVLLTVQHLAEAWRPQVRHVLCLDTEAARLASLPTYNVPANVRGENLAYIIYTSGSTGTPKGVMVQHRSLPWLLQGMTESLEMAEPAGQRLSLNAPLYFDGTVERLMHLAEGHCLCLVPEATRKDPEAMVAWLEQQRVDMLDCTPAQLALLLQAGLLERSHVPARIFCGGEAMSPMLWNRLASTERTTAFNVYGPTESTVCATSARVQGNPSPVPVIGRPIVGTRVYVLDSRQQLAPLGTAGELCIAGEGVARGYFGRPGLTAERFIPDAFSGQPGARLYRTGDKARWRHDGTLEYLGRLDFQVKVRGFRIELGE…	Myxococcota	ABF87031.1
AAT09804.1.A1	para-hydroxyphenylglycine	DHGPGGLWRSIAAVLAGGGARAAVVRGARSLSFAELDARTSALAGRLRAAGVGAERPVAVLAEDGVDQVVACLAVFRAGGVYLPVDPAWPAGRRAAVLADAGPAAVVVGGALDGGVAGAGALHAGAPGAGSTDAVLAAEAPVLPVHVGDDEGAEGVPWPEPERDQAAYLVYTSGSTGRPKGVLVTHGALANRMLWWQGEHPLGPDDVLMATASPAFDIAVWELLAAFVGGARLVIAEHRLRGVVPHLPELMTDHRVTVAHFVPSVLEELLGWMADGGRVGLRLVVCGGEAVPPSQRDRLLALSGARMVHAYGPTETTITVVHDECRADDPAPGLPLGRPMHNAAVAVVDADGRRAPVGVAGELVVGGVPLARGYLGRPGETAARFVPDWLGLGPAGGRV…	Actinomycetota	AAT09804.1
AAT09804.1.A2	arginine	RDAAARRPDAPAVVDGEVVTGYAELVRRADAVAARIRAAGGGPGDVVGVCLPRSTDLVAALLGVLAAGRAFLPLSPEDPDDRITRQLDLGGARLVIAADADRFAADRFAGVTAVSPLVPAEGAGEAPLAPLPEPLPGDAAYVIFTSGSTGEPKGVVVEHRALADHVRWAVGEYGLTAGDRALQFCAVAFDVLVEEVLPTLASGAAVVLRDEESATSAQALVELCAARGVTVANLPTGYWERLVAAFDEDGTALPPSVRLVVIGGQQVDRSAVERWHRLPNPVRLVNAYGPTEMTIGATAADLVPGGGVPIGGPTENTRAYLLDRYLAPVPDGVVAELYLAGSGLARGYSRRPGLTGERFLPDPFAGGGQRMYRTGDLAVRRDGALHFIGRVDRQVKVRG…	Actinomycetota	AAT09804.1
AAT09804.1.A3	para-hydroxyphenylglycine	LRSIDLLGDDERRRLLVGLNARHRPERPEGVLALVADWVARTPDATAVTAPTGRLTYRELDALSDGVAGWLRDRGLPAEGLVATRLGRCLELPAVVLGIWKAGGAYVPLDPAQPAERHRRILADCRPRAVVADRDDPVFGDTPLLTVADLRPGAPAPVRPPEPDRLAYVAYTSGSTGEPKGVQCAHHGLANQLMWSRRAYPLNPGEALAQVAAVGFDISLWELLHPLTSGGRLVVLDQERHGDVVAIAELVAAERVVVLHLVPTLLEHYLDEGPADSLRHVVCGGERLSPGLPARFAARTPAALNHTYGPTEASIIVTHWRSPDPAPDAVSLGAPLPGARVYLLDPHGQPVPVGVVGELVLGGEVLARGYLGRPGATAERFLPDPFSDVPGARAYRTGD…	Actinomycetota	AAT09804.1
AAT09805.1.A1	serine	RRQAAEHGARGAVTFEGATTTYAELDAAAAGLARRLAGAGVRPGDVVAIALPPSERRIAAVLGALRAGAAYLPLDPELPAPRLEFLLADAGAAVLITDTATREGPVAAHDGPTVLCDRLSPDGAPTAEPTAEPAEFPGSALAAYVIYTSGSTGRPKGVAVDHRSLVNRLLWMRERYGVGQGDVVLHKTSFGFDVSVWEQLLPLISGARLVIAPQETRRDATALVRLVRAESVTVLHFVPSLLPAFLDVAEVEQARALRVAISSGEALPKPVAVDFARRLPHCALHNLYGPTEATIDVTHWPVDGDDERPFVPIGTPIDNTSVYVLDDHLEPLPVGAEGELCIGGQAVALGYLGRPALTAEKFAPDPFGAPGARMYRTGDRARFGPDGAIEYLGRRDGQV…	Actinomycetota	AAT09805.1
AAO23333.1.A1	tyrosine	FEEQVKRTPDAVAVVFENQQLTYRELNSRANQLAYCLQSLGVKPDVLVGICVERSLEMVVGLLGILKAGGAYVPLDPEYPKDRLNFMLADAQVPVLISQQRLLDRLPEYQAKLICLDEVWSEILQNKQNNPIEVVKSTDLANVIYTSGSTGKPKGVMVEHSGLCNLAQAQIQVFGLSGDSRVLQFASFSFDACISEILMALGSGARLYLGTKDSIMPGMPLIERLKNDGITHVTLPPSALAVLPVEELPTLQAIVVAGEACPLELMRQWSKGRNFFNAYGPTEASVCAAIAKCTPEDEKITIGRPIANAEIYILDSQLQPVPIGVPGELHIGGAGVARGYLNRNELTQQKFIPNPFSRSRGAGEQGSRGRERLYKTGDLARYLPDGNIEYLGRIDNQVK…	Cyanobacteriota	AAO23333.1
AAO23333.1.A2	glycine	FEEQVERTPNAVAVVFENQQLTYHELNCRANQLAHYLRSLGVGADILVGICVERSLEMLVGLLGILKAGGAYVPLDPEYPQERLSFILEDAQVSVLLTQQHLVDKLPECQAQLVSLDTNWQFISQLPQGNPITNVQASNLTYVIYTSGSTGQPKGVQISHTAVSNFLSAMQQRPGITEQDTLLAVTTISFDIAALEIFLPITVGACLVIARRDVTLDGRELCDLLVKSKATIMQATPATWRLLLDSNYQFSDLKILCGGEALPWDLVSKLLARSASLWNLYGPTEATIWSSICQLESSESLISIGRPISNTQIYILDQNLQPVPIGVPGELHIGGAGLARGYLKRPELTQEKFIPNPFEEAGGRGQEAGGSRLYKTGDLARYLPDGNIEYLGRIDNQVK…	Cyanobacteriota	AAO23333.1
AAO23333.1.A3	glutamine	FEEQVERIPDAVAVVFENQQLTYHQLNCRANHLAHYLQSLGVSADVLVGICVERSLEMVVGLLGILKAGGAYVPLDPEYPQERLTFMLADAQVSVLLTQQHLVEKLPRHQARVVHLDKDWVAIAKSSQENPIAQVQASNVAYVIYTSGSTGQPKGVILSHSNLCNHMFWMQATFPLTKEDKVLQKTPFGFDASVWEFYAPLLAGGQLLIAEPRGHTDSAYLLRLIAQQQVTTIQLVPSLLQMLLEQGGIETCHSLKHVFCGGEVLPVTLQESLLSKLDVNLHNLYGPTEACIDATFWNCQREIYPQLIPIGRPIDNTQIYILDQNLQPVPVGVPGELHIGGAGLAKGYLNLPELTQEKFIPNPFQGSRGAGEQGSRGRERLYKTGDLARYLPDGNIEYL…	Cyanobacteriota	AAO23333.1
AAO23334.1.A1	isoleucine	DWNDTQSNYPQDKSIHQLFEEQVELTPDAVAVVYENQHLTYRELNSRANQLAHYLKSLGVKADALVGICVERSLEMVVGLLGILKAGGAYVPLNPEYPQERLTFMLEDTQLSVILTQEKLVNKLGERLRRGFAERNASVICLDSNWDIINQQTQNNPTTSVTADNLAYVMYTSGSTGQPKGVSIVHRSVVRLVKETNYISISADDVIAQASNHAFDAATFEIWGALLNGARLVGVSKDLALSPRDFAVFMRSQSISVLFLTTALFNQIAQEVPSAFNSLRHLLFGGEAVDPKWVKEVLNNGAPQRLLHVYGPTENTTFSSWYLVQDVPEGATTIPIGQPISNTQIYLLDSQLQPVGIGVPGELYIGGDGLAREYLNRTELTQEKLIQNPFGGSRGAGEQ…	Cyanobacteriota	AAO23334.1
AAO23334.1.A2	serine	SEQQQLLVEWNDTQVDYPQDKCIHHLFEEQVERTPDAVAVVFKNQQLTYHELNCRANQLAHYLRSLGVSADVLVGICVERSLEMVVGLLGILKAGGAYLPLDPEYPQDRLSFMLEDAQVSVLLSQHHLVEKLPEHHARVVCLDTDWQIIPQSNQQNPIAGVQASNLAYVIYTSGSTGKPKGAINTHLGICNRLLWMQQAYQLTEIDCVLQKTPFSFDVSVWEFFWPLLTGARLVVAKPDGHKDSGYLVNLILEQQVTTLHFVPSMLQIFLEEQGLKDCSSLKRVICSGEALPKELQERFFACLGCQLHNLYGPTEAAIDVTFWECQPESNLKTVPIGRPISNTQIYILDQNLQPVPVGVPGELHIGGAGLAKGYLNRPELTQEKFIPNPFSGSRRAGEQ…	Cyanobacteriota	AAO23334.1
AAO23334.1.A3	4-methylproline	FEEQVKLTPNAVAVEFKEQQLTYNQLNDRANQLAHYLQSLGVKPDTLVGLCVERSLEMVIGLLGILKAGGAYVPLDPEYPTERLSFILEDTQVKVLLTQRSLLDRLPQCEKAGGQGAGSRGESPSTRDRASTKGKEEVLSLPASYQTQLVCLDTDAELISQCSQDNLITGVQANNLGYIIYTSGSTGQPKGIAMNQLALCNLILWHPDNLKIARGAKTLQFASINFDVSFQEIFTTWCSGGTLFLITKELRHDTSNLLRVIQEKAIQRMFLPVVGLQQLAEFAVGSELVNTHLREIITAGEQLQITPAISKWLSQLSDCTLHNHYGPSESHVATSFTLPNLVNTWPLLPPIGRPISNTQIYILDKYLQPVPIGVPGEVYIAGVLLARGYLNRPELTQEK…	Cyanobacteriota	AAO23334.1
AFH75328.1.A1	leucine	IALVAQGRTLSYAQLNQRANTLARHLLTLGVSPDDRVAMVARRSPETLVGLLAILKAGAGYVPIDPAHPAERLAYLLEDCAPVAVLTQGSLAEGLPPLSVPVLSVDSEQWRQGSPRNLQVPGLTPQHLAYVIYTSGSTGLPKGVLVEHRSLSGLVDWHCQAFDLRPGSQASCLAGFGFDAMAWEVWPTLCAGATLHLAPVSEGPENLDALLAWWRTQPLDLSFLPTPVAEYAFSQQSGHPTLRTLLVGGDRLRQAPGEQGFVLVNNYGPTEATVVATSGVIEVDAPLHIGRPIANARIYLLDEQQQPLPIGVPGELYVGGAGVARGYLNRPQLTAERFLDDPFSDQPGARMYRTGDLARWQRDGTLEYLGRNDDQVKIRGLRIELGEVETCLGCHPLLQ…	Pseudomonadota	AFH75328.1
AFH75328.1.A2	glutamic acid	IALQAGEQCLSYAQLNHEANQLAHHLRELGVGPDVRVGLCVERGPQLLVGLLGILKAGGAYVPLDPDYPAERLRFLVQDSQPRVLLVQQSTRHLLQGPGLALLDFDHAAWHHQPGHDPQVPGLNVSHLAYVIYTSGSTGTPKGVMVEHRGLGNLMHWGSQLCPQSGGGTLLQKAPFSFDGSVWELFWPLVTGMRLLLARPGGQREPTYLAQLVVEQQVTMVKFVPAMLLQFLQLEESGQCQSLTDVFCGGGELTEAIARLFRQRLPRARLHNVYGPTEATVDSTAWTLEPGAAIPAVQLPIGRAITNTRLYVLDTHDQPVPRGVSGQLHIGGVGVARGYLGLAQLQAERFIDSPFVAGDRLYRTGDLVRYGDDGNLEFLGRNDFQIKLRGLRLEPGEIE…	Pseudomonadota	AFH75328.1
AFH75329.1.A1	threonine	ALIFQGQRLSYGQLNQRANQVAHRLLALGVRPDQRVAICVERGLEMIIGLLGILKAGGAYVPIDPAYPRERIAYTLQDSAPVALLVQADTQALVADQRVPLIDLDSRSLAHEALDNPEVAGLNATHLAYVIYTSGSTGLPKGVMVEHRNVARLFAATRDWFDFNWRDVWALFHSFAFDFSVWEIWGALVHGGQLLVVPQAVSRSPDACYALLCEASVSILNQTPSAFRSLIAAQGRSALKHSLRQVIFGGEALEPGMLKPWYARVGNVGTQLVNMYGITETTVHVTYRPLQAADVQLVGISPIGRRIPDLQLYVLDARREPLPVGVVGELYVGGAGVARGYLNRDQLTAERFIDDPFSARAGARLYKTGDLARWRTDGSLEYLGRNDDQVKIRGFRIEL…	Pseudomonadota	AFH75329.1
AFH75329.1.A2	valine	VAAVHGQEVLSYAQLNARANQLAHHLLSLGVKPGAHLALLLPRSIDLLVGQLAASKCGVAYVPLDGNAPASRQAFMVQDSQSVMLLTRSDQLLDVPVSRLELDRLSLQETPTHNPDLQLSSEAVAYIMYTSGSTGEPKGVLVPHRAITRLVINNGYADFNVGDRVAFASNPAFDASTLDVWGPLLNGGRVVVVDHQTLLDPPAFAQLLQASGVTMLFLTTSLFNQYVQLIPQALKGLHMLLCGGERADATAFRRMQAQAPGLRLVNGYGPTETTTFAVTHEPWELPADADSLPIGRPLSNTQVYILDTRQQPLPIGVAGEIVIGGDGVALGYLNRPELNAQKFIDDPFGERSGALLYRTGDIGRWLDNGLLEYLGRSDDQVKIRGLRIEPGEIEARLLA…	Pseudomonadota	AFH75329.1
AFH75329.1.A3	leucine	VALVQGPLRLSYRQLDQQANQLARKLLAFGVQPDDRVALCMARGPQLLQGMLAVLKAGAAYVPIDPSHPAERIAYLVQDSAPRALLVAGGLSPVPGVPVLDLDREVWSDSDPDTPQVPRLTPAHLAYVIYTSGSTGQPKGVMVEHQSLENLVHWHCQAFDLGPGRHASSLAGLGFDAMAWEVWPTLCSGATLHLPPADIGHQDIERLLAWWRDQPLDVSFLPTPVAEYAFNQQLRHPTLRTLLIGGDRLRQFARDPGFTVVNNYGPTEATVVATSGALVAGGALHIGRPMANARIYLLDELLRPVPVGVAGELYVGGAGVARGYLNRPELTAERFLDDPFSAEPGARMYRSGDLARWREDGTLDYLGRNDDQVKVRGMRIEPGEIEAALLQHPALKEAL…	Pseudomonadota	AFH75329.1
AFH75329.1.A4	serine	LAVQAGEQRLSYRQLNQQANQLAGHLLQLGVGPDQRVAICVERSVDMVLGLLAILKAGGAYVPIDPAYPQERIDYMLQDSAPLAVLVQGATRHLAQASGLALLDLDQPQWAGQSRDNPQLPHLTPRHLAYVIYTSGSTGQPKGAMNEHRAVVNRLLWMQEQYRLDVDDAVLQKTPFSFDVSVWEFFWPLFTGARLVMARPEGHKDPAYLRQLIREQGISTLHFVPSMLDVFLAHDATPDDLGLRQVMCSGEALPGSLVRRFKQQLPNVALHNLYGPTEAAVDVTAWDCTGPLDATPDNTPIGKPIANTRLYLLDAQLQPVPLGVVGELFIAGVQVARGYLNREQLTAERFVDDPFSAEPGARMYRTGDLGRYLTDGNIEYLGRNDDQVKIRGLRIELGE…	Pseudomonadota	AFH75329.1
AFH75330.1.A1	leucine	QGRSLSYAELNQQANGLARQLRALGVRPEDRVAIVARRSLETLVGLLAILKSGAGYVPIDPAHPAERLSYLLEDSAPRVVLAQAELLSRLAPQAVPVLELDPRHWQEQGQDNLEVPGLSASNLAYVIYTSGSTGLPKGVMVEHQSLGNLVDWHCQAFDLQPGRHTSSLAGFGFDAMAWEVWPALCSGAVLHLAPASEGTEDVDALLDWWRQQPLQVSFLPTPVAEYAISQQVGHPTLQTLLVGGDRLRQFDRGQTFTLVNNYGPTEATVVATSGPVETGGSLDIGRPMANARIYLLDEQHRPVPIGVAGELYVGGAGVARGYLNRPQLTAERFLDDPFSNEPGARMYRTGDLGRWLADGRIEYLGRNDHQVKIRGVRIELGEIETRLNQFPGVREAVLL…	Pseudomonadota	AFH75330.1
AFH75330.1.A2	leucine	AVQAGDARLSYAELDARANRLAHHLRGLGVGPDSRVAICVGRGPDMAVGLLAILKAGGAYVPIDPAHPAERIAYLLQDSAPLAVLVQGATRALIGAAQRPLVDLDDLAWQQQPASAPPVPGLHAGHLAYVIYTSGSTGQPKGVMVEHQSLANLVHWHCQAFDLGPGRHTSSVAGFGFDAMAWELWPALCNGATLHLPPAGIDHQDIDQLLAWWRAQPLDVSFLPTPVAEHAFSQEQKHPTLRTLLIGGDRLRQFDQAQSFTLVNNYGPTEATVVATSGALVAGGLLDIGRPMANVRIYLLDEQCQPVPIGVAGELYVGGAGVARGYLNRPELTAERFLDDPFSDAPGARMYRTGDLARWLGDGRIEYLGRNDQQVKIRGVRIELGEIETCLNRLASIQE…	Pseudomonadota	AFH75330.1
AFH75330.1.A3	serine	LAVQAGEQCLSYRQLNQQANQLAGHLLQLGVGPDQRVAICVERSVDMVVGLLAILKAGGAYVPIDPAYPAERIAYMLEDSAPLAVLAQGATLGLLGDPDVPVVDLEQSVWSRQPRINPRIAGLTPRHLAYVIYTSGSTGQPKGAMNEHRAVVNRLLWMQEQYRLTSCDAVLQKTPFSFDVSVWEFFWPLFTGARLVMARPEGHKDPAYLRQVIARENITTLHFVPSMLDVFLAYGETRECASLRQVMCSGEALPGSLVRRFKQQLPNVGLHNLYGPTEAAVDVTAWDCTGPLETTPDNTPIGKPIANTRLYLLDAQLQPVPLGVVGELFIAGVQVARGYLNREQLTAERFVDDPFSAEPDARMYRTGDLGRYLADGNIEYLGRNDDQVKIRGLRIELGE…	Pseudomonadota	AFH75330.1
AFH75330.1.A4	valine	VAAVHGQEVLSYARLNARANQLAHHLQGLGVLPGQAVALLLPRSLDLLVAQLAVSKCGAAYVPLDIHAPAERLGFMVADSQAVVLLVHSDRPLDVATPRVELDRLRLDRLPGHNPGLELSSEAVAYIMYTSGSTGEPKGVLVPHRAITRLVINNGYADFNVGDRVAFASNPAFDASTLDVWGPLLNGGRVVVVDHQTLLDPPAFAQLLQAYGVTMLFLTTSLFNQYVQLIPQALKGLRMLLCGGERADATAFRRMQAQAPGLRLVNGYGPTETTTFAVTHEPWELPADADSVPIGRPLSNTRVYVLDALGQPLPVGVVGEIHIGGDGVALGYLNRPELSAEKFLADPFSTEPGAMMYRTGDLGRWLDNGLLECIGRNDEQVKIRGFRIEPGEIQACLAS…	Pseudomonadota	AFH75330.1
AAY91419.3.A1	leucine	AWARRTPQAIALVAQGQALSYEQLDRRANALALHLRELGVGPDARVAIVARRSPETLVGLLAILKAGAGYVPLDPAHPAERLAFLLHDSAPRAVLTQGALRQCLPTLNVPLIDLDNGQWLDGPGEIAEAAGLTAEHLAYVIYTSGSTGQPKGVMVEHQSLSNLVDWHGRAFDLQAGSHTSCLAGFGFDAMAWEVWPALCAGATLHLAPVSDGPEELDRLLAWWRAQPLEVSFLPTPVAEYALSQQLGHPTLRTLLIGGDRLRQLPADPGFAVINNYGPTEATVVATSGAIEAGQALHIGRPIANTRIYLLDEQQQLLPIGVPGELYVGGGGVARGYLNRDGMNAGRFLADPFSDRPGARMYRSGDLARWREDGSLEYLGRNDDQVKIRGLRIELGEIET…	Pseudomonadota	AAY91419.3
AAY91419.3.A2	glutamic acid	FEAQVRRTPEAIALQAGARQLSYRQLNQRANQLAHYLREQGVGPDVRVGLCVQRSPELLIGLLGILKAGGAYVPLDPDYPLERLRYLVQDSQPLAVLVHQPTRELLGPLPLSLIDFDRSTWEQAPQHDPVVAGLTVSHLAYVIYTSGSTGTPKGVMVEHRGLGNLMHWSSQLCGERARGTLLQKAPFSFDGSVWELFWPLVTGMRLLLARPDGQRDPLYLAQLVREEQVSMIKFVPAMLLQFLQLEEAGQCHSLTDVFCGGGELTEAIARLFRQRLPGARLHNVYGPTEATVDSSAWTLEPGAAVPPVQLPIGKAITNTRLYVLDAHDQPVPQGVSGQLHIGGVGVARGYLGLPQLQAERFIDSPFVAGDRLYRSGDRVRYNADGDLEFLGRNDFQVKL…	Pseudomonadota	AAY91419.3
AAY91420.2.A1	threonine	EAQARVQPEAPALLFGELRLSYGELNRRANQVAHRLLALGVRPDQRVAICVERGVEMIVGLLGILKAGGAYVPIDPAYPRERIAYTLQDSDPVALLVQAGTQSLVADLRVPLIDLDSRTLAHEAQDDPEVPGLTPAHLAYVIYTSGSTGLPKGVMVEHRNVARLFSATRDWFDFNWRDVWALFHSFAFDFSVWEIWGALVHGGQLLVVPQAVSRSPDDCYRLLCEARVSILNQTPSAFRSLIAAQDQSPLKHSLRQVIFGGEALEPGMLKPWYAHLENVGTQLVNMYGITETTVHVTYRPLQAADAQLVGSSPIGRRIPDLQLYVLDAHREPLPSGVVGELYVGGAGVARGYLNRDQLTAERFIADPFSHEPGARLYKTGDLARWRSDGSLEYLGRNDD…	Pseudomonadota	AAY91420.2
AAY91420.2.A2	isoleucine	FEAQAQAHPQRVAAVEGQAQLSYGELNTRANQLARHLLELGLQPGDRVAILLPRSLDLLVSQLAVCKCAAAYVPLDINAPAQRQAFMVEDSASVLLLSRSDQVLACPARRVDLDRLQLAPLPGHNPDLAQSSETVAYIMYTSGSTGVPKGVQVPHRAISRLVLNNGYADFNPEDRVAFASNPAFDASTMDVWGALLNGGRVLVIDHYTLLEPARFGRALSTAGATVLFVTTALFNQYVQLIPEALKGLRILLCGGERADPAAFRRLLALAPRLRLVHCYGPTETTTYATTHEVTALADDAEHVPIGRPIGNTRVYVLDAQQRPLPIGAPGEIVIGGDGVALGYLNRPELNAEKFIRDPFSEQPGALLYRTGDIGRWLGNGLLECLGRNDDQVKIRGLRI…	Pseudomonadota	AAY91420.2
AAY91420.2.A3	leucine	FEARAAQAPDAVALVQGPLRLSYRQLNQQANQLARQLLELGVHPDDRVALCLQRGPHLLRGMLAVLKAGAAYVPIDPSLPAERIAYLLQDSAPLAVLVQSATRELPGSLAVVSIDLDGVAWQEAELGNPLLPHLTPAHLAYVIYTSGSTGLPKGVMVEHQSLENLVHWHCASFDLGPGRHSSSVAGLGFDAMAWEVWPTLCSGATLHLPPADVGSQDIEALLHWWRAQPLDVSFLPTPVAEYAFSQGLGHPTLDTLLIGGDRLRQFAADPGFAVINNYGPTEATVVASSGRIEAGSALHIGRPVANARLYLLDELQRPVPQGVSGELYVAGAGVARGYLNRPQMTAERFLNDPFSAEPEARMYRTGDLARWRADGNLDYLGRNDDQVKVRGMRIEPGEI…	Pseudomonadota	AAY91420.2
AAY91420.2.A4	serine	FEAQVRRSPEATAVQAGEQQLSYGELNRRANQLAGHLLQLGVGPDSRVAICVERGLEMVVGLLAILKAGGAYVPIDPGYPAERIAYMLDDSAPLAVLAQGATRALLGELARPLVDLDQLAWSGPAPGNPQVEGLTPGHLAYVIYTSGSTGQPKGAMNEHRAVVNRLLWMQAQYRLGTEDAVLQKTPFSFDVSVWEFFWPLFTGARLVMARPDGHKDPAYLRQVIREQGISTLHFVPSMLDVFLAQGEGAEDLGLRQVMCSGEALPGSLVRRFKQQLPQVALHNLYGPTEAAVDVTAWDCSGPLADTPDHTPIGKPIANTCIYLLDAQMQPVPLGVVGELYIGGVQVARGYLNREQLSAERFLKDPFSQEPGARLYRTGDLGRYQADGTIEYLGRNDDQV…	Pseudomonadota	AAY91420.2
AAY91421.3.A1	leucine	EAQAQRTPDALAACYQGRSLSYAELNQQANVLARQLRGLGVQPDDRVAIVARRSLETVVGLLAILKAGACYVPIDPAHPAERLNYLLQDCGPRAVLTQAELLGRLPALAVPVIELNQRLWLDQTADNTQVPGLSAANLAYVIYTSGSTGLPKGVMVEHRTLGNLVDWHCQAFDLRPGSQASCLAGFGFDAMAWEVWPALCVGATLHLAPAQDGSEDLDALLAWWRAQPLDVSFLPTPVAEYAFSQEQGHPSLRTLLIGGDRLRQFSHDQGFALINNYGPTEATVVASSGPIHAGGELDIGRPVANARIYLLDSQQRPVPIGVAGELYVGGAGVARGYLNRPQLTAERFLDDPFSDQPEARMYRSGDLARWLADGRIDYLGRNDDQVKIRGVRIELGEIE…	Pseudomonadota	AAY91421.3
AAY91421.3.A2	leucine	FEAFAARQPEATALQVGAQRLSYGQLNARANQLAWHLRELGVGPDQRVAICVERGPGMVIGLLGILKAGGAYVPIDPGHPAERIAYLLQDSAPLALLVQGSTRALVGQPAMARVDLDQPEWQARPEGNLQVPGMSCAHLAYVIYTSGSTGLPKGVMVEHASLENLLDWHCQAFDLGPGRHASSVAGFGFDAMAWELWPTLCGGATLHLPPAGIGHQDLDQLLHWWQAQPLDLSFLPTPVAEYAFSQGLGHPTLRTLLIGGDRLRQFSQEPSFAVVNNYGPTETTVVASSGRLLAGGPLDIGRPIANARIYLLDPQQRPVPIGVAGELYVGGAGVARGYLNRPELTAERFLEDPFSTVPGARMYRSGDLARWRADGRIDYLGRNDDQVKVRGVRIELGEI…	Pseudomonadota	AAY91421.3
AAY91421.3.A3	serine	FETQVLRSPEAIAVQAGEQQLSYRELNQQANQLAGHLLHLGVGPDSRVAICVERGLPMVVGLLGILKAGGAYVPIDPGYPAERIAYMLDDSAPQALLADSATRPLLGNLALPLVDLDQPQWHRQPRVNPRLNGLTPSHLAYVIYTSGSTGRPKGAMNEHRAVVNRLLWMQEQYRLTAEDAVLQKTPFSFDVSVWEFFWPLFTGARLVMARPDGHKDPAYLRQVIRDERISTLHFVPSMLDVFLAYGDTRECAGLRQVMCSGEALPGSLVRRFKQQLPQVALHNLYGPTEAAVDVTAWDCAGPLAQTPDNTPIGKPIANTRIYLLDAQMQPVPRGVVGELYIGGVQVARGYLNREQLSAERFLKDPFSQEPGARLYRTGDLARYLADGTIEYLGRNDDQV…	Pseudomonadota	AAY91421.3
AAY91421.3.A4	valine	FEEQVLARPQQVAAVQGAEQLSYIQLNTRANQLAQHLLQLGVQPGDHVALLLPRSLDLLVSQLAVSKCGAAYVPLDVNAPAERLGFMLADSGAPVLLSHSERVLEAAVQRVDLDRLRFDRLAGHNPNLALSSEAVAYVMYTSGSTGAPKGVRVPHRAITRLVINNGYADFNPEDRVAFASNPAFDASTLEVWGPLLNGGRVVVVDHATLLDPHAFGSLLERTGVSLLFLTTSLFNQYVQLVPQAFKGLRMLLCGGERADATAFRRIQAELPHLRLVNGYGPTETTTFAVTHEPGELAADADSVPIGRPLSNTRVYVLDALGQPLPVGVVGELYIGGDGVALGYLNRPDLSAQKFLIDPFHQQTQGTAAPALMYRTGDLGRWLENGLLECIGRNDEQVKI…	Pseudomonadota	AAY91421.3
AGM16412.1.A1	ornithine	NHVAAVYEDEQLTYRELNERANRLARTLRAEGVQPEQLVGIMADRSLEMIVGILAILKAGGAYVPIDPEYPEERIRYMLDDSNARVLLAQRHLQARIAFTGTWVILDENAFYDEDGTNLESNNDPSNLSYVIYTSGTTGKPKGVMIEHRQLVAMAHAWKSRYHLHEAGIRWLQWASFSFDVFSGDMVRTLLNGGELILCPGHARANPEAICELIRKHRIQMFESTPALVVPLMEYIYDNKMDIHSLQLLIIGSDYCPAEEFQKLMERFGSQMRILNSYGVTEACVDASYFEQTDSDALRTLPIGKPLPAVSMMVLDDNRSLQPIGITGELYIGGACVGRGYLNRPDLTAEKFVDNPYAPSEMMYRTGDLARWLPDGNIEYLGRIDHQVKIRGYRIEIGE…	Bacillota	AGM16412.1
AGM16412.1.A2	valine	DAVAVIFEDKRLTYAELNAAANRIAHLLRDRGVARGTLVGICAERSLEMVVGLLGILKAGGAYVPIDPSYPQERINAMLEDTAISVMLTQAHLQTSVPNSIDSVLLDAAAETILEGSWPNLTDTAATADDVAYIIYTSGSTGIPKGVCVTHRGVVRLVADANYVDISSKDVFLQGSTISFDAATFEIWGSLLNGAALAVLPPGNVSLTEWTRAIQQHQVTILWLTAGLFHVMVDNQLQALQGVQQLLVGGDVVSKTHATKVLERYNGIRLINGYGPTENTTFTCCHEISAADMERPSIPIGRPIGNTQAYVLDGAGKLLPAGVIGELYTGGDGLAQGYLNRPELTAEKFVDSPIVPATRLYRTGDLARWLPDGTIEYVGRIDDQVKIRGYRIELGEVEA…	Bacillota	AGM16412.1
AGM16412.1.A3	threonine	VAVIFENAQLTYRELNERANRLAHTLRAKDVQTDSLVGIMAERSPEMIVGILAILKAGGAYVPIDPEYPEERIRYMLDDSGAQVLLLPHDLRDKVGFDGTVVMLDDEQSYVEDSSNPATASKPSDLAYVIYTSGTTGKPKGTLIEHKNVVRLLFNSKNLFDFNSADTWTLFHSFCFDFSVWEMYGALLYGGRLVVVPQLTAKNPAQFLELLHEQQVTILNQTPTYFYQLLREALAEPGQELKVRKVIFGGEALNPQLLKDWKTKYPHTQLINMYGITETTVHVTYKEITQVEIEQAKSNIGRPIPTLKVYVLDANRQCVPVGVAGEMYVAGDGLARGYLHRPELTADKFVDSPFESGGRMYRTGDLARWLPDGNIEYLGRIDHQVKIRGYRIELGEVEA…	Bacillota	AGM16412.1
AGM16412.1.A4	ornithine	DRIAVVHEDKQLTYRELNERANRLARTLRAEGVEPEQLVGIMADRSLDMIVGIMAILKSGGAYVPIDPKYPEDRIRYMLDDSHAQVLLAQRHMQASVAFAGTWVILDEEAFYHEDGTNLEPLNEPMHLSYVIYTSGTTGNPKGVMIEHRQLVAIADAWKREYRLEEEGIRWLQWASFSFDVFSGDMVRTLLYGGELILCPEQARANPAAISELIRKHQIQMFESTPALVIPFMDYVYDNNLDISSLKMLIVGSDHCPTAEFDKLTERCGSHMRILNSYGVTEACVDACYYERTTPDALRTLPIGKPLPAVTMYILDDNRSLQPIGHTGELYIGGAGVGRGYLNRPDLTVEKFVDNPFMPGARMYRTGDLARWLPDGNIEYAGRIDHQVKIRGYRIEIGE…	Bacillota	AGM16412.1
AGM16412.1.A5	serine	DAVAVMFEQERLTYRELNECVNRLARTLRTQGVQPDQRVGIMVERSLEMMVGIMAILKAGGAYVPIAPDYPEERIHYMLEDSGAQVLLLQGRSGESVSFAGRIVNLDDESSYAEDGSNLEWVNQASDAAYVIYTSGTTGKPKGVLVEHGSVINRLLWMQKQYPINANDTIMQKTAITFDVSVWELFWWAFVGSKVCLLPVGGEKNPAVILDTIAQQHISTMHFVPSMLHAFLEYVEEQPIAERERSLAALSRVFASGEALTLSQVERFERCIAPASGARLINLYGPTEATVDVTYYDCEAGQPYTSVPIGKPIDNTQIYIVNRQDQLQPIGVAGELCIAGVGLARGYLKRPELTAEKFVTIPFMPGARMYRTGDLARWLPDGSIEYLGRIDHQVKIRGY…	Bacillota	AGM16412.1
AGM16413.1.A1	valine	DAVAVLFEDKQLTYAELNAAANRIAHLLRERGVARGTLVGICVERSLEMVIGLLGILKAGGAYVPIDPDYPEERTNAMLEDTAISVLLTQAHLQTSMPNSIDSVLLDAAAETALEGSWPNLTDAAGTADDVAYIIYTSGSTGIPKGVCVTHRGVVRLIAAANYVDISSKDVFLQGSTISFDAATFEIWGSLLNGAALAILPPGNVSLTEWTEAIQQHQVTILWLTAGLFHVMVENQLQALQGVQQLLVGGDVVSKTHAKKVLERYQDIRLVNGYGPTENTTFTCCHEISAADTERLSIPIGRPIANTQVYVLDEAGKLLPVGVVGELYTGGDGLARGYWNRPELTAEKFVDSPFVPGTRLYRTGDLARWLPDGTIEYVGRIDDQVKISGYRIELGEVEA…	Bacillota	AGM16413.1
AGM16413.1.A2	lysine	DRIAVVHEDKQLTYRELNERANRLARTLRAEDVKPEQLVGIMADRSLDMIVGIMAILKSGGAYVPIDPKYPEDRIHYMLDDSNAQVLLAQRHLQARAAFSGRRITLDEEAFYDEDGSNLERVNQPEHLSYVIYTSGTTGKPKGVMIEHRQMAVLSAAWESEYGLREESMRWMQWASFSFDVFSGDLIRALLHGGELILCPEESRANPAEIYELIRKHRIQMFDVTPSLAIPLMEYVYENKLDISSMKLAVVGADHCPKEEFQKLLERFGSQMRIVNSYGVTETTIDSCYFEQASTEGLRTVPIGKPLPGVTMYILDDHHSLLPVGITGELYIGGPCVGRGYWKRPDLTAEKFVDNPFAPGERMYRTGDLARWLPDGNVEYLGRIDHQVKIRGYRIEIGE…	Bacillota	AGM16413.1
AGM16413.1.A3	serine	DAAAVLFEQEQLTYRELNERANRLARTLRALGVQPDQLVGIMAERSLEMMVGIMAILKAGGAYVPIAADSPEERIRYLLEDSGAQVLLLQGRAGEEVSFAGRIVNLDDANSYAGDGSNPERVNQASDAAYVIYTSGTTGRPKGVLVEHGSVINRLLWMQKRYPIGPSDTIMQKTAITFDVSVWELFWWAFVGSKVCLLPVGGEKNPAVILDTIERQHISTMHFVPSMLHAFLEYVEEQPVAERERSLASLRRVFASGEALTASQAERFERCIAPVNGARLINLYGPTEATVDVTYFDCQAGQPYTSVPIGRPIDNTQIYIVNRQNQLQPIGVAGELCIAGAGLARGYWERPELTAEKFVEIPFKPSERMYRTGDLARWLPDGNIEYLGRLDHQVKIRGY…	Bacillota	AGM16413.1
AGM16413.1.A4	isoleucine	DAIAVMYENSQLTYRELNERANRLARTLRADGAGADRLVGLMVERSLDMMVGIIAILKSGGAYVPIDPEYPEERIRYMLEDSGTQIIVTQRHLQERIPGAGTRVILDDEHSYSSDSTNLDLNNGPADLAYVIYTSGTTGKPKGNLTMHRNIVRVVQGADYIDIGEQDNVLQLSSYAFDGSTFDMYGALLNGARLVLIPQETLLDVERLAELIERERISVMFITTAFFNVLVDVKADCLRHIRAILFGGERVSVSHVRKALRHLGPGKIKHVYGPTESTVFATCHDVNEVAADALNVPIGRPISNTTIYIVNEENGLQPIGVAGELCVAGDGLARGYLNRPELTAEKFVDNPFVPGERMYRTGDLARWLPDGSIEYVGRIDHQVKIRGYRIELGEVEAHL…	Bacillota	AGM16413.1
AGM16413.1.A5	proline	AVSFGDEMLTYRELNRKANQLAWVLRDRGVASERPVGIMVERSIAMVVGVLAVLKAGGTFVPIDPEYPETRIRYMLEDSGAKLALTELAWFEVIPPEVEKVDIHDASLYQGHDENVPNESEPSNLLYIIYTSGTTGNPKGVMLEQRNLINLLHYEQVGTSIPLPSRILQYASNSFDVCYQEMFSALLFGGCLFLIPNEARKDPAQLFTWIQDNGIEVLYLPVAFLKFIFAEPEWAERFPDCVTHIITAGEQLVVTPQIQACLQRLRISLHNHYGPSETHVVTAYTMEPDDIAVGLPPIGAPIANTAIYILNDRLELQPIGIAGELYVSGDCVGRGYWGRQELTDEKFIANPFAPGDLMYKTGDVARWLPDGTIEYVGRSDHQVKIRGFRIELGEVESQL…	Bacillota	AGM16413.1
AGM16414.1.A1	valine	DALAALFEDKRLTYAELNAAANRIARLLRDRGVVRGTLVGICAERSLEMVIGLLGILKAGGAYVPIDPSYPQERINAMLEDTAISVMLTQAHLQTSVPNSLDSVLLDTAAEMTLEGSWPNLTDTAATADDVAYIIYTSGSTGIPKGVCVTHRGVVRLVVAANYVDISSKDVFLQGSTISFDAATFEIWGSLLNGAALAILPPGNLSLTEWTQAIQQHQVTILWLTAGLFHVMVENQLQALQGVQQLLVGGDVVSQTHAKKVLERYKDIRLVNGYGPTENTTFTCCHEISAADMERLSIPIGRPIANTQVYVLDEAGKLLPVGVVGELYTGGDGLAQGYWNRPELTAEKFVDNPFVPGTRLYRTGDLARWLPDGTLEYVGRIDDQVKIRGYRIELGEVEA…	Bacillota	AGM16414.1
AGM16414.1.A3	isoleucine	DAAAIVYGDERMTYRELNGRANRLARTLRTKGVQADRLVGLMAERSLEMIVGILAILKAGGAYVPIDPEYPEERVRYMLEDSGTQIILTQHELQSRIPVQASFVLLDDEHSYSADDSNLEQNNGPADLAYVIYTSGTTGKPKGNLATHRNIVRVVQGTSYIDFSERDNVLQLSNYAFDGSTFDMYGALLNGAKLVLIPQETLLEVGKLAGLIERERISVMFITTAYFNILIDMKADCLRHIRTILFGGERVSISHVRKALYQLGPGKIKHVYGPTESTVFATCHDVNEVAEDAVTVPIGRPISNTTIYIVNAQNDLQPIGVAGELCIAGDGLARGYLNRPELTAAKFVDNPFAPRERMYRTGDLARWLPDGTIEYVGRIDDQVKIRGYRIELGEVETHL…	Bacillota	AGM16414.1
AEI70245.1.A1	alanine	DEVAVVFEDTILTYAELNRRTNRLAHALISQGVGPEGIVALLLPRSAEAVVAVLAVHKTGAAYLPLDPDYPQDRLAFMLQDAAPLCVLTDRETASRLPSGAAGPLLVLDEPATEAQLLHQPETSPGDEDRTGRLSPLHPAYILYTSGSTGKPKGVIVTFGSLTNLLVSMQDKFGLSVRDRLLSVTTIAFDISVLEMFLPLTTGARIVIAPRPVIMDPPALARMIHESGATIVQATPTLWQALASSKPEPFPGLRIITGGEAFPLGLKLAMQSLGCEVHNQYGPTETTIYSTAGRLGEERTGTPPIGGPIANTQAYVLDAGLSPVPPGFAGDLYLAGAGLARGYLGRPDLTAERFVADPFGPPGSRMYRTGDLARWLEDGTLDYIGRADHQIKIRGFRVE…	Bacillota	AEI70245.1
AEI70245.1.A2	threonine	AVVYEDALLDYAELNRRANRLAHLLIAEGVGPEQMVALALPRSVEMVVGVLAVLKAGAAYLPLDPDYPADRLAYMLEDARPVYVVTSEAGAQGLPDTGSLPRLVLDAPDTAERLRAYSPDNPGDGDRRGPLSPLSPAYMIYTSGSTGKPKGVVIPHQNVIRLFASTQHWFGFGSEDVWTLFHSYAFDFSVWEIWGPLLHGSRLVVVSHTVSRSPAEFLQLLVRERVTVLNQTPSAFYQLMQADREHPSLGGELALRYVVFGGEALELGRLEEWYARHPDDAPRLINMYGITETTVHVSYKELDRSSAASGAGSLIGEAIPDLRVYVLDEALQPVPPGVAGEMYVAGAGLARGYWGRPGLTAERFVADPFGAPGSRMYRTGDLARRFADGSLDYLGRADH…	Bacillota	AEI70245.1
AHD05677.1.A1	asparagine	FEAQSERTPDQAAVIHEDGQLTYRQLNERANGLARTLRTKGVQADQLVAIISRHSTELITGILAVLKAGGAYVPIDPEYPEERIQYMLKDSKAEIVLTQRDIRQHLIYEGTIVLLDEESSYHEDCSNLEPASTSDNLAYVIYTSGSTGKPKGVLIEHRGLINYIWWASEVYVKGEKANFPLYSPISFDLTVTSVFTPLITGGTVIVYGGEDKMALLSAIMQDSRINIIKLTPAHLHVLKEMDLANGSTIRKMIVGGENLSTRLAQSIYEQFANGLELFNEYGPTETVVGCMIYRYDPKQDRRESVPIGKPAANTNIYVLDQHMKPVPAGIPGEMYISGAGVARGYLNRSELTTERFVNNPFVPGTKMYRTGDLARWLPDGNMEYIGRVDHQVKIRGYRI…	Bacillota	AHD05677.1
AHD05677.1.A2	serine	FEEQTERSPDQIAVIFEKEKLTYRQLNERANRLARTLREAEVRSDQLVGLMADRSLEMVIGVLAILKAGGAYVPISPDYPEEHIRYMLEDSETNLLLVQHHLQGRVAFAGKMMNLNDPEIYGEDGSNLEPISGPKSLAYVIYTSGSTGKPKGVMVEHHSVVNRLWWMQENYPVYETDTILQKTTFTFDVSVWELFWWSIAGSKVCLLTAGGEKDPKHIVETIAEQGITTMHFVPAMLHAFLDYVEQLSNGERKEKLGTLRQVFASGEALPPQHVARFHRLITPVNQVKLINLYGPTEATVDVSYFDCQADREYDVIPIGKPISNIQIYMVGNESEQLQPVGVAGELCISGVGLARGYLNRPELTAEKFVDNPFVPGEKMYRTGDLARWLPDGNIKYLGR…	Bacillota	AHD05677.1
AHD05678.1.A1	tyrosine	FEEQVRRSPDHPAIKFAHKHLTYRELDEKSNQLARMLREKGVKADEPVGIMADRSLEMAIGMMATWKAGGANVPLDPEYPEERIQYMLKDANISVLLLQEHLKHKIAFNGQLVHLNDERSYHTDSSLLSPVAGSNNLAYVIYTSGTTGRPKGVMVEHGAIVNSLQWKKSFFELSEEDRVLVLYPYVFDAFILNFFGPLISGAELHLLSNEDSKDPTMIKKIISLERITGFATSPRLLRLVIENMETKDLFHVKHIVVGGEQLETDIVERLFSLNSHILLNNEYGPTENSVVSTYLPIRSPGQPITIGKPVSNHRAYIIGEQNQMQPIGVPGELCVGGAGLARGYLNRPELTAEKFVDNPFVPGTRMYRTGDLARWLPDGNIEYLGRIDHQVKIRGFRIE…	Bacillota	AHD05678.1
AHD05678.1.A2	asparagine	FEAQTERIPDQAAVICENEQLTYRQLNERANRLARTLRAKGVQADQLVAIISHHSTELIVGILAVLKAGGAYVPIDPEYPEDRIRYMLEDSRAKIVLTRREIRQHLNYEGDIVLLDEPSSYHKDRSNLVPASGTGNLAYVIYTSGSTGKPKGVLIEHQGLTNYIWWAKEVYVKGEKTNFPLYSSISFDLTVTSLFTPLATGNTIIAYRGEDKTELLANIVKDPRVDIIKLTPAHLHVLKEMNIADESTVRKMIVGGENLSTRLAESISSQFTNGLELFNEYGPTETVVGCMIYHYDAEKDRRQSVPIGKPAANTNLYVLDAGGKPVPVGVPGEIYIGGTGVARGYLNRPELTAEKFVDNPFMPGTRMYRTGDLGRWLADGNMEYLGRTDEQVKIRGYRI…	Bacillota	AHD05678.1
AHD05678.1.A3	glutamine	FEEQTARTPDRTAVVFEGEQLTYGELNKRANRLARTLRGEGVEAGQIVGIMVERSLEMIVGILGILKAGAAYLPIDPGYPLERIQYLLGDSGIRLLLVQGSLYDKEILFTGKWIDVEAEQACHENDDANLELPCQSSWLAYAIYTSGTTGKPKGTLIEHRQVVHLIEGLRVNVYSAYDSVLRVALLAPFYFDASVQQIFASLLLGHTLFIVAREVISDGAALCHYYREHRIEVSDGTPSHLKLLIAADNMQGLSLRHMLIGGEALQKTTVSKLLQLFAAHGPAPVITNVYGPTETCVDASLFTIAPSSDDLNDDHAYVPIGKPLGNNRMYILDSHQRMQPIGVQGELYIAGDGVGRGYLNLPELTNEKFTDDPFVLSGKMYRTGDLARWLPDGNIEYMG…	Bacillota	AHD05678.1
AHD05678.1.A4	proline	FEQQAELKPDHTAILFNNQAWTYRELNEQANQLARVLRNKGVCSDRVTAILTERSANMIIGILAIVKAGGAFLPIDPELPDERISYFIRDSGADVLLTCTEYFIPPSFEGSVILLDDPSVYRGESHNLHLASEENDLFYVIYTSGTTGLPKGVELEHKTMLNLITHEFNHTDLRFERVLQFAAMSFDVCYQEIFSTLLSGGTLYIIDNETKREIHKLHDFVRTYGIQTAFLPTAFLKLLASEREYFEPFAECVDHIITAGEQLVITEMLHDMIRNHHVKLHNHYGPSETHVVTMFTVDPEVYQEVPPIGKPISNTGIFILNEAGSIQPIGIVGELCISGVSLARGYHNREAPTLEKFVPHPSDPEKRIYKTGDLARYLPDGGIEYFGRIDHQVKIRGYR…	Bacillota	AHD05678.1
AFJ14793.1.A1	2,4-diaminobutyric acid	FEEQAAKTPEHIAVVDKDKQLTYGELNERANRLAGVLRDRGIGRESIVGILADRSAETLVGVLAVWKAGGAYVPLDPDYPQERIEFMLEDSASTVLLTQTGLKERVQAWLGQGAALQTVLCLDDEALYAGDPANLPNANEPHDLAYVIYTSGTTGRPKGVMIEHRSLTNTAAAYRREYRLDESPVRLLQLASFSFDVFVGDVARTLYNGGTMVICPKEDRIDPSRMYGWIREYGITVFESTPALIVPFMDYVAENGLDMSSMKLLITSSDSCSVSDYRVLQERYGSQFRIINAYGVTEAAIDSSFYDEPLVKLPDTGSVPIGKAWLNAKFYIVDPQMNPVPVGFLGELCIGGIGVARGYLNRPELTAEKFVDSPFVPGERLYRTGDLARWMEDGNVDFI…	Bacillota	AFJ14793.1
AFJ14794.1.A1	isoleucine	FEEQAERRPDAVAVTFEDRQLTYGELNERANRLARTLRNAGVQADQLVGLMVERSLEMIVGIMGILKAGGAYVPIDPEYPEERIRYMLEDSGTQVLLSQGHLQERVSFSGTWIRLDDEEAYHEDGSNLESVNGPEHLTYVIYTSGTTGKPKGNLTTHRNIIRVVKNTNYIDVTGQDKLLQLSSYSFDGSTFDIFGALLNGAKLVLVPKETVLDVAKLAGLIEKQQISVMFITTAFFNVLVDMNPDCLRHARAILFGGERVSVSHVRKALGHLGPGKIKHVYGPTESTVFATSYDVHEVEEGAVSIPIGGPISNTAIYIVNAQNKLQPIGVAGELCVAGDGLARGYLNRPDLTAEKFADNPFAPGERMYRTGDLARWLPDGTIEYVGRIDDQVKIRGFRI…	Bacillota	AFJ14794.1
AFJ14794.1.A2	2,4-diaminobutyric acid	FEKQAERTPEVAAVVYENDRLTYRELNERANRLARMLRAQGVKPNQLVGILADRSADLLVGALAVWKAGGAYVPLDPDYPSDRIQFMLEDSAASVLLTQTHLQERAQQWGQTLQAVLCLDDEAAYAEDASNVANVNEPHDLAYVIYTSGTTGRPKGVMIEHRSLVNTAAGYRREYRLDQFPVRLLQLASFSFDVFVGDIARTLYNGGTMVICPKDDRIDPARLHYWISEEKITIFESTPALIIPFMDYVAEHGLDMSSMELLITSSDSCSVTDYRVLQERFGSQFRIINAYGVTEAAIDSSLYDEPLAKLPEAGNVPIGKAALNAKFYIVDAHLNPVPVGVLGELCIGGIGVARGYLNRPELTEEKFVDSPFVEGERLYRTGDLARWMPDGNVDFIGRI…	Bacillota	AFJ14794.1
AFJ14794.1.A3	phenylalanine	FEEQAERIPDHPAVVFEGQQLTYRELNERANRLARTLQALGVKTDQPVGLMLERSLEMVVGMFAVLKAGGAYVPIDPEYPEDRISYMLEDSSAQVLLAQRRLQERVSFAGTVVTVDDEQAYAGDGSNLESAVGPNDLAYIIYTSGTTGKPKGVMVEHHGLCSLKQMFANTLQINAQDRVVQFASLSFDASCWEVFQTLFFGATLYIPTKETILDYQWFERYMSDNGITTATLPPTYAVYLNPDHMPDFKRLIAAGSASSLELLQQWKDKVKYFNAYGPTEDSICTTIWTPSTEDISQLKSVPIGGPIVNHRIYIVDAHYQPVPVGVAGELCIAGVGLARGYLNRPDLTAEKFVDNPFEPGERMYRTGDLAKWLPDGTIEYLGRIDHQVKIRGYRIELGE…	Bacillota	AFJ14794.1
AFJ14794.1.A4	leucine	FEEQALRNPDAVAVVFEKSQLTYGELNERANRLARTLRDAGVRPDQLVGLMVERSLEMVVGIMAIMKAGGAYIPIDPEYPEDRIRYMLEDSGAQALLTQRHLRERVSFAGTFVAVDDEQAYHADGSNLEPVVGPNHLAYVIYTSGTTGKPKGVMVEHHGLCSLKLMFANTLQMTEQDRVVQFASLSFDASCWEIFKALFFGATLYIPTSTTILDYPLFESYMNENGITATILPPTYAAYLNPDRMPSLKKLITGGSAASVEFVQQWKDKVLYFNAYGPTEASIVTSIWDEASDSLGDRKSVPIGRPLANHRIYVVDSHNRMLPVGVAGELCISGVGLARGYLNRPELTAEKFVDNPFEPGERMYRTGDLVRWLPDGNLEYLGRIDHQVKIRGYRIELGE…	Bacillota	AFJ14794.1
AFJ14794.1.A6	valine	FEEQAERIPDHLAVTFEDKQLTYGELNERANRLARTLRNAGVQPDQMVGLMVERSLEMVVGMIAILKAGGAYVPIDPDYPEDRIRYMLEDSGAKLLLVQGHLLDRASFADKLVNLNDDGAYHEDGSNLEPVNGPEHLTYVIYTSGTTGRPKGVMVEHRNVVRLVKNTNYVELNEQTHILQTGAVVFDASTFEIWGALLNGGRLYVVRNETILDAVSLKNAIQQYGINTMWLTAPLYNQLSQQDSGMFAGLKTLIVGGDVLSVPHINRVLREHAGLSIVNGYGPTENTTFSTTHTIVGEQKEAVPIGKPINNSTAYIVDSKLSLLPVGVWGELIVGGDGVARGYLNRPELTAEKFVESSFLPGERCYRTGDLARWLPDGTLEYKGRIDEQVKIRGYRIEL…	Bacillota	AFJ14794.1
AFJ14794.1.A7	leucine	FEEQAERMPEKAAVVFENTQLTYRELNERANRLARTLRAEGVQADQPVGLMIERSLEMIVGAFAIMKAGGAYVPIDPEYPEDRIRYMLEDSGAQVLLTQRHLQECVSFDGKVIAADDEQAYGEDGSNLEPVVGPNHLAYVIYTSGTTGKPKGVMVEHHGLCSLKLMFAETLRITEEDRVVQFASLSFDASCWEIFKALFFGATLYIPAKDTILDYPLFESYMNENGITAAILPPTYAIYLSPDRLPSLKKLITGGSAASVEFVQQWKDKVRYFNAYGPTEASIVTSVWAASPDGLDLRSVPIGRPIANHQIFIVDSQNHMLPVGVAGELCISGAGLARGYLNRPELTAEKFVDNPFLAGERMYRTGDLARWLPDGNIEYLGRIDHQVKIRGYRIELGEI…	Bacillota	AFJ14794.1
AFJ14795.1.A1	serine	LEEQVERDPEAVAVLFENERLTYGELNERANRLARTLRAKGVQADRLVGIMAERSLEMVVGIMAILKAGGAYVPIDPEYPEERIRYMLEDSGAQVLLLQRHLREKAAFEGDILELEDAASYHPDGSNPEPFSGPRHMAYVIYTSGSTGKPKGVMVEHHSVVNRILWMHKRYPIGAADTILQKTAFTFDVSVWELFWWSMVGSKVCMLSVGGEKNPERIVETIARYGITTMHFVPAMLHVFLEYVESLPAAAVLDKLRSLRQVFASGEALPPQHVARFQKAISAVNGAKLINLYGPTEATVDVSYFDCEPDGEYPIIPIGKPIDNTQLYIIKEGTGQLQPIGVAGELCIAGVGVARGYLNRPELTAEKFVKNPFGASAEERMYRTGDLARWLPDGNIEYL…	Bacillota	AFJ14795.1
AAA63415.1.A1|ABA70582.1.A1|ABR12615.1.A1|P19787.A1|P26046.A1	aminoadipic acid	GEYPSSKRLHHLIEEVVERHEDKIAVVCDERELTYGELNAQGNSLARYLRSIGILPEQLVALFLDKSEKLIVTILGVWKSGAAYVPIDPTYPDERVRFVLDDTKARAIIASNQHVERLQREVIGDRNLCIIRLEPLLASLAQDSSKFPAHNLDDLPLTSQQLAYVTYTSGTTGFPKGIFKQHTNVVNSITDLSARYGVAGQHHEAILLFSACVFEPFVRQTLMALVNGHLLAVINDVEKYDADTLLPFIRRHSITYLNGTASVLQEYDFSDCPSLNRIILVGENLTEARYLALRQRFKNRILNEYGFTESAFVTALKIFDPESTRKDTSLGRPVRNVKCYILNPSLKRVPIGATGELHIGGLGISKGYLNRPELTPHRFIPNPFQTDCEKQLGINSLMY…	Fungi	AAA63415.1	P19787
AAA63415.1.A2|ABA70582.1.A2|ABR12615.1.A2|CAA38195.1.A2|P19787.A2|P26046.A2	cysteine	AAWNATEAEFPDTTLHEMFENEASQKPDKIAVVYEETSLTYRELNERANRMAHQLRSDVSPNPNEVIALVMDKSEHMIVNILAVWKSGGAYVPIDPGYPNDRIQYILEDTQALAVIADSCYLPRIKGMAASGTLLYPSVLPANPDSKWSVSNPSPLSRSTDLAYIIYTSGTTGRPKGVTVEHHGVVNLQVSLSKVFGLRDTDDEVILSFSNYVFDHFVEQMTDAILNGQTLLVLNDGMRGDKERLYRYIEKNRVTYLSGTPSVVSMYEFSRFKDHLRRVDCVGEAFSEPVFDKIRETFHGLVINGYGPTEVSITTHKRLYPFPERRMDKSIGQQVHNSTSYVLNEDMKRTPIGSVGELYLGGEGVVRGYHNRADVTAERFIPNPFQSEEDKREGRNSRL…	Fungi	AAA63415.1	P19787
AAA63415.1.A3|ABA70582.1.A3|ABR12615.1.A3|P19787.A3|P26046.A3	valine	TTAEEQKVASLNQAFEREAFLAAEKIAVVQGDRALSYADLNGQANQLARYIQSVSCIGADDGIALMLEKSIDTIICILAIWKAGAAYVPLDPTYPPGRVQLILEEIKAKAVLVHSSHASKCERHGAKVIAVDSPAIETAVSQQSAADLPTIASLGNLAYIIFTSGTSGKPKGVLVEQKAVLLLRDALRERYFGRDCTKHHGVLFLSNYVFDFSVEQLVLSVLSGHKLIVPPAEFVADDEFYRMASTHGLSYLSGTPSLLQKIDLARLDHLQVVTAAGEELHATQYEKMRRRFNGPIYNAYGVTETTVYNIIAEFTTNSIFENALREVLPGTRAYVLNAALQPVPFDAVGELYLAGDSVTRGYLNQPLLTDQRFIPNPFCKEEDIAMGRFARLYKTGDLV…	Fungi	AAA63415.1	P19787
ACA97576.1.A1	leucine	VEEQAKRVPEATAVVFEGRRLSYAELNERANRLARTLRSIGVLPNQLVGLMVRRSLETVVGILAVLKAGGAYVPIDPEYPEERIRYILENSNAQLLLTQRELLQLQVPFEGTVVALDDEQAYSDDGSNLEPASGPNDLAYVIYTSGTTGNPKGVMLEHHGLVSLKLMFADRLGITEHDRIVQFASLSFDASCWEVFKALYFGAALYIPTAETILDNRLFESYMNEHAITAAILPPTYSAYLNPDRLPSLTKLVTGGSAVSAEFVQQWKRKVHYFNAYGPTEASIVTTLWDADEEQPEGRVIPIGRPLANHRIFILDAHLQLVPPGVDGELCVAGVGLARGYLNHPELTAEKFVEHPFAPGERLYRTGDLARWLPDGNVEYLGRIDHQVKIRGFRIEIGE…	Bacillota	ACA97576.1
ACA97576.1.A2	threonine	FEEQAELYPDNVAAVMNERQLTYRELNERSNRLARKLRETGVEADQLVAILAERSLDMVVGILAILKAGGAYVPVDPDYPEERIRFMIEDSGAPLLLIQKHLHEKTDFAGTRLELDDFVWGDRGADSADALDASNLEPISGPGNLAYVIYTSGTTGRPKGTLIEHKNVVRLLFNDKNLFDFGPSDTWTLFHSFCFDFSVWEMYGALLYGGKLVIVPSLTAKNPADFLALLGREQVTILNQTPTYFYQLLREVLADHPYDLRIRNVIFGGEALSPLLLKGFKTKYPETKLINMYGITETTVHVTYKEITWVEMEAAKSNIGKPIPTLRVYVLDENRRPVPIGVAGEMYVAGEGLARGYLNRPDLTAEKFVDSPFAEGEKLYRSGDLAAWLPDGNIEYLGR…	Bacillota	ACA97576.1
ACA97576.1.A3	2,4-diaminobutyric acid	FEEQVERTPEEAAVVYENERLTYAELNERANRLAATLRASGIGRETIVGILAERSVDLLVAVLAVWKAGGAYVPLDPDYPADRVRFMLEDSGAKVLLTQTALRERAEAWLGEEELALAAVLYLDDEASYNEERANAPVGSGMVSGKLTDAVDDGDESHQNVDTDGFHEARPEDLAYVIYTSGTTGKPKGVMIEHRSLVNTAAGYRREYRLDQFPVRLLQLASFSFDVFVGDIARTLYNGGTMVIVPKDDRIDPSRLHHWMERERVTIFESTPALIVPFLEYVHEQRLDMSWMELLITSSDSCSVADYRTLQERFGSLFRIINAYGVTEAAIDSSFYDEELTKLPQTGHVPIGKAWLNAKFYIVDAHLNPVPVGVLGELVIGGVGVARGYLNRPELTEEK…	Bacillota	ACA97576.1
ACA97577.1.A1	threonine	FEEQAELYPDNVAAVMNERQLTYRELNERSNRLARKLREAGVEADQLVAILAERSLDMVVGILAILKAGGAYVPVDPDYPEERIRFMIEDSGAPLLLIQKHLHEKTDFAGTRLELDDFVWGDRGANSAEALDASNLEPISGPGNLAYVIYTSGTTGRPKGTLIEHKNVVRLLFNDKNLFDFGPSDTWTLFHSFCFDFSVWEMYGALLYGGKLVIVPPLTAKNPADFLALLGREQVTILNQTPTYFYQLLRKVLADHPYDLRIRNVIFGGEALSPLLLKGFKTKYPETKLINMYGITETTVHVTYKEITWVEMEAAKSNIGKPIPTLRVYVLDENRRLVPIGVAGEMYVAGEGLARGYLNRPDLTAEKFVDSPFAEGERLYRSGDLAAWLPDGNIEYLGR…	Bacillota	ACA97577.1
ACA97580.1.A1|B9TTF7.A1	2,4-diaminobutyric acid	EKFAREIPDHPAVVYMDKQLTYGELNERAERLASLLREQGVGKETITGIWAERSVELLVGVLAVWKAGGAYVPLDPDYPAERIEYMLSDSDASVLLTQRHLLERAGGWLADDRLKLQAVYAMDDEQIYNGDALAVEFESAGSAPQDLAYVIYTSGTTGRPKGVMIEHGSLVNTADAYRREYRLDQFPVRLLQLASFSFDVFVGDIARTLYNGGTMVIVPKDDRIDPNLLYGWIRDQNITVFESTPALILPFMQHIYEEGLDVSSMQLLITSSDACSVTDYRLLQERFGGQFRIINSYGVTEAAIDSSFYGEPLDKLPPSGHVPIGKAWLNARFYIVDAALKPVPVGVPGELVIGGAGVARGYWNRPDLTAEKFADSPFVPGERLYRTGDLARWLEDGNV…	Bacillota	ACA97580.1	B9TTF7
ACA97580.1.A3|B9TTF7.A3	2,4-diaminobutyric acid	FEEQAERTPGALAVVYEDSKLTYAELNAKANRLAYALRARGVKPEQVVGILAGRSAELLVGVLAVWKAGGAYVPLDPDYPAERIEYMLADSGASVLLTQTCLLEQAEAWRSDGALVLQTVLALDDAATYSLGAAEAAVGVQALGEAGAEAEALAQAETAAAEKSATAEAEKNVLAADLASNPANVNKPSDLAYVIYTSGTTGRPKGVAVEHRSLVNTAAGYRRDYRLDQFPIRLLQLASFSFDVFVGDIARTLYNGGTMVIVPKDDRIDPTRLYGWIRDYAVTVFESTPALIVPFMEHVHAEGLDLSSMQLLITSSDACSVADYRTLQERFGSQFRIINSYGVTEAAIDSSFYDEPLEKLPKTGSVPIGKAWLNAKFYIVDANLKPVPIGVLGELVIGG…	Bacillota	ACA97580.1	B9TTF7
ACA97580.1.A4|B9TTF7.A4	2,4-diaminobutyric acid	FEEQVERTPEEAAVVYENDRLTYAELNERANRLAATLRASGIGRETIVGILAERSVDLLVAVLAVWKAGGAYVPLDPDYPADRVRFMLEDSGAKVLLTQTALRERAEAWLGEEELALAAVLYLDDEASYNEERANAPVGSGMVSGKLTDAVDDGDESHQNVGTDGFHEARPEDLAYVIYTSGTTGKPKGVMIEHRSLVNTAAGYRREYRLDQFPVRLLQLASFSFDVFVGDIARTLYNGGTMVIVPKDDRIDPSRLHHWMERERVTIFESTPALIVPFLEYVHDQQLDMSWMELLITSSDSCSVADYRTLQERFGSLFRIINAYGVTEAAIDSSFYDEELAKLPQTGHVPIGKAWLNAKFYIVDAHLNPVPVGVLGELVIGGVGVARGYLNRPELTGEK…	Bacillota	ACA97580.1	B9TTF7
ACA97580.1.A5|B9TTF7.A5	2,4-diaminobutyric acid	FEEQVERTPEEAAVVYENDRLTYAELNKRANRLAATLRAGGIGRETIVGILAERSVDLLVAVLAIWKAGGAYVPLDPDYPADRVRFMLEDSGAKVLLTQTPLRERAEAWLGEEELALAAVLYLDDETSYSEERANAPIGSGMVSGKLTDAVNDGDESHQNVGTDSFHEARPENLAYVIYTSGTTGKPKGVMIEHRSLVNTAVGYRREYRLDQFPVRLLQLASFSFDVFVGDIARTLYNGGTMVIVPKDDRIDPSRLHHWMERERVTIFESTPALIVPFLEYVHDQQLDMSWMELLITSSDSCSVADYRTLQERFGSLFRIINAYGVTEAAIDSSFYDEELAKLPQTGHVPIGKAWLNAKFYIVDAHLNPVPVGVMGELVIGGVGVARGYLNRPELTEEK…	Bacillota	ACA97580.1	B9TTF7
AEA29643.1.A1	3-methoxyanthranilic acid	FERTAREHAAREALSDGETTLTYAELDARSNRIARVLRDRGLALGENIGVHFDRGLATYQVFLGILKAGLVVLPFNPRHPADHKSRMCRVAEPSLTVTGSAAADGIPAGTHLPLGDLLSAAAAASSEPVRCRMTAEAPAFVLFSSGSTGDPKGVLIAHRGIAQLSRQLAGFTPGPEDRFLQLAQPTFAASTTDTWSCLLRGGRLTVAPQDLPQLGDLARLVARERISVLHLSVDLFNLLVEHDPEAVAQARSVLVSGDFPSSRHIERALDAMDGGDLFNAFGCTENSTLTAVHKVTPEDLSTAEIPIGRPLQGVEMTVRTETLDECRRGEIGELCIAGDGLALGYRGDPELTERKFVRHEGRRLLRTGDLAKLTGDGEIVLAGRTDQMVKVRGFRVEPR…	Actinomycetota	AEA29643.1
AEA29644.1.A1	4R-propylproline	FTASAQATPADPAVVADGVTTDYAELARRAEAVAADLADQGVRDGAPVAVLMRPGVELVVTILGILRAGGSYVVLDADHPAERLRFVLHDCGARILVRAAGTATAGVELPEGLEVVDLSRIGRAGTPPERDRKTPLDTAYIVYTSGSTGRPKGVELPEATLANLVRNQHILSSGRRMNTLQYMPPAFDVFTLEVFGTLCSSGTLVIPPACARTDFEQLVALMAEQRIERAYFPYVALRELAAVLRSSGARLPDLREVYVTGERLVVTDDLREMFRRNPKARLINAYGPSEAHLCSEDRLPADPDTWPALPSIGRVVAGVDAYVLSDAESAQRAPFGVDGELCVAGPVVSPGYIGLPEKTSRAMVPDPFVPGQLMYRTGDIVALAADGRLHYHGREDDQV…	Actinomycetota	AEA29644.1
ABS50184.1.A1	threonine	SNTKTALISGDRLISYAELGHSVCCIIGALKARGLSRGQVVAICLPRSPEHTMVTLACALTGVIWVPIDVSAPAERLRYLLENCQPDLVVIAQHESVGSVTATPAELLAVQTQAMPVLDDLSLSDAPAYYLYTSGTTGKPKCVVLNNRATANVVGSTLERWAVTERDVFMSVTPLHHDMSVFDVFGCLTAGATLVLTGCGEEKDAVRWNQLIAQHQVTLWCSVPAILEMLLSCRTSHDLKSLRLIAQGGDYIKPAVIAELRELLPSSRLISLGGPTETTIWSIWHEITDDDRALIPYGRPLPGNSYFVLDPRGEHCPAGVVGRIHTTGVNLALGYLENGELAQSEFVTVTDEHGQAVRAFRTGDCGRYRRDGTLIFDSRVNGYVKVRGVRVSLPDIEIA…	Pseudomonadota	ABS50184.1
ABW17375.1.A1	leucine	EAQAKATPQALAALQDGQSLSYGELDRRADALAQHLANQGAKPDRRVAVVAQRGLDTLVGLLAVLKAGAAYVPIDPAHPQERLAYLLGDSEPDVVLTQSWLCDRLPAHGLAQIELDRWDWNAPPAALARPAQPLPSDLAYVIYTSGSTGQPKGVMVEHHMLANLIDWHCSAFELGPGRHQSSLAGFGFDAMAWEVWPALCSGATLHLAPVRDGAEDIDALLRWWRAQPLDVSFLPTPVAEHAFAQGELHPTLQTLLIGGDRLRRMARERRYRVINNYGPTEATVVATSGEVTAGGPLHIGGPVANTQLYVLDEQRRLLPIGAPGELYVGGKGVARGYLKRPQMSAERFLDDPFSTLPRARMYRTGDLVRWLPDGTLEYLGRNDDQVKIRGVRVELAEIE…	Pseudomonadota	ABW17375.1
ABW17375.1.A2	glutamic acid	FQAQVRRTPQAIALQTDDSFLDYQALNAQANRLAHHLIGLGVRPDARVAVCVERGAALMVALLGVLKAGGAYVPLDPGYPAERLRFMLDDSTPTVVLVHGATQGLFDQQSGPVLDLDRGDWHACPTTDPQVAGLGPSQLAYVMYTSGSTGTPKGVMIEHRGLCNLMHWGSRICPPRPGDALLQRAPFSFDGSVWELFWPLTAGLRLVLARPDGHRDPAYLVQRVQASQVTTIKFVPALLHQFLEEPGVQGCTSLTDIFCGGGELTLALLQRVRERLPKVRLHNVYGPTEATVDSTAWTLQPHEPLPLLAPPIGRPIANTRLYVLDAHDRPVPLGAVGQLHIGGVGVARGYLGLPALQAERFIASPFVEGDRLYRTGDLVRYRLDGELDFVGRNDFQVKL…	Pseudomonadota	ABW17375.1
ABW17376.1.A1	leucine	EARAARAPAAVALLQGDQALSYDALNRHANQLAHQLIARGVKVGDRVALCLPRNSGRVVALLGVLKAGAAYVPVDPAYPAERIAYLLADSEPALVVSEAAITGLPAGVPRLDLDLAQSIAVHDSNPQLPELHAQHLAYLVYTSGSTGQPKGVMIEHHTLANLVHWHCQAFALDATAHASSVAGFGFDAMAWEVWPALCAGATLHLPPAHIANEHVDELLDWWLAQPLTVSFLPTPVAEQALRRERQHPTLRTLLVGGDRLRQFERDPGFALVNNYGPTETTVVATSGQVVPGGPLHIGRPIANTRVYVLDEGLQPVPVGVTGELFIGGAQVARGYFNRPALTEQAFLVDPFSAQPNARMYRSGDRVRWNADGTLDYLGRNDDQVKIRGVRVELGEIEAT…	Pseudomonadota	ABW17376.1
ABW17376.1.A2	isoleucine	EARAAATPDATAVSQPGMALSYGDLNLRANRLAHQLIARGVRCGDRVALCLGRSAERVIGLLAVLKAGAAYVPVDPSYPAERIAYLLADSAPALVLSEAAIDGLPAGIPRLNLDQAASDDALDSNPHVPGLDAHQLAYLVYTSGSTGQPKGVMIEHHTLANLVHWHCQAFALETGTRTSSVAGFGFDAMAWEVWPALCAGATLHLPPAHIGNEHVEALLDWWLEQPLTVSFLPTPVAELALRRERQHPTLRTLLIGGDRLRQFERDPGFALVNNYGPTETTVVATSGQVQPGAALHIGKPIANTRVYVLDAHRQAVPVGVVGELYIGGAQVARGYFNRPELTEQRFFADPFSRKPGARMYRSGDLVRWNADGTLDYLGRNDDQVKIRGMRVELGEIEAA…	Pseudomonadota	ABW17376.1
ABW17376.1.A3	glutamine	FEAQVRRTPNAIALAAEEGELSYRQLDEQANRLAHHLIGLGVKPDDRVAICVERGLSMVVGLLAILKAGGAYVPVDPGYPAERIRHMLVDSAPLAVLVHNATREAAHGAQAPLVDLDQPCWHAQPISNPRVPALNARHLAYVIYTSGSTGLPKGVMVEHRNVVNLVRWSQRLCQPTGDGAVLHKTPVSFDASVWELFWPLCSGLRLVLARPDGQRDPQYLAQLIEAQQVSVVQFVPALLQQFLETPASSRCTRLSDIVCGGGELTEALAAQVRQRLPGVRLHNVYGPTETTVDCSAWTLEPGAELPQGALPIGTAIDNTRLYVLDPYDQPVPWGVVGHLHIGGAGVARGYLGLPAQQAERFIASPFVDGERLYRSGDLVRQCQDGNLVFLGRNDHQVKI…	Pseudomonadota	ABW17376.1
ABW17376.1.A4	serine	EAQVVRTPDAVAVRAEEGTLSYRELNEQANRLAHHLIALGVKSDDRVAICVERGLSMVVGLLAILKAGGAYVPVDPDYPTERVRHMLSDSAPVAVLVHSATRHVPEAVRLIDLDQPTWNAQPSSNPVVPTLTPRHLAYVIYTSGSTGLPKGVMNEHAGVVNRLLWMQDAYNLGADDVVLQKTPFSFDVSVWEFLWPLQTGARLVMARPGGHRDPEYLRQVIRSEGVTTLHFVPSMLDVFLAHGDASADALKRVLCSGEALPGSLVRRFHAQLPTVELHNLYGPTEAAVDVSAWHCVTAPDNTPIGKPIANTTLYVLDTLGQPVPQGVAGELFIGGVQVARGYLNRAELTAERFIDDPFSTRPGARLYRTGDLARHLSDGNIEYLGRNDDQVKIHGLRIE…	Pseudomonadota	ABW17376.1
ABW17376.1.A6	isoleucine	EAQAARTPQAAALVQDGQVLSYGELNRSANRLAHHLIERGVKVGDRVALCLPRTLERVLALLAVLKAGAAYVPIDPAYPAERIAYLLEDSAPALVLVESATLALVGETPCVQLHRDAWQGAADSNPRVAGLDDRQLAYVIYTSGSTGQPKGVMVEHATLANLVHWHGEAFALNAGSHTSTVAGFGFDAVAWEVWPALCAGAVLHLPPARIAAEHVDELLDWWLAQPLAVSFLPTPVAEQALRRERQHPTLRTLLVGGDRLRQFERDPGFALVNNYGPTEATVVATSGQLAAAGALHIGMPIANTRVYVLDERQQPLPVGAVGELYIGGAGVARGYFNRPQLTAERFVADPFSGQPEARLYRTGDLVRWNADGTLDYLGRNDDQVKIRGVRVELGEIESV…	Pseudomonadota	ABW17376.1
ABW17377.1.A3	serine	EAQVVRTPDAVAVLAEEGSLSYRELNEQANRLAHHLIALGVKPDDRVAICVERGLSMVVGLLAILKAGGAYVPVDPDYPTERVRHMLSDSAPVAVLVHSATRHVPEAAQLIDLDRPTWNAQPSSNPVVPTLTPRHLAYVIYTSGSTGLPKGVMNEHAGVVNRLLWMQDAYNLGAEDVVLQKTPFSFDVSVWEFLWPLQTGACLVMARPGGHRDPEYLRQVIRSEGVTTLHFVPSMLDVFLAHGDASADALKRVLCSGEALPGSLVRRFHAQLPTVELHNLYGPTEAAVDVSAWHCVTAPDNTPIGKPIANTTLYVLDTLGQPVPQGVAGELFIGGVQVARGYLNRAELTAERFIDDPFSTRPGARLYRTGDLARHLSDGNIEYLGRNDDQVKIHGLRIE…	Pseudomonadota	ABW17377.1
AAC83656.1.A1|O85739.A1	cysteine	PLPWAQQARRALLNGQPACATARTLHRDFFLRAAEAPDADALLYRDQRVTRGELAERALRIAGGLREAGVRPGDAVEVSLPRGPQQVAAVFGVLAAGACYVPLDIDQPPARRRLIEEAAGVCLAITEEDDPQALPPRLDVQRLLRGPALAAPVPLAPQASAYVIYTSGSTGVPKGVEVSHAAAINTIDALLDLLRVNASDRLLAVSALDFDLSVFDLFGGLGAGASLVLPAQEQARDAAAWAEAIQRHAVSLWNSAPALLEMALSLPASQADYRSLRAVLLSGDWVALDLPGRLRPRCAEGCRLHVLGGATEAGIWSNLQSVDTVPPHWRSIPYGRPLPGQAYRVVDTHGRDVPDLVVGELWIGGASLARGYRNDPELSARRFVHDAQGRWYRTGDRGR…	Pseudomonadota	AAC83656.1	O85739
AAC83657.1.A1|O85740.A1	cysteine	TEPVEAPPQALPGSARSIAAGFAERALLTPDATAIHDAAGSYSYRQVAQHASALRRVLEAHGAGRGRRVAVMLPKSAAQLVAVIGILQAGAAYVPVDIRQPPLRRQAILASAEVVALVCLESDVPDVGCACVAIDRLAADSAWPPPPAAEVAADDLAYVIYTSGSTGTPKGVMLSHAAVSNTLLDINQRYGVDANDRVLGLAELSFDLSVYDFFGATAAGAQVVLPDPARGSDPSHWAELLERHAITLWNSVPAQGQMLIDYLESEPQRHLPGPRCVLWSGDWIPVSLPTRWWRRWPDSAAVQPGRRTEAAIWSIEQPIRPQHTELASIPYGRALRGQSVEVLDARGRRCPPGVRGEIHIGGVGLALGYAGDPQRTAERFVRHPDGRRLYRTGDLGRYL…	Pseudomonadota	AAC83657.1	O85740
AAY93354.1.A1	alanine	EAQALKSPESEALLFAGQCLSYRELNARANRLAHKLIELGVGPEVRVGVALQRTPEMVVALLAVLKAGGAYVPLDPDYPQDRLAHMLRDSQAQILLTENALLSLLPSVESLQTLQLDAQPGWLDAYSPENPPQRATADNLAYVIYTSGSTGLPKGVAIAHRNVLALIDWSNRVYSTADLQGVLASTSICFDLSVWELFVTLSSGGSIVLARNALELPELADRDRVRLINTVPSAIAALQRSGQIPPSVRIINLAGEPLKQALVDSLYQQPGLVHVYDLYGPSEDTTYSTYTRREAGGQANIGRAISNTQSYILSPDLQPVPVGSAGELYLAGAGVTRGYLARPGLTAEKFVPNPFSSDGGRLYRTGDLTRYRADGVIEYIGRIDHQVKIRGFRIELGEI…	Pseudomonadota	AAY93354.1
AAY93354.1.A2	N5-formyl-N5-hydroxyornithine	FADQAAKAPDAPAVFFAEQRLSYRELDTQANQLAHKLIELGVGPEVRVAIAMPRCAEIMVAFLAVLKAGGVYVPLDIEYPQDRLRYMMQDSGAWLLLTQNHLLDRLPIPEGLPTLSVEGAADFAAYPVTSPQVDLAEENLAYVIYTSGSTGLPKGVAVSHGPLAMHSLATGERYEMSPADCELHFMSFAFDGSHEGWMHPLIYGASVLIRDDSLWSPEFTYEQMHRYGVTVGVFPPVYLQQLAVHAERDGNPPAVRVYCFGGDAVPQASYDLAWRVLRPKYIFNGYGPTETVVTPLIWKAKAGDPCDAAYAPIGNIVGNRSAYVADANLNLLPVGVAGELYLGGLGVARGYLDRPGLTAERFIPDPYSTAGARLYRSGDLTRYRTDGLVEYVGRVDHQV…	Pseudomonadota	AAY93354.1
AAY93354.1.A3	lysine	EAQAARTPDAVALLCAGEQLSYGQFNQRANQLAHKLIEQGVGPDVRVGIAVERGLDMIVGLLAVLKAGGAYVPLDPEYPQERLHYMMQDSGIQLLLTQSPLLERLQDGLAVPYLCLDQAPVWLAGMAQGNPPERSSAENLAYVMYTSGSTGRPKGVGITHNALSQHARATASHFNMTATDRGLQFSTFNFDAFVEQLYPALIRGASVVIRGKALWDSETFYRELIEQGISIVDLSTAYWFMLGKDFAAKGPRDFGRLRQLNLGGEAMPAEGVAAWKQAGLKHACLLNTYGPTEATVSATAHDCGAYLKGTEPLPAVIPLGKALPGRSIYLLDSSGNLPLNGVMGELMIGGDLLARGYHDRPGLTAERFIPDPFSSDGGRLYRSGDLARYDAEGVIEYAG…	Pseudomonadota	AAY93354.1
AAY93355.1.A1	threonine	EAQAARAPQAIALTFAGQSLDYQQLNERANRLAHKLIEQGVGPNVLVGLAVERSLEMVIGLLAILKAGGAYVPLDPAYPQDRLQHMMQDSAIALLLTQEHLLQGLPAFAGSTWLLEQPLDGYRVDNPEVGVTPEDLAYVIYTSGSTGKPKGTLQPHHNVLRLFAATEQWFQFGAEDVWSLFHSYAFDFSVWEIFGALLYGGRLLIVPQEVARSAQDFYPLLCSEGVTVLNQTPSAFRQLMHVACSAEPAHRLRYIVFGGEALEVNTLQPWFQRFGDQRPQLVNMYGITETTVHVTYRPLSVADLSLTGASPIGELIPDMAWYLLDGNLQPVPKGCIGELYVGRAGLAWGYLNRGDLSAARFVPDPFGEAGGRLYRTGDLARYQADGSIGYIGRIDHQVK…	Pseudomonadota	AAY93355.1
AAY93356.2.A1	aspartic acid	FARQVAAQPEAPALVFAGQCLSYRELDLRASRLAAALVARGVGPEVPVGIAVERSLEMVLGLLAVLKAGGAYVPLDPQYPEQRLSYMLEDSGVRLLLSETAVQPRLPVAARVEVLLLDQAQAWAPDSDPLAALPGMAAGNLAYSIYTSGSTGAAKGVSITHGALANYVQAIIQRLPLGAARTMAVVSTIAADLGHTTLFGALCSGSCLHVIDLDTGLDADAFGAYLHTHQIDVLKIVPSHLQALMSGEEPARSLPRQCLVLGGEACPAALVRRIATLAPECAVFNHYGPTETTVGALTMAAATLADERAVVPLGLPLANVRARVLDASLQPVAPGTPAELYLGGAGLARGYHQRAALTAERFVPDPFSGDGQRLYRTGDLARYLDGGVIDYLGRIDHQV…	Pseudomonadota	AAY93356.2
AAY93356.2.A3	lysine	EAQAARTADAVALLCAGQQLSYGQFNQRANQLAHKLIEQGVGPDVRVGIAVERGLDMIVGLLAVLKAGGAYVPLDPEYPQERLHYMMQDSGIQLLLTQSPLLERLRDGVEVPHLCLDQQGLDGYSLNNPAPRAQADNLAYVMYTSGSTGRPKGVDISHRALTQHAQVSRDYFNMSAADRGLQFSTFNFDAFVEQLYPALICGASVVIRGKALWDSETFYRELIEQGISIVDLSTAYWFMLGKDFASREPRDFGRLRQLNLGGEAMPAEGVAAWKKAGLKHACLLNTYGPTEATVSVTAHDCSRYLQDGQALPSQMPLGKGLPGRSIYLLDNSGNLTLSGATGELMIGGELLARGYHDRPGLTAERFIPDPFSSDGGRLYRSGDLARYDAEGVIEYAGRI…	Pseudomonadota	AAY93356.2
AAY93445.1.A2	glutamic acid	HEQLRQSPERTALVWDGGQLGFAELHAQANRLAHYLRDKGVGPDVCVAIAAERSPQLLIGLLAIIKAGGAYVPLDPDYPAERLAYMLGDSGVQLLLTQTHLLGRMPEAPGVSAIAMDSLKLDSWPSHAPGLHLHGEHLAYVIYTSGSTGQPKGVGNTHRALMERLQWMQDSYQLQADDVLMQKAPISFDVSVWECFWPLITGCRLLIAAPGEHRDPHRIAQLVQEYGVTTLHFVPPLLQLFVDEPLSAECHSLRRVFSGGEALPAELRNRLLQQLPNAQLHNRYGPTETAINVTHWQCSVDDGERSPIGRPLGNVLCRVLDAELNLMPAGVPGELCISGQGLARGYLGRPALTAERFVVDPLSEEGARLYRTGDRVRWCADGVLEYLGRLDQQVKLRGF…	Pseudomonadota	AAY93445.1
AAY93445.1.A3	tyrosine	FSEQALARKDAPALTFAGQTLSYSELDSRANRLAWMLRERGVGPQVRVGLALERSLEMVVGLLAILKAGGAYVPLDPEYPLDRLHYMIEDSGIGLLLSDARMFAALGELPISVGRWCLEEDGALLADYPAGELPFISLPQHQAYLIYTSGSTGQPKGVVVSHGEIAMHCQAVIRRFGMRADDCELHFYSINFDAATERLLVPLLSGAQVVLRAQGQWDAEEICQLIRQHRISILGFTPSYGSQLAQHLATQQQTLPVRMCITGGEALTGEHLQRIRAAFQPSLFFNAYGPTETVVMPLASLAPEQLADGVASVPIGRIVGARVAYILDADLALVPQGATGELYVGGAGLAQGYHRRPGMSAERFVADPFATDGGRLYRTGDLVRQCADGQVEYIGRVDH…	Pseudomonadota	AAY93445.1
AAY93445.1.A4	2,4-diaminobutyric acid	FEAQVAAHPQRIAASCLDQRYSYAELNRCSNRLGHALVANGVGFDQPVALLAERGLELLGMIIGSFKAGAGYLPLDPGLPGQRLGRIIELSRTPILVCTAACREQAQALLDEFGCAGRPRLLVWEELQAAGHAEHNPGRYSAPDNLAYVIYTSGSTGLPKGVMVEQRGMLNNQLSKVPYLHLSEADVIAQTASQSFDISVWQFLAAPLFGARVDIVPNTIAHDPQGLLAHVEEQGITVLESVPSLIQGMLAQDAIALDGLRWMLPTGEAMPPELAHQWLLRYPQVGLVNAYGPAECSDDVAFFRVDMASTRGAYLPIGTPTDNNQLYLMDEALELVPLGAVGELCVAGTGVGRGYVSDPLRTALAFVPHPFGAAGERLYRTGDLARRRSDGVLEYVGRI…	Pseudomonadota	AAY93445.1
BAO84861.1.A1	alanine	FEAQADRTPDTVAVRAVDGTLTYRQLDERANQLAHHLREHGVGPETLVGICLPRTLDLVTSLLAVLKAGGAYVPIDPAYPRTRITYTLNDARATVLITTQNLTATLPEGTWHALTLDTTHTGRHPTRRPTNKTVPANLAYTIYTSGSTGRPKGVMIEHRQTTTLLAWAHTTYTPAQLTNVLASTSICFDLSVFEIFAPLTTGGSITLTHTNALDLLTPPHPDITLINTVPSIIQELHTHNAIPPTTTTINLAGEPLPPHLVNTLHNHPHIHTINNLYGPTEDTTYSTHATTTPNDPRTPIGHPLPHTHAHILDHNLNPVPTGTIGELYLTSHRTTRGYHNHPRQTAEHYLPNPHNPHTRLYRTGDLARWRPDGQLDYHGRTDNQIKINGHRIEPAEIET…	Actinomycetota	BAO84861.1
BAO84864.1.A1	glycolic acid	TRRQLRTLAHRLAHRLRAAGAAPGTVVAVSVPRGTLDAVVAVYAVLASGAALAYVSPDDDRHVAWVLADAAPVVLLTTGTRGAQGGPDAQGAHMVPLPMTVTMGGDATGQEPDAPPLSVPRSGDTACVVYAFGRSARPTGVRIGHRAFAASLVEAARRTDLTSDDTVAVVADEDAHEDGLTPWRLLLPLTAGVRAVFPSADDKDDKDDKDDKDDKDDKDDKDDKDDKDDKGDTGVTDVTDATVLVASTGTWRRLADEGALDTGSRVVAIGEPLPATAAARPGLWRLHGSAEALASGAAYEDRGPLSGLGRAAGHLRRYILDPDLCPVPDGMVGDLYVSGPGLADGYHARPADTARRFLPDPYAPEPGARMHRTGDLCQYGSDGEVRFVGRAGGELRIRD…	Actinomycetota	BAO84864.1
BAO84866.1.A1	4,5-dehydroarginine	DEAAVVCGDQRLTYRQVNGRANVVAQQLAEHGAGPEARVAVLADRTADPVVGLLGVLKSGAAYVPMDPAYPADRIGYTLDDAGIGILVGSRAAIDRLPNLDRDVTVVEIPGTDPDTPVPDPDSAASPTNLAYLIYTSGSTGRPKGVAVEHRQIVHSTCARTAVEGPGRPERYLVLAPLTFDASAGGLYWTLSRGGTVVLPTAHEVYDPRLLGKLIRSHAVTHVDGVPSQYSVLLETDLGQHDSVRCCILAGEAMPPALVAEHHRRSPQAALFNEYGPTEATVWAAVHPCRPEDTDLARVPIGRPIPNARLLLLDEHLNPVPPGVAGELYLAGDGVTRGYPGKPGETAQRFLPDPYTERPGARMYRTGDRARHLSDGSVEFLGRVDNQVKIRGFRVELAE…	Actinomycetota	BAO84866.1
AET98906.1.A1	serine	LERQAAATPDVIAVTFEDTSLTYRELADRSGRLARMLVEGGAGPERFVAVAIPRSPELVVALVAVLKAGAAYVPVDPDYPTARVEFMLADAGPTLLLSVKGTADRLPPTDIPLITVDEAQLTDGPTALAPHSVEHPAYMIYTSGSTGRPKGTVITHAAIVNRLLWMQDRYRLDGSDRVLQKTSASFDVSVWEFFWPLITGAGLVVARPDGHRDPTYLAGLIRRAGVTTLHFVPSMLAEFVNDEAAGACTGLRRVICSGEALPAELAARFHELLGVPLHNLYGPTEAAVDVTAWQYRPGAGTVPIGTPIWNTALYVLDSRLGLVPPGVYGDLYIAGAGLARGYHDRSALTAERFVACPFGPPGRRMYRTGDLARWNENGELEFAGRADHQVKVRGFRVEP…	Actinomycetota	AET98906.1
AET98906.1.A2	alanine	AEQAATTPDAVAVEHDGHRLTYRELDERANRLAHWLIEQGVGPESRVVVLLPRSLDLVAALLAVWKAGGAYVPVDPEYPAARVRSVVEDSAPVLVLDPRRLAEADLSAHPAHDPGTAVGFHHTAYVIYTSGSTGKPKGVVIEHGTLSNLLTGMRDRFSLSPDDRLLAVATVAFDIAALELFLPLLTGARVVLAGKDTVTQPSALLDLVQRAGVTLMQATPALWQVLVTHAPACLTGLRVITSGEALPTPLAHALCEHAAEVTNLYGPTEATVYSTAARLDPGTAGMPPSIGGPVTNARILILDRTLHPVPPGVTGDLWIAGHGLARGYHGQPGMTAERFVPDPFGPPGTRMYRSGDLARWTGTGEVEYLGRSDHQIKLRGFRIEPAEIERALTGHPAVR…	Actinomycetota	AET98906.1
AET98914.1.A1	quinoxaline-2-carboxylic acid	HESCRRHADRVAVVCDGHRTTYAELSRRADRLAGGLIELGIKPLDRVVVHLPNIPEFVVLVFALLRAGAIPVLALPGHRKSEISHLCAHSGAVAYAVKDEFGGFDYRDIAREIPSVRHVLVSGDAREFTALESLGSDDVPLPRVDPSDPALFLLSGGTTGLPKLIPRAHDDYAYVMRATAEAMHVGREVAYLAVNPVAHQAALACPGVFGSLLLGGKAVLTSSVRPDEAFALIRREHVAVTTVVPSVLRLWADSGQKPDLSHLLIQVGSAPLDPALARRAGEVLGCRIMRWYGISEGLLTHTRFDDPDDVITGTDGRPMSRYDEVRIVDESLNPVPEGEAGEMIARGPYTIRGYYRAPEENTRSFTPDGFFRTGDLVRRSPEGNITIVGRIKDVINRAG…	Actinomycetota	AET98914.1
ABG94125.1.A2|YP_702283.1.A2	N5-formyl-N5-hydroxyornithine	FSAQVAETPDAEALAVGASVRPAVSLTYRQLDERANRIAHLLISRGAGPGDVVALALDRSAELIISVLAVLKSGAAYLPVDPTYPADRIAHMLADGAPVAILTSSVGVPDRTPLGTDVPILDLDDPGLQSLLDTQPVTAPTDADRSRPLKLDDAAYLIYTSGSTGVPKGVVVPHRGIADLLSLQSDVIGMDHTTRALHFSSISFDLAFWQIMWGVLSGGTLVVATDADRIPGEPLARVINEHDVNFVGVPPSFAAAFPPEHPIPDGVDLMLGAEKLTPQLIERYAPGRRLFNAYGPTECTVNATLALVEPGHEGPVPIGVVDPGKHAYVLDHALRPVPPGVSGELYLAGDSVTRGYRNQSPKTAERFIADPFAVPGSRMYRTSDVVWWGRDGQIYFTGR…	Actinomycetota	ABG94125.1
AIE77057.1.A1	para-hydroxyphenylglycine	FARQVGRAPGAVAVADGDRILTYRELDELAGRLSGRLAARGARRVAVMLDRSADLLVALLAVWKAGAAYVPVDASYPAPRVAFMVADSGASLVLCSAETRDSVPEGTESIVVTDDAGDVAVAPASPEDLAYVMYTSGSTGKPKGVAVPHSSVAELVGDPGWAMEPDDAVLMHAPHSFDASLCEIWVPLVSGARVVIAAPGPVDARRLREAVAGGVTRAHLTAGSFRAVAEEAPESFAGLREILTGGDLVPAHAVDRVRHAAPGARIRHLYGPTETTLCATWHVLEPEDDPVAVLPIGRPLSGRQAWVLDDSLRPVAPDVVGELYLSGAGLADGYLDRPGLTAGRFVADPFAPGKRMYRTGDLAKWTPDGELLFAGRVDDQVKIRGFRIEPGEVEAAMTA…	Actinomycetota	AIE77057.1
AIE77057.1.A2	beta-hydroxytyrosine	AAERPDAVAVTDGEGDLTYAELWDRATRFAAVLRAAGVDRERRVGLVAGRSAWWLIGMLGVSLSGGVFVPVDPAYPAERVKLIFGSADPMLVVCQGKTRDAVPEEFADRVVVLDGIDLAAAPEAVLPTVGMRDAAYVIYTSGSTGTPKGVIVTYSGLGNLAMAHIERLAVTSSSRVLQFAALGFDTIVSEVMMALLSGATLVMPPDEDLPPQASLSDTLERWDVTHVKAPPSVLATVDLFPAGVETVTAAGELCPPGLVDRLSADRRMLNAYGPTETTICATVSMPLAPRGEVIPFGGPIAGVRGYLLDAFLRPLPRGVVGELYLAGIGVARGYLGRAALTSERFVADPFVPGERMYRTGDLAYWTDEDELVSAGRADDQVKIRGFRVEPREIEFALSN…	Actinomycetota	AIE77057.1
AIE77058.1.A1	3,5-dihydroxyphenylglycine	RQVARTPHATAIVAADREYSFAELDEWSGKLATVLTARGVRRGDRVGVVVERSVELLAAWLAVWKAGAVYVPIDPDYPAERVTFMLEDSSAAAVVCRAGTATPSGYPRILVDDPVEGEASLVPVGADDLAYVMYTSGSTGTPKGVAVSHGGVAALLGYKVWDLHPGDAVLMHAPHTFDPALYEVLVPLVAGARVILAGPGVIDADTLAAHAARGLTSVNFTAGQFRALVQEKPDCFAGLRYFQTGGDVVPLGAVERVRQACPDLRVLHTYGPTETTFCASWKVIRPGDELGSTLPIGKPHPGRRLYVLDVFLRPLPPGVAGDLYIAGAGVAHGYLGRTALTAERFVADPFASGERMYRTGDLAYWNDEGELVFAGRADTQVKIRGYRVEPGEVEAVLAD…	Actinomycetota	AIE77058.1
AIE77059.1.A2	para-hydroxyphenylglycine	FRRRAAESPDAVAVVDGDRTLSYAELDRESDGLAGYLAARGVRRGDRVGIVMERGVDLIVALLAVWKAGAAQVPVNVDYPAERIERMLADSGAALAICVAASRDSVPDGVEPVVVGATEHEVPPVTVGAHDTAYVMYTSGSTGVPKGVSVPHGSVAALAGDPGWSQAPGDRVLLHASHAFDASLVEIWVPLVSGAAVVVAEPGAVDAQRVREAVERGVTTIHLTAGTFRVVAEEAPESFIGLREILTGGDAVPLASVERMRRACPDVRFRQLYGPTEITLCATWLVLEPGAETGDVLPIGGPLAGRQAYVLDAFLQPVAPGVTGELYLAGAGLAHGYLGAASATAQRFIASPFATGERMYRTGDLARWTDDGELLFGGRVDSQVKIRGYRVEPGEIEAA…	Actinomycetota	AIE77059.1
AIE77059.1.A3	beta-hydroxytyrosine	FRRQVERSRDAVAIEDAKRTLTYGELLGEVETLARLLVGLGVRRETRVGVLVERSAELVVTMMGVTFAGGAFVPVDPDYPAERIELMLTSSAPQVLVCTSATRAVVPAKFAGEILLLDDLPAADPSVVLPPVKTTDAAYVIYTSGSTGVPKGVQVTHSGLGNLATAHIERLGVTASSRVLQLSAIGFDAIVSELYMSLLAGATLVLADAESMPPRATLGDALRQWRITHLTVSPSVLAVEEDLPDTLRGVLTGGEVCTPALVDRWSPGRRFINAYGPTETTICSTMSAPLSPGHEVVPLGGPIRNVKHYILDAYLQPVPPGVAGELYIAGAGLARGYLGRPGLTSERFVADPFTPGERMYRSGDRFRWDPDGELIFVGRVDAQVKVRGYRVEPAEIENV…	Actinomycetota	AIE77059.1
AIE77060.1.A1	3,5-dihydroxyphenylglycine	FARRVAEAPEAVAITDAAGADLTYAALDQASNRLAAYLAARGVGRGDRVGVAMERSPELLIAFLAIWKAGAAYVPVDVEYPAERIAFILDDSAVSVVVCTQATSGVVPKDTIVLDAPETRAAIDAFADTAPGFRPSADDLAYVMYTSGSTGLPKGVGIPHGGVAGLAGDQGWQIGPGDGVLMHATHVFDPSLYAMWVPLSTGARVLLTEPGVLDAAGVRQAVARGANYVHLTAGTFRALAETSPECFDGLVEIGTGGDVVPAQSVENLRRAQPNLRVRNTYGPTETTLCATWLPIEPGDVVDRELPIGHPMTNRRIYILDAFLRPVAPGVAGELYIAGTGLARGYLDSPGLTSERFVACPFLPGERMYRTGDLARWTRDGEVVFLERADDQVKIRGYRV…	Actinomycetota	AIE77060.1
AIE77076.1.A1	tyrosine	FEATAAVLPDRQAVAMDTTTLTYAELNGEANRLARRLVAHGVGPERLVALAMPRSIEFVIAILAVHKAGAAYVPVDPDYPEERKRQMLDDAAAHCLLCLPGQDVDGAPVVLSVEREPGLSEPDLDDGDRLGPLRPDHPAYVIYTSGSTGRPKGVLVTHRGIPNLADDYVRRQELGPDSRLLAFASPSFDAAVAEFWPIWQAGGCLVLASAPDLVPGEPLSRLVRDQRITHVTLPPSALAPLEESGGLPTGLTLLVAGEACPAPVAKRWAVDRVMINAYGPTETTVAVTASEPLTGEETPPIGRPITGVRTYVLDDRLRPVEDGDVGELYTVGPGLARGYLRRAAATAERFLPDPFGAPGGRMYRTGDRVRTRPDGQYVFVGRVDDQLKVRGHRIEPGEV…	Actinomycetota	AIE77076.1
AIG79240.1.A1	3,5-dihydroxyphenylglycine	VAITDADGADLTYAALDRASNRLAAHLAARGVGRGDRVGVAMERSPELLIAFLAIWKAGAAYVPVDVEYPAERIAFILEDSGVSVVVCTQATSGVAPADAIVLDAPETRAAVDAFADTATEFRPSADDLAYVMYTSGSTGLPKGVGIPHGGVAGLAGDRGWQIGPGDGVLMHATHVFDPSLYAMWVPLSTGARVLLTEPGVLDAAGVRQAVARGANYVHLTAGTFRALAETSPECFDGLVEIGTGGDIVPAQSVENLRRAQPNLRVRNTYGPTETTLCATWLPIEPGDVVDRELPIGHPMTNRRIYILDAFLRPVAPGVAGELYIAGTGLARGYLDSPGLTSERFVACPFLPGERMYRTGDLARWTRGGEVVFLERADDQVKIRGYRVELGEVESVLAA…	Actinomycetota	AIG79240.1
AIG79241.1.A3	beta-hydroxytyrosine	VAIEDAKRTLTFGGLLDEVETLARLLVGLGVRRETRVGVLVERSAELVVTMMGVSFSGGAFVPVDPDYPAERIELMLTSSAPQVLVCTAATRAVVPSTFDGEILMLEELPAADPAVVLPPVKPTDAAYVIYTSGSTGVPKGVMVTHSGLGNLATAHIERLGVTSSSRVLQLSAIGFDAIVSELYMSLLAGATLVLAGAETMPPRVTLGDALRRWGITHLTVSPSVLAVEEDLPDTLRGVLTGGEVCTPALVDRWSPGRRFINAYGPTETTICSTMSAPLSPGHEVVPLGGPIRNVKHYILDAYLQPVPPGVAGELYIAGAGLARGYLGRPGLTSERFVADPFTPGERMYRSGDRFRWDPDGELIFVGRVDAQVKVRGYRVEPAEIENVLAEHPGVAQAA…	Actinomycetota	AIG79241.1
AIG79242.1.A1	3,5-dihydroxyphenylglycine	AIVAADREWSFAELDEWSGKLATVLTARGVRRGDRVGVVVERSAELLAAWLAVWKAGAVYVPIDPDYPAERVAFMLEDSSAAAVVCRAGTATPSGYQRILVDDRVSGEASLVPVGANDLAYVMYTSGSTGTPKGVAVSHGGVAALLGYKVWDLHPGDAVLMHAPHTFDPALYEVLVPLVAGARVILAGPGVIDADRLAAHAAEGLTSVNFTAGQFRALVQEKPDCFAGLRYFQTGGDVVPLGAVERVRQACPDLRVLHTYGPTETTFCASWKVIEPGDELGTTLPIGKPHPGRRLYVLDVFLRPLPPGVAGDLYIAGAGVAHGYLGRTALTAERFVADPFASGERMYRTGDLAYWNDEGELVFAGRADTQVKIRGYRVEPGEVEAVLADQPGVDQAVVA…	Actinomycetota	AIG79242.1
AIG79243.1.A1	para-hydroxyphenylglycine	VAVADGDRALTYRELDELAGRLAGKLIARGVGVGGRVAVMLDRSADLLVALLAVWKAGAAYVPVDASYPAPRVAFMVEDSGASLMLCSAATRDGVPAGIESLLVTDDAGEAAVVPASPEDLAYVMYTSGSTGKPKGVAVPHASVAELVGDPGWAMEPDDAVLMHAPHSFDASLCEIWVPLVSGARVVIAEPGPVDARRLREAVAGGVTRAHLTAGSFRAVAEEAPESFAGLREILTGGDLVPAHAVDRVRQAAPGARIRHLYGPTETTLCATWFVLEPEDEPVSVLPIGRPLSGRRAWVLDDSLRPVAPDVVGELYLSGAGLADGYLARPGLTAERFVADPFAPGERMYRTGDLAKWTPDGELLFAGRVDDQVKIRGFRVEPGEVEAAMTAQPDVHEAV…	Actinomycetota	AIG79243.1
AIG79243.1.A2	beta-hydroxytyrosine	VAVTDGEGDLTYAELWDRATRFAAVLRAGGVDRERRVGLVAGRSAWWLIGMLGVSLAGGVFVPVDPAYPAERVKLIFGSADPMLVVCQRKTRDAVPEEFADRIVVLDELDLTAAPEAALPKVGMRDAAYVIYTSGSTGTPKGVIVTYSGLGNLAMAHIERLAVTPSSRVLQFAALGFDTIVSEVMMALLSGATLVMPPDEDLPPQASLSDTLERWDVTHVKAPPSVLATVDVFPAGVRTVTAAGELCPPGLVDRLSADRRMLNAYGPTETTICATVSMPLAPHGEIIPFGGPIAGVRGYLLDAFLRPLPRGVVGELYLAGIGVARGYLGRAALTSERFVADPFVAGERMYRTGDLAYWTDEDELVSAGRADDQVKIRGFRVEPREIEFALSNNPRVTQA…	Actinomycetota	AIG79243.1
CAP96445.1.A1	tryptophan	ALCAWDGSVTYAELDRFSLAVAHQLLSLGVGPESVVPLYFEKSRWTVVAMLGVLRAGGAFVLLDPSHPMPRLAEICSEVQATVVITSESLQELGRKLGPRAVTILDTINSHVDTGRNAFNTSVKPSNAAYVAFTSGSTGKPKGIVIEHQCFVANTLAQNAVQNINSQTRAFQFASYGFDSSILETLMTLVAGGCVCIPSEKQRLNGLADAIRGMRANWLELTPSVARFINPEEVPDVSSVLLVGEPMSQDHITQWSGSGKIQLLNAYGPAECSVVATVQPNVQLEDPQNIGCSYSSHCWITNPQDHDQLEPLGAVGELLISGPIVARGYLNQPHQKSFISNPRWATRFGIPPGERVYKTGDLVRYNLDDGALRYVGRKDREVKIHGQRVDLHEIEHHAS…	Fungi	CAP96445.1
CAP96445.1.A2	histidine	NSEAVCAWDGSLTYSELVALARRLAGLLQSFGSGSEPGAVIGICVERSKWFPVAILGVMMSGAAMVLLEPNFPTQRLRHILRDAGARTMICSTVFQEKCAGLVDDMLVLTHDIVTQADYDAWTPSAVSHHDPMYVAFTSGSTGAPKGVVIEHGMVYSMLKAHKDIIGASIASRGLLFASPAFDICLAEIVLILCSGGCVCVPSEAQRMNSLAKTMTTMQVNMAMLTPSVARTLAPAAIPCLQTLILGGEAPSASDLETWASRVKLHQSYGPAECAMYTTTTHPLTSSSDLGNVGSSQNASCWIVDPDNHDELQPVGSIGELLIGGPIVGRGYINRAQESAAAFICDPVWSENFPFLQGARLYKTGDLAILNADGSLNLVGRKDTQVKLNGQRIELHEIE…	Fungi	CAP96445.1
AAL33756.1.A1	alanine	LRQVAITPDKPALRTPQASISYSELASRVARLSAALRVRGFKPEQTLAILLPRDINLVPALLAIMACGGSYVPLSDANPAELNRSILTRARCRAILTDQEGLTRFAHLAPCWSLSDLLSMPDAPLQDQSKLQAKAYILFTSGSTGEPKGVAITHANAANLLRWAALDCGPEYLAQTLAATPTTFDLSIFEMFAPLMVGGCVQPVSSVMALIDNPALLKGTTLINTVPSVADALLQHDVLVPSLRMLNLAGEPLNRDLYLRLQAKLTATRIVNLYGPTETTTYSTALVIEPAQQEITIGFPLYGTWVDVVDQNMQSVGIGVPGELIIHGHGVAQGYVSDPVRSAASFLPASDGLRCYRTGDRVRWLPDGRLDFIGREDDQVKVRGFRVELGPVQAALHAI…	Pseudomonadota	AAL33756.1
ABI22133.1.A1	3-hydroxy-O-methyl-5-methyltyrosine	EAQVAAAPDAVALWQGDTRVTYAQLWADATRLADELAARGVRPGDRVAVWLRRGPSTVTALLAVLAAGAAFVPVDAAYPEERVRYLLSDSRPSLVVTESSVHLLGELGLPTLLLDELSGAPAAVDGARRPDRVAADTPAYLIYTSGTTGRPKGVVVRHSSVVNNIAWRQANWQLTEDDRVLHNHSFCFDPSVWAAFWPLATGAAIVLATEEQMKDPGEMITTLRDHQVTVLGGVPSLLSLLLDHRDAGTCTRVRLVLSGGEPLTDTLLESVESTWSAEVANLYGPTEATIDATGHRVPRGDRTVPVPIGRAVSNTAVHVVDAELRPVPEGVPGEIVVTGAGVAVGYHDRPALTAARFLPAPFADASDDPGATLYRTGDLGRRLPDGSVQFFGRVDDQVK…	Actinomycetota	ABI22133.1
CBG75492.1.A2	serine	AVVFGGERLSYAELDARAEELAIRLRRRGARPGTFVAVAVPRSAELMVALLGVLKSGAAYLPVDLDYPADRVTHMLTDSGATTVVTLSATADRLPGQALPSVLLLDTPDTPDTHDASDTHDGLDDLDGLGGEPPAGRSADPARPDDPAYLIYTSGSTGVPKGVVVTHRAIVNRLAWMQAAYGLASDDRVLQKTPSSFDVSVWEFFWPLLEGASVVLARPDGHRDPAYLAGLVREQAVTTMHFVPSMLEAFLGHDEVTGDPAWSASLRRVLSSGEALPATAASRWHALTGVPLHNLYGPTEAAVDVTYHPYAPDEDRGTAVPIGRPVWNTGLRVLDACLRPVPDGVPGELYLTGVQLARGYHARPALTAERFTADPYGRPGSRMYRTGDLVRRRADGVIE…	Actinomycetota	CBG75492.1
CBG75492.1.A4	ornithine	RLTFRELGERVDAVARLLLRRGAAPERVVGLALPRHLMVPALLGVLKSGAACLPLDPEHPTERMEFMLRDAAPLCVLSTAELAAKLPEGAPVVLIDDLVPDEGEAPAVVPPAPSGTAYVIFTSGSTGTPKGVVGTHRGLSNLFAAHRDDLIRPAERSLGRDRLRAVHAASFSFDGSWEPLLWLLAGHEVQVVEEAVMADPAALLAHLCREDIDFLDVTPTYLRELIHHGFLEPGTPLPGVIAVGGEATPAPLWERLCALPGVQVHDLYGPTESAVDAYGWHSDATGRWAAPLDNIRAHVLDELLRPVPAGVTGELYLAGEGLARGYLNRPGLTAERFTADPFGAPGSRMYRTGDLVRRRRDGSLEFLGRADGQVKLRGFRIEPGEIEALLARHPDVATA…	Actinomycetota	CBG75492.1
CBG75492.1.A5	N5-hydroxyornithine	FEEQVRLHGERPAAASDGIELTFAELDADANRLARLLVAAGAGPERFVALALPRTAHFLTAVLAVHKAGAAYLPLDPDAPPERTAAVLADARPVLTLTTRDLAATLPPGTAPLVLDDGDTVARLAEQDGAGLTDADRTAPLTPRHPAYVIYTSGSTGRPKGVVITHETLGNLFHSHRETLYAPAAEAAGRRHLRVGHAWSFFFDASWQPQLWLLDGHCVHVLSEEVRRDPELVTEAVLRHRFDFLEVTPSFFTQMADSGLLRGGDCPLAVVGVGGEAVPVALWKRLAELPGTEAFNLYGPTESTVDALVGRVGDSERPLVGRPVAGTRAYVLDDRLQPLPPGVPGELYLAGGGLARGYLGGPALTAERFVADPFGPAGSRLYRTGDLARWTADGRIDYL…	Actinomycetota	CBG75492.1
ADJ63842.1.A3	serine	FEQQASRRPDAIALQADGAHWTYGQLNAAANALARRLQAAGVGPDTVVALLAERSAAMVTALLAVLKAGGAYLPLDPDYPAERLAWMLEDARPVCLLSHRGLHRRLALPDTLLLELEDQLPGSQRGDEPQYNPQHNPQPPLHGEHLAYVIYTSGSTGRPKGAGNSHRALYNRLRWMQQAYALQEGDAVLQKTPFGFDVSVWEFLWPLMTGARLVMAPPGAHRDPAELAALIREHGVSTLHFVPSMLQAFLASGQAAACTSLRQVICSGEALPAEARDQFFALLPQAALHNLYGPTEAAIDVTHWTCQHGDRGPVPIGQPISGLRAVVLDADLNVLPCGVAGELYLGGIGLARGYLGRPGLTAERFVASPFGQGERLYRTGDLVRWREDGQIDYLGRLDH…	Pseudomonadota	ADJ63842.1
ADJ63842.1.A5	threonine	EAQAAAIPDAVAVVCGPQQMSYAQLNRAANRLAHRLLQQGVGLEDRIGLAAPRSLEMIVGLLAILKAGAAYVPLDPDYPADRLAYMVQACRRHPGVDGRARVSLPGPRKACAHWRSPRPWADDAAPAHNPGVVLHPDNLAYIIYTSGSTGRPKGAQLSHANVLRLLGQTAAWFDFGREDVWTLFHSYAFDFSVWEIFGALCYGGRLVVVPFAVSRSPEDFLALLVEQRVTVLNQTPSAFRQLLQLPALRQLPSEALALRTVIFGGEALEPEMLRPWITQFGDQRPALINMYGITETTVHVTYRRLLRADLDASRSPIGAAIPDLGLYVLDQQLNLAPAGVPGELYVSGAGLARGYLNRAALSAERFVANPFARAGEEGSRLYRTGDLVRWRHDGQMDYL…	Pseudomonadota	ADJ63842.1
ADJ63842.1.A6	serine	ERQAAATPSAAALLYEDLVLDYRSLNQQANRLAHRLLAEGAGPERIVGVAARRAPEMVVALLAVLKAGAAYLPLDPDLPPARLADMMADSGLSLLLTQTALRAELTAPAAVRVLELDAPGQPWAEGMPDHDPGIEVAPDGLAYVIYTSGSTGKPKGAGNRHVSLHNRLAWMQEAYPIGPGNTVLQKTPFGFDVSVWEFFWPLMTGARLALAAPDEHRDPALLAARIRRHAVDTLHFVPSMLQGFVAHPDSAQCHSLRQVICSGEALPAELQEQAFARLPQIALHNLYGPTEAAIDVTHWTCRPGERSVPIGRPISHTAAYVLDGGLNPLPHGIAGELYLGGIGLARGYLGRPGLSAERFVADPFAADGSRMYRTGDLVRRRADGEIEYLGRTDHQVKIR…	Pseudomonadota	ADJ63842.1
ADJ63842.1.A7	N5-hydroxyornithine	AQRAAQTPDAIALVLEEQSLSYGELNVRANRLAHHLMSLGVGAEQRVGVAVERSFDMVVGLLAVMKAGAAYVPLDLDYPPERLAYMVADSRIRVLLTHARARRLLAAQAQPGLRCLALDDADLAAQLAGLPAHDPVVAVAPQQMAYVIYTSGSTGQPKGVAVSHGPLVMHCQATAALYEMTPQWRELQFMSFSFDGAHERWITTLISGAALVLRGPEMWSIEQSWQALHQQRVSNAVFPPAYLGQLAQWGEQHGDAPPLELYVFGGEAMPRASFERVRRHLAPRLLINGYGPTETVVTPLIWKGTSAAGVDFDGPFVPIGKPVGRRNAYILDACLQPVAPGEAGELYIGGDGLARGYLERPAQSAERFVADPFGEPGARMYRTGDLARWLPDGNVEYLG…	Pseudomonadota	ADJ63842.1
AFH75320.1.A1	threonine	AVVFHEQRLSYAELNHRANRVAHRLLSLGVRPDDRVAICVERGLEMIVGLLGILKAGAGYVPIDPAYPQERISYTLQDSAPVAVLVQAATQALVAELTVPVIDLDATSLHQESIQDPHVAGLTAASLAYVIYTSGSTGLPKGVMIEHGNVTRLFTATDAWFSFNDQDVWALFHSFAFDFSVWEIWGALIHGGQLLVVPQVTSRSPDECYALLCSAGVTILNQTPSAFRSLIAAQGQSALKHSLRQVIFGGEALEPAILKPWYARMANGGTQLVNMYGITETTVHVTYRALEAADAQLVGTSPIGGRIPDLRLYVLDAQGRPVPHGVEGELYVGGAGVARGYLNRPELNAERFVHDPFDPTPGARMYRTGDLGRWQADGSIDYLGRNDDQVKIRGFRIEL…	Pseudomonadota	AFH75320.1
AFH75320.1.A2	proline	IAVTYEGQALSYGQLNSLANRIAHRLVADGIGVNDRVAICAERGLEMVAGLLAILKAGAGYVPLDPAYPDERLAYMLHDSAPKALLTQQSLMPRFGTAGVPTLCLDNPAGIDAQPAHNPLVQGLQADALAYVIYTSGSTGQPKGVAMPHGPLVNLMQWQIAQTVADGREAQRTLQFAALGFDVAFQEVFSTLCAGGELSLIHGDVRLNFRQLFRHICEQRIQRLYLPCIALQALAEAVADEPELGALACALSDVITAGEQLRISAQMRALFQRLPGCRLHNHYGPTESHVTTALTLDGDAASWPVLPSIGVPVANTRIYLLDEQLQPVPLGVAGEIYIGGVCVARGYLHRDELTAERFLADPFVAGGRLYKTGDLGRYQPNGEIDYLGRNDGQIKIRGF…	Pseudomonadota	AFH75320.1
AFH75320.1.A3	serine	IAVLADGQHLSYRELNAQANRLAHHLQAHGVQPDSPVAICVERSADMVVGLLAILKAGGAYVPLDPAYPQDRLAYMLEDSAPAVVLVQTATRALLGDIAVPVVDLDHAHWQHLPSSNPSVAALTPQHAAYVIYTSGSTGKPKGVINEHSAVVNRLLWMQEEYRLGADDTVLQKTPFSFDVSVWEFFWPLFTGARLVMARPGGHKDPQYLCDIIEAEQVTTLHFVPSMLDVFLAHGDVSQAAGLVRVMCSGEALPGSVVRRFKQQLPGSQLFNLYGPTEAAVDVTAWDCNAALAPDNTPIGKAIANTRMYVLDAHMQPVPLGVSGELYIGGVQVARGYLNRPDLTAERFLKDPFSEGRLYRTGDVGRFLADGNIEYLGRNDDQVKIRGLRIELGEIQARL…	Pseudomonadota	AFH75320.1
AFH75320.1.A4	leucine	IAVRQGDAQLTYRQLDRRANQLAHSLLEHGVSPDDRVAICARRSLETLVGLLAILKAGAAYVPIDPAHPQERISYLLQDSAPQVVLAQSGTRDLLGDTDRPVIALDGDQWHHQPTSNPSVAGLTPTNLAYVIYTSGSTGLPKGVMVEHRTLENLVNWHCEAFDLHAGSHTSSVAGFGFDAMAWEIWPALCVGATLHLPPAQQAHEDIDALLSWWAAQPLDVSFLPTPVAEYALSQHLEHPTLKTLLVGGDRLRHFSTPQRFTLVNNYGPTEATVVATSGRIDAGRTLHIGRPIANTQVYVLDEHLQPVARGLTGELYVGGAGVARGYLNRPQMTAERFIQDPFSHAPDARLYRTGDLARWLEDGTLDYLGRNDDQVKIRGVRIELGEIETCLGEHPDVR…	Pseudomonadota	AFH75320.1
AFH75320.1.A5	valine	MSYTQLNARANQLAHHLLGLGAAPGERVAILLERSLDLLVAQLAISKCAAVYVPLDVNAPADRQAFMIEDSGARWVLTTSATEVAGHRLDLDTLDLGEQPEHNPALEQSSETAAYIMYTSGSTGTPKGVLVPHRAITRLVINNGYAEFNPQDRVAFASNPAFDASTLDVWAPLLNGGAVVVVDQDTLLSREAFATLLQEQSISVLWMTAGLFHQYAEGLLPVFPQLRYLIVGGDVLDPSVIARVLKDGAPQHLLNGYGPTEATTFSTTHEITRADEGSIPIGKPVGNSRAYVLDARQQPVPVGVAGELYIGGQGVALGYLNRTDLTAHAFLVDPFNDGGLMYRTGDLVAWRADGTLQYLGRNDQQVKIRGFRIELGEIETRLGEHPQVKDVVVLARQDE…	Pseudomonadota	AFH75320.1
AFH75321.1.A1	leucine	AVVYEGQTLSYAELNQQANHLAYRLIELGVQPDDRVAICARRSLETLVGLVAILKAGAAYVPVDPAHPPDRIGYLLEDSAPVVVLVQPGLTGRLPAMSVPVLELDRLLLAGPARANPQIAGLTPAHLAYVIYTSGSTGLPKGVMVEHQTLDNLVNWHCEAFNLNAGSHTSSVAGFGFDAMAWEVWPALCVGATLHLPPAAQGNEDIDALLTWWLAQPLDVSFLPTPVAEYAFSQNLQHPTLKTLLIGGDRLRQFTQAQRFTLVNNYGPTEATIVATSGVIEAGQPLHIGKPVANAQVYVLDAQLKPVPLGVAGELYVGGAGVARGYLNRAQMTAERFLKDPFSTDPQARMYRTGDLVRWLADGRLDYLGRNDDQVKIRGVRIELGEIETCLGGHPDVRE…	Pseudomonadota	AFH75321.1
AFH75321.1.A2	valine	LAAVQDGQRLTYGELNNRANRLAHHLLGLGAAPGERVAILLERSLDLLVAQLAISKCAAVYVPLDVNAPADRQAFMIEDSGARWVLTTSATEVAGHRLDLDRLDLSAESEHNPSLEQSSETAAYIMYTSGSTGTPKGVLVPHRAITRLVINNGYAEFNPQDRVAFASNPAFDASTLDVWAPLLNGGAVVVVDQDTLLSRDAFATLLQEQSISVLWMTAGLFHQYAEGLLPVFPQLRYLIVGGDVLDPSVIARVLKDGAPQHLLNGYGPTEATTFSTTYEIQRADEGSIPIGKPVGNSRAYVLDARQQPVPVGVAGELYIGGQGVALGYLNRTDLTAHAFLVDPFNDGGLMYRTGDLVAWRADGTLQYLGRNDQQVKIRGFRIELGEIEARLGEHPQVKD…	Pseudomonadota	AFH75321.1
AFH75321.1.A4	glutamine	IAVVLGDQQLSYRDLNEQANRVAHYLRSLGAGANSCVAICMPRSLELIVGLLGILKSGAAYVPLDPEYPAQRLAFALQDSQPLAVLVQDASRGALGDTAMPLIDLADAALAGQPLDNPPALATAHDLAYVIFTSGSTGRPKGVMVEHGSLVNHISWQTHAFGFDATDRFLQRTSVAFDASVWEIWTPLAIGARLVLLPAEASRDVEHMARTLVEQGVSIAQFVPSLLRLLVQLPETGVRCRYLFSGGEALDPQLAMQARALTTHGIVNLYGPTEATIDSTSWTFNDPGPLDAVPIGKPIANARAYVLDAHLQLLPLGVAGELYIGGAGVARGYLGRDDLTAERFLADPFNPGGRLYKTGDLVRYLADGNIEYLGRNDDQIKLRGLRIELGEIEACLVAH…	Pseudomonadota	AFH75321.1
AFH75321.1.A5	leucine	LAVVYQGQSLTYSELNRQANQLAHQLIELGVQPDDRVAICARRSLEMLVGLVAILKAGACYVPIDPAHPAERLSYLLEDSTPVAVLMQPALAQRLPTVTAPVLELDSRLWQGPSKGNPQVSGLTPAHLAYVIYTSGSTGLPKGVMVEHQTLENLVNWHCDTFELRHGSHTSSVAGFGFDAMAWEIWPALCVGATLHLPPAREGGEDIDALLKWWLAQPLDVSFLPTPVAEYAFSQNLQHPTLKTLLVGGDRLRQFHTPQRFKLVNNYGPTEATVVATSGVVEAGQALHIGRPVANTQVYLLDAHQQPVPVGVAGELYVAGAGVARGYLNRAQMTAERFLKDPFSHDPQARMYRTGDLARWLPDGTLDYLGRNDDQVKIRGVRIELGEIETRLGEHAQVR…	Pseudomonadota	AFH75321.1
AFH75321.1.A6	valine	QQVSYAELNARANRLAHHLVSLGMPEGSSVAVLLERSIDLLVSQLALSKCALVYVPLDVNAPVERQAFMLSDSQATLLLSHAGLGKALQVQRLDLDQAHLGQLPDDQPAVVVSSEAAAYIMYTSGSTGTPKGVRVPHRAITRLVINNGYADFNQHDRVAFASNPAFDASTLEVWAPLLNGGAVVVIDQDTLLTQHAFAALLQQQDVSVVWMTAGLFHQYAEGLLEAFARLRYLIVGGDVLDPSVIARVLKGGAPRHLLNGYGPTEATTFSTTHEITRADEGSIPIGKPVGNSRAYVLDAHQQPVPVGVTGELYIGGQGVALGYLNRPELTAEKFLVDPFSDGGLMYRTGDLVAWRADGTLQYQGRNDQQVKIRGFRIELGEIETRLAGCPGVKDAVVLA…	Pseudomonadota	AFH75321.1
AFH75322.1.A1	threonine	VAVVFDDQRLSYGALNKRANQVAHRLLALGVRPDDRVAICVERGLEMIIGLLGILKAGAGYVPIDPAYPQERISYTLQDSAPVAVLVQQATHTRVAELSVPVITLDTGDCQDESTGNPQVAGLTPANLAYVIYTSGSTGLPKGVMIEHRNVARLFTATEAWFHFNDHDVWALFHSFAFDFSVWEIWGALMHGGQLLVVPQLTSRSPDECYALLCSAGVTILNQTPSAFRALIVAQGQSTLKHALRQVIFGGEALEPGILKPWYAHTANSGTQLVNMYGITETTVHVTYRALEAADAQLVGASPIGGGIPDLQLYVLDDRREPVPVGVVGELYVGGAGVARGYLNRPELNAERFIDDPFSGRPGARLYKTGDLGRRLADGSIDYLGRNDDQVKIRGFRIE…	Pseudomonadota	AFH75322.1
AFH75322.1.A2	threonine	IAVVFEDSHLSYAELNTRANRVAHRLLSLGVSPDERVAICVERGLEMIIGLLGILKAGAGYVPIDPAYPQERISYTLQDSAPVAVLVQAATQARIAELAVPVIDLDATDLQLQPMQNPQVPGLTSANLAYVIYTSGSTGLPKGVMIEHRNVARLFSATEGWFNFNDKDVWALFHSFAFDFSVWEIWGALIHGGQLLVVPQLTSRSPDECYALLCSAGVTILNQTPSAFRSLIAAQGQSALKHSLRQVIFGGEALEPGMLKPWYARTANAGTQLVNMYGITETTVHVTYRALEAADAQLVGASPIGGRIPDLQLYVLDSAREPVPVGVVGELYVGGAGVARGYLNRPELNAERFIADPFSGRADARLYKTGDLGRWLPDGSIDYLGRNDDQVKIRGFRIE…	Pseudomonadota	AFH75322.1
AFH75322.1.A3	isoleucine	VAVVHAEQSLSYAQLNRRANRLAHHLISLGVQAGDSVAILLERSVDLLASQLAISKAAAVYVPLDVNAPADRQTFMRQDSGARWLLTTSAHQAPEGGERLDLDSLDLSDAPVHDPAIEQSAESVAYIMYTSGSTGVPKGVLVPHRGITRLVINGGYADFNTHDRIAFASNPAFDASTMDVWGALLNGGQVVVIDHDTLLDPLRFGAVLSESAVTILFTTTALFNQYVQLIPDALKGLRMLLCGGERADPAAFRSLLEHAPKLRLVHCYGPTESTTYATTFEVRALADDAESVPIGGPISNTRIYLLDQRQQPVPLGVVGEIYIGGKGVAKGYLNRPELTAEKFILDPFSHEPGALMYRTGDLGRWLAKGELDCLGRNDDQVKIRGFRIELGEIENRLGE…	Pseudomonadota	AFH75322.1
AFH75322.1.A4	homoserine	AVQAGNGSLTYRELNERANRLAHHLRELGVQPDARVAICVERSAELIVGLLAILKAGGAYVPIDPNYPLERIHYMLHDSAPAALLVHSATAQLAGEPGLPVVDLDRDDAYTPNLHNPQVAELTATHLTYVIYTSGSTGQPKGVMVEHQGVVNMLGWYLDDVGLNASDAVLLLTSHSFDLTQKNIFASLAVGATLHLADSPFDPSSIVRQISDQAITHINLAPSAFYALIDADQQSALSQLRRVVLGGEPIKLSQLEKLQVPRPQFINSYGPTECSDVVAWHAVDADLDSYGATDIPLGRPLRNLTLYVLDAYGQLVPTGSVGELYIGGAGVARGYLNREALTAERFLDDPFTPGGRMYRTGDLARYRADGTLDYLGRNDDQVKIRGLRIELGEIEALLA…	Pseudomonadota	AFH75322.1
AFH75322.1.A5	2,4-diaminobutyric acid	IAVAFEAGRISYAELNRRANRLAHHLIGLGIGPDERVAICAERGDEVLVGLLGVLKAGAAYVPLDPNYPPERLAYMIADSTPSAVLTQRPLQDRLPALAIPSVLLDEPVEGADHNPVVPGLNARHLAYVIYTSGSTGNPKGVMIEHRGLVNYSLDAARLFGLTPQDTVLQQNTLNFDLSVEEIFPALLAGATLAPSRHVFGTEAARDPAITPTFLHLTAAHWHTLAAEWHHDPQQAQAHLRDVRLINVTGDALSAQKLKLWDEARPAHVRLINTYGPTEATVSCTTAYVSYTGDINGNTTIGKPMANTRIYLLDSRQQPVPLGVAGEIFIGGDGVARGYLNLEQISTERFIADPFSPVPGARMYKTGDLARYLADGSIEYLGRNDFQVKVRGFRIELGE…	Pseudomonadota	AFH75322.1
AFH75322.1.A6	lysine	IALEFDGQALSYAELNAQANQLAHHLITLGVQPDDRVAIALERGMQMVVALLATLKSGAAYVPLDPAYPPQRLAFMLGDSAPRVLLSEYAVLPLLGTLPQAMQVVTLNSALQPWRELGTHNPQPAQLGLVSEHLAYVLYTSGSTGTPKGVMIEHAGLCNEIQAIRGLTGLGAGDRALQFATINFDASIEEIFGALTCGATLVLRSADWLTDAAHFWSLAAQARLSVISLPTRFWQGLADDHSTVIPASVRVIVVGGEELSPEAVQHWFLRSGHTPRLLNTYGPTEATIIATANEVFAANPHPRAIGRPIANTRVYVLDTHGHPTGLGVAGEIHLAGIGIARGYLNQPQLSSERFLADPFSDSPGRLYKTGDLGRWLPDGTLEYLGRNDDQVKIRGFRIE…	Pseudomonadota	AFH75322.1
AGZ03650.1.A1	phenylalanine	DQTAVVFKNEQVTYRQLNERANQLAGVLMARKVTTDTVVAIMLEKSVEMIVSILAVLKAGGCYLPIDIDYPGNRIQYMLSDSQAKILITTKEISQNIRFEGEHVLLYDDSIWHFPKENPNVKIQVTDLAYVIYTSGTTGQPKGVMVEHKGIANLKVVWEESFGISPRDRIGFFASISFDASVWEIFMALLNGATLYVLSKELLSNLCEFQNYLGENSITVMTLPPSYAQYLDPVSLFDLRLLITAGSAPSQSLVNKWNQIVTYVNAYGPTETSICATNWIAPREWCNASHIPIGTPIRNTQVYILDDNLQPVATGESGQLWVGGVGLARGYLNRPELTAEKFIDNPFIPGEKLYCTGDYARWLSDGNIEYRGRMDHQVKIRGYRIELGEIEAVLQKHSG…	Bacillota	AGZ03650.1
AGZ03651.1.A1	alanine	DQTAIVYEGQQMTYRELNERANQLARTLQAKGVKADQPVGIMVDRSLEMIVGLLGILKAGGAYVPIDPEYPKNRIEYMAADSGTKLLLTQSHLQDRVTFAGTVVNLNEESSYHEERSNLEHIVQPNHLAYVIYTSGTTGKPKGVMVEHHSVINTLMQLEKKYPLEKNDSILLKTNYTFDVSVTELFGWFFGEGKLIIAKSGLEKEPEALFNMIQEKKITHINFVPSMLQVILNEITQTDIEKLQSLKYVFSAGEALSGKTIKQFYSYTLPAVLENLYGPTESTIYATQYTTNEEMKGLLNTPIGKPIRNVQAFIVKDIDQLQPIGVAGELCISGVGLARGYLNRPDLTAEKFVDNPFVPGEKMYRTGDLARWLPDGNIEYLGRIDHQVKIRGYRIETGE…	Bacillota	AGZ03651.1
AGZ03651.1.A2	tryptophan	DQAAVVFEDKQMTYRELNERANQLARTLQAKGVKADQPVGIMAERSLEMIVGIFGILKAGGAYVPIDPEYPEERIQYLLKDANISVLLLQEHLKHKVTFNGQLIHLNDEEFYHSDRSLLSPVAGSSNLAYVIYTSGTTGKPKGVMVEHRGIVNSLQWKKSFFGLSEEEHVLVLLPYVFDAFVLNFFGPLISGATVYLLNNQDSKNPVMIKDIISREGITGFAATPRLLRLIIENMEVNDFNHVKHVVVGGEQLETDIIKRLFSLNPDILLNNQYGPTENSVVSTYLPIRSPGQPITIGKPVANHRVYILGEQNGLQPIGVTGELCVGGAGLARGYLNLPELTREKFVDDPFVPGEKMYRTGDLARWLPDGNIEYLGRIDHQVKIRGYRIETGEIETALL…	Bacillota	AGZ03651.1
AEA30272.1.A1	threonine	AVVLDGARHTYREINARANRLARLLTARGAGPEQFVALALPRSVDMVVALLATLKAGAAYLPLDPAYPADRLAFMLSDAAPVLLLTDSASAAGLPDPGTAAPLLLDDPGIVAELARQADGDLTEAERTAALDPRHAAYMIYTSGSTGRPKGVVVPHRNVVRLFTATEPWFGFDADDVWTLFHSYAFDFSVWEIWGPLLHGGTLVVVPHEVNRSPEEFLRLLARERVTVLNQTPSAFYQLMRADRETSDAGALPALRRVVFGGEALDLWRLEPWYDSHPDDAPVLVNMYGITETTVHVSHVALDATSVGAERGSVIGTPIPDLGVHLLDDALRPVPSGVAAEMYVSGEGLARGYHGRPDLTSHRFVADPFGAPGSRMYRTGDVARRTADGELEFVGRADH…	Actinomycetota	AEA30272.1
AEA30272.1.A2	alanine	LERAAATSPDAVAVSDGTRVLTYRELHRSADRLAHELIARGAGPERVVALGMPRSTELLIALLAVLKSGAAYLPIDPGYPSERVSLLLGDARPVLLVTTSGVPAGWPEEAVAGVPVLALDDAATATAVASRPATTPADGDRTAPLGPDNAAYVIYTSGSTGTPKGVVVSHRSAANLVGWAVRELGAPALSHTLASTSLNFDVSVFEIFAPLTCGGRIDVVRDLLALTERPEGWSGKLISAVPSALAQLIGEDTVPASADLVVLAGEALTGRAVADIRAALPQARVANFYGPTEATVYATAWHADGGSAEPLIGRPVANTQVYVLDAWLRPVPAGVAGELYLAGTGLARGYLDRRGLTSERFVACPFGPAGSRMYRTGDVVRWTADGQLAYVGRADEQVK…	Actinomycetota	AEA30272.1
AEA30272.1.A4	glycine	VAVVADAEETGYAELNARANRLAHHLTGLGAGPEVRIAVSLPRGLDLVVALLAVLKSGAAYIPLDPAYPAERVRYILEDGSPGLVLTTSALTGELPVPEGTPVLAVDDPELRERIAALPGSDPTPPVRGDHPAYVIYTSGSTGRPKGVVVTRANIANFVLDMHDRLPVTEADVLVAVTTVAFDIAALELFVPLVAGARLVVAATEQVRDMDRLAGLITDNGATLAQATPTLWQALASVRPEALAGLRVLVGGEALPTQLAARLRELSAGVRNMYGPTETTVWSTTAALDARHGAPVIGRPIANTRVYVLDARLGPVPAGVPGDLFLAGDGVVRGYLDRPALSAERFVADPFGPAGSRMYRTGDVARWNALGDLEFVGRADDQVKIRGFRIELGEIEAVL…	Actinomycetota	AEA30272.1
AEA30273.1.A1	phenylalanine	DDPAVVFEGTTYAYAELDRRANRLAHHLVSAGVRPEDFVALALPRSADLAVAVLAVHKAGAAYLPVDPDYPAERIAYMLDDARPGVVLTTTALADTLPSGDRAARIVLDDPATAALVAAAPGDAAPAVTASVDSPAYLIYTSGSTGRPKGVVVTHRGVSSLVASQVERFEVGPGSRVLQFASISFDAAFWELVMGLLSGAALVLAPADRLNPGRPLADLVAEQGVTHATIPPAALAVLEPDALPEGITLVVAGEATSPELVGRWSAGRRMINAYGPSETTVCATMSAPLSGEAVPPIGGPITGTRVYVLDAALRPVLPGVRGELYVAGSGLARGYLDRPALSAERFVADPFGPAGSRMYRTGDVATWTDAGQLDFNGRADHQVKIRGFRIELGEIESAL…	Actinomycetota	AEA30273.1
AEA30273.1.A2	proline	FQDRVAAHPGAPALVYGDEELSYAGLNERANRLARLLMARGAGPERVVGLALPRSTDLVVALLAVLKSGAGYLPLDPEYPAERISFMLADAAPDVVLTTTDVAGRLPAGPMLALDDPQVRAELAGLTPTDPRDDERTSPLRPQHPAYLIYTSGSTGRPKGVVLPSGALINLMAWHAATLPGEPGARVAQFTAISFDVSAQEILSALLDGKTLVMPEEDTRRDPARFAAWLAERDITELYAPTMMLDALGEAVAEHGTELPALRHVAQAGEALTLGGRVRDLCDAPGRTLHNHYGPSETHVVTAHTLSDGPSDRARNAAPIGRPVWNTQVYVLDAALRPVPDGVTGELYIAGAQLARGYHHRPGLTAERFTADPFGAPGGRMYRTGDLVRWNSDGELDYA…	Actinomycetota	AEA30273.1
AEA30273.1.A3	O-methyltyrosine	SVAISYDGSELSYAQLDAEVDGLARLLTRRGVGPEDVVAVALPRTPRLVVALLAVAKAGAVYLPVDPQYPAERVSFILADARPALLVTDGPAAAGLPGSDVPRLLLDGPSADDGPAGSQDTAPGTARRAGPANAAYMIYTSGSTGTPKGVVVTHEGIGSFGAIRKQFGLDASSRMLQFASSSFDAAIWEILAPLLVGGALVMAPSDDLAVGEPLIALLARERVTHANIPPAALAVLPQGALPDGMNVILAGEASAPDLIARWSDGRRLLNAYGPTEATVCVTVSEPLTPGTTPPIGRPLWNVRVFVLDEALQPVPVGTPGEAYLAGDGLARGYAGRPGLTAERFVADPHGPAGSRMYRTGDLVRWLPDGNLEFVGRADDQVKIRGHRIEPGEVESLLVS…	Actinomycetota	AEA30273.1
AEA30273.1.A4	tryptophan	ALWCEGESIAYAELDRRANRLAHELTARGIGRGQVVAVAVPRSPQQVTAFLAVTKAGAVYLPVDPEYPAERVAYMLDDAAPAALLVTDAARGELPDEPAVPVWALDDEAFAASVAARPATGPAGPGRPGPLSPAYVIYTSGSTGRPKGVLVSHTGLAPFVHSHVERLGLRTGDRVLQVVSTNFDVSVGDLAMTLLSGAALALPGPSRELVGDGLADALEASGATHVMLPAPLLGTLPEERPLPRLRCVVSGGEALSPGLVARWSAGRTVINAYGPTETTVAATLSDPLSPDTTPPIGRPVAGTRVLVLDDRLRPVPVGVAGELHIAGPGVALGYLGRPGLTAERFVADPFGPAGSRMYRSGDLVRWTTGGRLEFVGRADQQVKIRGFRVEPGEIETVLL…	Actinomycetota	AEA30273.1
AEA30274.1.A1	glycine	FARHASLTPDAVALLDGDGDGEVSYRELEERANRLAHHLTGIGVGPESWVAVALPRGAALVTALLAVAKTGGAYVPLDPEYPADRIGYILDDARPAALLTDSSVTTLPTTGGPRRVLLDAPDTVAALAELPATAPAVRTHPDHPAYAIYTSGSTGRPKGVVVSRHNITNLVTDMRERFAVGAADRLVAVTTIAFDISALELFVPLSAGATVVLASRDEVMEPAALARLITRSGATLMQATPTLWQALVSEHPGALAGLRVLVGGEPVPAGLAGRLRELAAEVTNVYGPTETTVWSTTARLTDRPGLPPIGGPIANTRVYVLGPALEPAPAGIAGDLYLAGDGVARGYANRFGLTAERFVADPFGAPGSRMYRTGDVARRAEDGQLEFVGRVDDQIKIRG…	Actinomycetota	AEA30274.1
AEA30274.1.A2	leucine	VALAHGEESLSYGELDARANGLARVLADAGVGPERLVALVLPRSVEMVVAQLAVLKAGGAYLPVDPDYPVERVEFILGDATPALVLSTGTIAERLTGVGGDLRWLHVDTDNTNPGDDSAFSDTDRIAPLRVDHPAYVIYTSGSTGRPKGVVVSHRGLAAFATSCVERFAVDSTSRVLQFSSPSFDASVLELCMAVGAGAALVVPPVGPLVGEPLAEVLRDQRVTHALIPPAALASVPTEAAGQLTDFQGLVVGGDATSPELVARWAPGRRMVNAYGPTEATVAVTMSTPLTPGATVPIGTPVTNTQAFVLDNWLRPVPVGVAGELYVTGHGLARGYLNRPSLTAERFIASPFSPTGDRMYRTGDIVRWTTHGTLEFVGRADEQVKIRGFRIELGEIETV…	Actinomycetota	AEA30274.1
AHJ31215.1.A3	arginine	FAQQVELTPDAVAVVFDDQQLTYQQLNTQANQLAHYLQSLGVGPEVLVGIYLERSISMTVALLAVLKAGGGYVPLDVDYPQQRLTYISQDSQISVLITQEKLLNFLPVEGVKVIVLDQECEVFYSQSPENPVSEVIPENLACVLYTSGSTGKPKGVMLTHGALVNHSSAISEAFGLTSSDAYGGQRQRVLQFAAFGFDVALEEIFPTWFKGGTVVLRPVQMFSSFANFAQFIEQQQITVLTLTSAYWHEWMVAVSQSYSTVPQSLRLLTVGGDTVLPETVAMWQQFVGDRITCLNAYGPTEASVTAIVYDVQNYQPEKTNSVLIGRPVANTEIYILDSNLQPVPIGVKGELYIGGERLARGYLNRPELTQEKFILNPFKDGKWFDFAHQPSHYLYKTGD…	Cyanobacteriota	AHJ31215.1
EFE73308.1.A1	2,3-diaminopropionic acid	FEEQVALRPDATAAVHGSDSHTYGELNAKANRIAHALLARDLGPEAVVAVVTERHLDWQAAVIGVFKAGAAYLPIEPGLPAERMGRMLERSGCRLALTEEGGSGQVVRAAPADLDVLTVAAALDEGHPEHNPGIQVAPGQLAYLYFTSGSTGEPKGAMCEHDGFVNHLCAKLEDLGVDEGQVVAQTAPQSFDISLWQLVSALVVGGRTLIVEQDAILDVDRFLETVERGGVTVLQIVPSYLEVLLSRLEDSPGRLPRLRCVSVTGEALKKELTVRWFARFPDIALVNAYGLTETSDDTNHAVLTAVPERDSVPLGPPVRNVTVYVVDDDLRPVPLGAPGEIVFSGVCVGRGYVNDPVRTEQAFGEDPHRPGHRLYRSGDFGRWLPDGSLEFLGRRDAQV…	Actinomycetota	EFE73308.1
EFE73312.1.A1	cysteic acid	LEEQATHTPGKPAVSSQGVDRSYAELHASANRLARLLVSRGVGPESLVAVSMERSVDLVVALLAVLKAGGAYVPVDPEYPADRIAHMLEDARPVLVLTSEAVAPSLPDVAGLERVVIDEPGVGAALNGLGTAALTASERRGPQLPSHPAYVIYTSGSTGRPKGVLITHQNLVNYVSRCTEAYPDLHGTTLLHASISFDAGVTALYGALTCGGRVIVEPMDEHLPATLRTHELAFLKATPSHLTYLDGFDESCAPTGQLMVGGEAVGGTQIRDWRRRHPSVAVVNHYGPTEVTVGCTDYVVTADDDTETATLPIGRPMWNTRVYVLDAALRPVPAGVPGELYVAGDQLARGYLGRPGLSAERFIACPFGTAGERMYRTGDVVRWRTDGNLEFLGRADDQV…	Actinomycetota	EFE73312.1
EFE73312.1.A2	threonine	FAAQAVRTPEATAVTFEGVGWSYAELDARANRLARLLITRGVGPESLVAVCMERSADLVVALLAVLKAGGAYVPIDPEYPADRIAYVLEDAQPALVLTSESVRSVVPGVEGLERVVVDAAQTVSALADLSGEPVSSVEVLPSHVAYVIYTSGSTGRPKGVAIPHGNVVALFGGTDGWFGFGTGDVWAWFHSFAFDFSVWELWGALLHGGRLVVVPREVSRNPREVLELLVAQHVTVLNQTPSAFYQLMAAENRDPELGERLALRCVVFGGEALDLSRLRAWYTRHAADTPVLVNMYGITETTVHVSYMPLDEAVVAADTGSVIGMGIPNLRVFVLGSDLRPVPVGVPGELYVAGAQLARGYVGRPGLTAERFVANPFGTPGERMYRTGDVVRWRTDGNL…	Actinomycetota	EFE73312.1
EFE73312.1.A3	serine	AAQAVRTPEATAVVFEGVGWSYAELDARANRLARLLIARGVGPESLVAVCMERSADLVVALLAVLKAGGAYVPIDPEYPADRIAYVLEDAQPALVVTSRATEGAVPEGADIPARVQVDGADVLAQLKALSGEPVSSVEVLPSHVAYVIYTSGSTGRPKGVAVPHQGVVNRLLWMQDTFPLDGSDRVVQKTPFGFDVSVWEFFWPLITGAGLVVARPGGHRDAGYLTELIRHEKVTVAHFVPSMLRVFLREPDAAACTGLRWVVCSGEALPPELRDQFFDVLEDVELHNLYGPTEASVDVTAWPCTPDEGPAVPIGHPVWNTRTYVLDTGLHPVPVGVAGDLYLAGDQLARGYLGRPGLTAERFVANPFGTTGERMYRTGDVVRWRTDGNLEFLGRADDQ…	Actinomycetota	EFE73312.1
EFE73312.1.A4	threonine	FAAQAVRTPEATAVTFEGVGWSYAELDARANRLARLLIARGVGPESLVAVCMERSADLVVTLLAVLKAGGAYVPIDPEYPADRIAYVLEDAQPALVLTSRATADAVTDGANAPARVLVDGTDVLAQLETLSGEPVSSVEVLPSHVAYVIYTSGSTGRPKGVAVPHGNVVALFGGTDGWFGFGTGDVWAWFHSFAFDFSVWELWGALLHGGRLVVVPREVSRNPREVLELLVAEHVTVLNQTPSAFYQLMAAENRDPELGERLALRCVVFGGEALDLSRLRAWYTRHAADTPVLVNMYGITETTVHVSYMPLDEAVVAADTGSVIGMGIPNLRVFVLGSDLRPVPVGVPGELYVAGAQLARGYVGRPGLTAERFVANPFGTPGERMYRTGDVVRWRTDGN…	Actinomycetota	EFE73312.1
EFE73312.1.A5	valine	FADQAGRTPDAVAVTFEGAELSYAELDARTNRLARLLIARGVGPESVVAVSMERSAELVVALLAVLKTGGAYVPVDPEYPADRIAYMFGDARPVLVLTSRSAAGGLPVVAGLDRVVVDEPQTVTALAGLDAGEIAETELRCALLADHPAYVIYTSGSTGNPKGVAVPHRNVVQLFEAAKGRYDFGADDVWTWFHSFSFDFSVWEMWGALLHGGRLVVVPHAISRSPGGFLDLLVRERVTVLNQTPSAFYQLVQAEAEAPDAGSRLALRFVIFGGEALDHRRLTEWFVRHPENAPALVNMYAPTETTVVCTAYPVSAREEDSTGVLPIGSPMWNTRAYVLDDSLCPVPVGVAGELYLAGAQLSRGYTHRPGLTAERFVACPFGAAGERMYRTGDVVRRRA…	Actinomycetota	EFE73312.1
EFE73313.1.A1	serine	AAQAVRTPEATAVVFEGVGWSYAELDARANRLARLLIARGVGPESLVAVCMERSADLVVALLAVLKAGGAYVPIDPEYPADRIAYVLEDAQPALVLTSESVRSVVPGVEGLERVVVDAAQTVSALADLSGEPVSSVEVLPSHVAYVIYTSGSTGRPKGVAVPHQGVVNRLLWMQDTFPLDGSDRVVQKTPFGFDVSVWEFFWPLITGAGLVVARPGGHRDAGYLTELIRHEKVTVAHFVPSMLRVFLREPDAAACTGLRWVVCSGEALPPELRDQFFDVLEGVELHNLYGPTEASVDVTAWPCTPDEGPAVPIGRPVWNTRTYVLDTGLRPVPVGVAGDLYLAGDQLARGYLGRPGLTAERFVANPFGTAGERMYRTGDVVRWRTDGNLEFLGRADDQV…	Actinomycetota	EFE73313.1
EFE73313.1.A2	lysine	VALVHESVRLTYAELDARADRWADVLVDRGVGPEQLVAIALPRSADTVVALLAVLKAGGAYLPLDPSHPAERTAYVLKDARPTALITTAASAEAFADPAVPRLLIEDMERAEPSAGRPPRAGEALPSHPAYVIYTSGSTGRPKGVVVSHGSAAAFSIGGASAYGIDEQDRVLGFAAFTFDVSVFEVFTTLTAGATLILAGDEDRLNADRLHSLMAGQGVTVAELPPALMPLLCPDGLPALRLVSTGGELPAGRLVDQWASPDREFWNGYGPTETTVAITLMRCLPPSHGQAPPIGRPMPNARVFVLDAGLCPVPVGVAGELYLAGDQLARGYLGRPGLTAERFVANPFGTTGERMYRTGDVVRWRTDGNLEFLGRADDQVKIRGFRIELGEIEATLTSH…	Actinomycetota	EFE73313.1
BAL15718.1.A1	beta-lysine	FFDTARDDPDRPAVVDNGLVLTYGTFAAWVARVAGAVEPRTAEPQPPVGVVAHHSARDVAAILGVLAAGRAYVPLEAHHPEPRLEGILRRVGCREAVATAETGWQPPVEKVIRPRWTPAAGPSASPEGASARLPRPEDPAYVLFTSGSTGEPKGVVVPHRAPAAVVPPLRGLYGIGDGESVLHFHGVGGDTSLEEILPTLTGGGTLVLDDGAREGFARVAKEQQVSVAVLPTGFWDSLTGDLLHHGARLPASLRTVVIGGEAVRADMLERWHRVRGAEDVRLLNTYGSTETALVTHAVQLAGPGAPVLPETGGDLPIGLPLTHVGQLVDESGELYVSGPGLALGYHDDPGATAARFTERDGTRWYRTGDLVGEAAGGLLVFRGRSDHQVKIRGFRVDLL…	Actinomycetota	BAL15718.1
CAE02630.1.A1	glutamic acid	LTLLSESEKERLLKRASGNPVNYRGEMTIPGLFEEKVKSLSDKPAVVYEGRTLSYRTLHEQSGRIAGRLLQAGISADSPVAVLLGRSERVIAAILGILKAGGAYVPIDPDFPADRIQYILEDSGAKAVLTEAGIQAPAADAERIDFDEAVQYETAADGVSTQSDRLAYIIYTSGTTGRPKGVMIEHRQVHHLVQSLQQEIYQCGEQTLRMALLAPFHFDASVKQIFASLLLGQTLYIVPKTTVTNGSALLDYYRQNRIEATDGTPAHLQMMVAAGDVSGIELRHMLIGGEGLSAAVAEQLMALFHQSGRTPRLTNVYGPTETCVDASVHQVSADNGMNQQAAYVPIGKPLGNARLYILDKHQRLQPDGTAGELYIAGDGVGRGYLNLPDLTAEKFLQDP…	Bacillota	CAE02630.1
CAE02630.1.A2	leucine	EREALNQLQRFNPERTVYPKDQTIVQIFEEQARKNPDRTALQFEGETLSYQQLNERANRLARHILSVGGGGKTAAVLCERSMDMIVSIMAVLKAGSAYVPIDPEHPVQRIQHFFRDSGANVLLTQQSLKPLAEKAGFQGVIVLADDEASYEKDSRNPALPFDSKTIANLTYTSGTTGTPKGNIVTHANILRTVKNTNYLTVSEEDTVLGLSNYVFDAFMFDMFGSLLNGAKLVIVPKDTVLDMSRLSRVIKRENVSILMITTALFHLLVDMEPSCLTTLRKIMFGGERASVEHVKKALAAVGKGRLLHMYGPSESTVFATYHPVDVIEEDTLSVPIGKPVSNTEVFIMNSAGRIQPAGIAGELCVSGEGLVEGYYNRPELTEEKFVKHPFKEGERMYKT…	Bacillota	CAE02630.1
CAE02630.1.A3	leucine	QALLDAWKGKTISVPRDKTVHRLFEDTAARYANRPAAAYNGAKWTYGELNARANRIARILMDCGVTADERVGILTKPSLEMAAGVLGVLKAGAAFVPIDPDYPEERISYILQDSGAKLLLTQEALGVPESYKGETILLDGSRSILSLPLDENDEANPQTETTADHLAYMIYTSGTTGQPKGVMVEHHALVNLCFWHHDAFAMTADDKSAKYAGFGFDASIWEMFPTWTIGAELHVIDEAIRLDITRLNHYFEEHGVTITFLPTQLAEQFMDLENTSLRMLLVGGDKLKRAVKQPYTIINNYGPTENTVVATSGVINPEEGSLSIGRAIANTRVYILGDGDQVQPEGIAGELCVAGRGLARGYLNREEETAKRFTADPFVPGERMYRTGDLVKWNAQCGI…	Bacillota	CAE02630.1
CAE02631.1.A1	valine	SGEEERQIVEVFNDTKTALPEEEAVHRLFEAQANRTPASIAIKEAGREWTYREVNEAANRLARHLVKSGLEKGRTAAIMNDRSAETVVGMLAVLKAGGAYVPIDPAFPEDRLRFMAEDSSIRLVLTVQDYQEQAGALQVPVVMLDESADETVSGTDLNLPAGGNDLAYIMYTSGSTGKPKGVMIEHRNIIRLVKHSNYVPVHEEDRMAQTGAVSFDAGTFEVFGALLNGASLHPVKKETLLDAGQFAQFLKEQRITTMWLTSPLFNQLAQKDAGMFNTLRHLIIGGDALVPHIVSKVRKASPELSLWNGYGPTENTTFSTSFLIDQDYDGSVPIGKPIGNSTAYIMDENRNLQPIGAPGELCVGGSGVARGYVNLPELTEKQFVRDPFRPDEMIYRTGD…	Bacillota	CAE02631.1
CAE02631.1.A2	aspartic acid	LLSAPEREALLSDEKRTEADLPEGTFVSLFERQAQKTPDLTAVAGGISLTYRELDERSNRFARHLQACGTGSEDIVAIMMDRSADLITAILGVMKAGAAFLPIDPETPEERIRYSLEDSGTKLLVVNERNMTAAAVYKGNTVVMEDGEWQNESADRLETEPGFDQLAYIIYTSGTTGKPKGVQLEHRNLINYVTWFSREAGLTEADKSVLLSSYAFDLGYTAIFPILQAGGELHIVPKETYTAPDQLGEYIQKNGITYMKLTPSLFHMIVNTARFAAERRFSPLRLVVLGGEKIITSDVRKFHDVYAHTDFINHYGPTETTIGAIAGRINMERLDQYEQRPVIGRPIANTGALVLDGAMQLVPPGASGELYIAGKGLARGYLHRPQLTAEKFLSNPFSP…	Bacillota	CAE02631.1
BAI63283.1.A1	tryptophan	FETVAARAGDRTAVLFEDTAVSYAELNTAANRLARWLIDRGVGPDRAVAVSAPKSEDLITVLLAVLKAGGAYLALDPAYPSERLAHMVAQVRPVLLLHTAKDAELATPGTDMPRIVINDPDVRAEWEARPGHDVTDAERRAPLRPDHLMYIVFTSGSTGRPKGVAVTHGGVAGLVAGQREQIGTGPGDRVLQWASISFDAAFWDISLALLNGATLVMAGADDLLPGQPLRDTLIDRRVTHATLPPVALSVTDADDVLPGGTLVSTGDAVSPSLVRTWAEGRRMFNGYGPTEVTVGSSIGRISDPDDIGIGRPFPGSAVRVLDERLSPVGGGEEGELYLAGPGLARGYLNHPGLTATRFVADPAGPPGSRMYRSGDRGRCRADGELFFTGRVDSQVKVRG…	Actinomycetota	BAI63283.1
BAI63288.1.A1	serine	DRQARATPDATAVTFEDAGLTYRELADRSGRLARTLIEAGAGPERFVAVAIPRSLDLVVALIAVLKAGAAYVPVDPEYPAARVEFMLADARPALLLVAGESAGKLPVGDVPALAVDEIPLTGGATATAPHRPDHPAYMIYTSGSTGRPKGTVITHAAIVNRLLWMQDHFRLDGTDRVLQKTSASFDVSVWEFFWPLITGATLVMARPDGHRDPAYLAEVIERARVTTLHFVPSMLVEFTAEETAARCTGLRRVVCSGEALPADVAARFDRLFGVPLHNLYGPTEAAVDVTAWRCRPEAATIPIGTPIQNTTLLVLDSGLRLVPRGVRGELYIVGAGLARGYLGRSALTAERFVACPFGPAGQRMYRTGDLARWNADGDLEFAGRADHQVKIRGFRVEPA…	Actinomycetota	BAI63288.1
BAI63288.1.A2	alanine	FARQVAAAPDAVAVEHDGHALTYRELDERANRLAHWLIGQGVRPEARVVVLLPRSADLVVALLAVGKAGGAYVPVDPDYPAARVRSVVEDSGPVLVLDVQRLAGADLSGCPADAPRTPVTARHAAYTIYTSGSTGRPKGVVVEQGALVNLLTGMRARFALTPRDRVLAVATVAFDIAALELFLPLLTGARVVLAGKDDVLQPPALLDLVDRAGVTLVQATPALWQELIAHDPARLAGLRVISTGEALPRALAEELRGHAAEATNLYGPTEATIYATAARLGPGSSGLPPSIGVPVANYRILILDHGLRPVPPGVTGDLWIAGDGLARGYFGRSAQTAERFVANPYGPEGSRMYRSGDLARWTGGGEVEYLGRSDHQVKLRGFRIEPAEIEATLAGHDTI…	Actinomycetota	BAI63288.1
AAO56328.1.A1	leucine	EQQAHAFPHAVAAAFQGQHLTYAQLNRHANALARRLIDQGVRPDDRVAVVSRRSLETLIGLLAILKAGAAYVPIDPSHPRERLNYLLSDSAPVAVLTLSSLADRLPPLAVPLIELDHCAHSQGDDSNPQVSGLSRDNLVYVIYTSGSTGQPKGVMVEHHTLASLVDWHCAAFDVKAGSHTSCLAGFGFDAMAWEVWPTLCAGATLHLAPVQESGEDIEAMLNWWRAQPLDVSFLPTPVAEYAFSQDDEHPTLRTLLIGGDRLRQFAHNRRYAVVNNYGPTETTVVATSGQVFASGSLHIGVPIANTRVYVLDGHLQPLPPGVPGELYIGGAGVARGYLNQPQLTEERFIHDPFSDVASARMYRSGDLVAWNADGTLDYLGRNDDQVKIRGMRIEPGEIE…	Pseudomonadota	AAO56328.1
AAO56328.1.A2	leucine	EAQVARTPQSPALIQDGTSLSYAQLNQQANRLAHHLISLGVRPDERVALCLHRGPQRLIAMLAVLKAGAAYVPVDPVYPAERIAYLLQDSTPRLVLTEHATLALVGDIAQVNIEQAEVHSHPDSNPQVQGLDAQNLAYVIYTSGSTGQPKGVMVEHRTLANLVHWHCQAFSLHAGSHTASVAGFGFDAMAWEVWPALCAGAVLHLPPAQVGNEHVDELLDWWLEQPLQVSFLPTPVAEQAFRRPRQHPTLRTLLIGGDRLRQFDSDPGFAVINNYGPTETTVVATSGPVTPGGPLHIGGPIANTRVYVLDEQLQPVPVGVIGELYIGGAGVARGYLNKPQMTEERFVADPFSDKVQARMYRSGDLVRWNVDGSLDYLGRNDDQVKIRGMRIELGEIEAV…	Pseudomonadota	AAO56328.1
AAO56328.1.A3	glutamine	FEAQVARTPQAVAVRAGRSQLSFRQLNEQANCLAHHLIKLGVRPDDRVAICVERGVGMVVGLLAILKAGGAYVPLDPSYPRERLHYMFKDSAPIALLTQATTRALLDDEGTPRVDLDSADWDMQHVANPRVTDLTPNHLAYVIYTSGSTGTPKGVMVEHRNVSNLVQWSSRLCPPTSGSALLHKTPISFDASVWEIFWPLSSGIALVLARPDGQRDPAYVAQVIQERRISVVQFVPVLLQQFLDLPQSRDCHSLTDIVCGGGELTVALAEQLRQRLPQVRLHNVYGPTETTVDCSVWTLEPHQPVPGSVLPIGRPISNTRMYVLDAQDQPVPQGVSGQLHIGGSGVTRGYLNLPQADAERFIDSPFVSGDRLYRSGDLVRQRADGLLEFLGRNDDQVKI…	Pseudomonadota	AAO56328.1
AAO56329.1.A1	leucine	EQQAQARPDAIAAQVGEHCLSYGELNQRANALAHHLISLGVRPDDRVAVVARRGLETLVSLLAVLKSGAGYVPIDPAHPDERVAYLLTDSAPLAVLTQPALLPRLEGLSLPGPKALLIDLERSDWPAKTGNPQLADLTSSHLAYVIYTSGSTGQPKGVMVEHRTLNNLIDWHCEAFDLRAGSHTASVAGFGFDAMAWEVWPALCAGATLHLPPADIGNEQLDALLDWWLAQPLQVAFLPTPVAEYAFSRDLRHPTLRTLLIGGDRLRQFHRDPGFAVINNYGPTETTVVATSGRLLPNGSLDIGKPIANTSVYLLDSLHKLVPFGVAGELYIGGESVARGYLNQPQLTAERFLRDPFAEPPQARMYRTGDLARWNPDGTLEYLGRNDDQVKLRGVRIEL…	Pseudomonadota	AAO56329.1
AAO56329.1.A2	threonine	FEAQVQRTPDAIAVSFADQSWSYATLNAQANKIAHRLIGLGIGEDDRVAICTHRGLEMIAGLLGILKAGAAYVPLDPAYPLERIAYTLGDSAPVALLSQRSVQAALPVSQVPVISLDEAGLQDESERNPQVSVKPTSLAYVIYTSGSTGLPKGVMIEHRNVARLFSATEDWFGFNEQDVWSLFHSFAFDFSVWEIWGALLHGGRLLIVPQLVSRSPEDFYALLCSAGVTVLNQTPSAFRQLIAAQGENPQAHSLRQVIFGGEALETAMLKPWYARNVNAATQLVNMYGITETTVHVTYYPVQPEDAQRVGASPIGKRIADLQLYVLDTCGEPVPLGVVGELYVGGAGVARGYLNREALTAERFLDNPFSHAADARIYRTGDLARWMADGSLEYLGRNDE…	Pseudomonadota	AAO56329.1
AAO56329.1.A3	valine	FERRAALQPQAIAAVHGRRSLTYGELNERANHLAHYLLGQGVRPDEHVAILLPRSLELLISQLAIGKCAATYVPLDVNAPAERQQYMLGDCQAKCVLTQSAMSIATSVQRIDLDQLNLDDQPAHDPGLPQGADTAAYVMYTSGSTGAPKGVRVGHRGIVRLVLNNGYAEFNEQDSIAFASNPAFDASTMEVWGALLNGGQLVVIEHTTLIDPARFSAALRHGNVSVLFLTTALFNQYVQMIPEALGGLRVLISGGERADPVSFRAMLAQAPGLHLLNGYGPTETTTFATAYDVRALASSAESVPIGRPIGNTRVYVLNAQQRLAPLGVIGELYIGGDGVALGYLNRPELTVEKFIADPFSDQPGAMMYRTGDLGRWLEDGQLECLGRNDDQVKIRGFRI…	Pseudomonadota	AAO56329.1
AAO56329.1.A4	leucine	EAQATRLPTAIAAQVGEQSLSYAELNRQANSLAHYLISLGVRPDERIAVVARRGLDTLVGLLAVLKAGACYVPVDPAHPGERIAYLLSDSAPVAVLAQQTFIERLPALGVPVIALDRPHWPEQAHNPIVAGLTAKDLAYVIYTSGSTGQPKGVMVEHRTLENLVHWHCQAFDLHAGSHTASVAGFGFDAMAWEVWPALCAGATLHVPPAEIGNEQLDALLDWWLAQPLQVAFLPTPVAEYAFSRQLRHPTLRTLLIGGDRLRQFHREPGFAVINNYGPTEATVVATSGRLLPDGSLDIGKPIANTRVYLLDEQQQLVPLGVAGELYIGGEGVARGYLNQPQLTAERFLLDPFAGQPHARMYRTGDLARWNADGTLDYLGRNDDQVKIRGVRIELGEIEA…	Pseudomonadota	AAO56329.1
AAO56329.1.A5	leucine	EQHALHQPDTVAVQVGDQRLTYGELNHRANALAHYLIGLGVRPDDRVAVLARRGLETLCAMLAVLKAGASYVPVDPAHPDERIGYLLEDSAPVVVLAQFDLLARVPDLHVPRVALDRPDWLQRDDTPHVPGLTAENLAYVIYTSGSTGQPKGVMVEHRTLNNLVDWHCQAFDLRAGSQTASVAGFGFDAMAWEVWPALCAGAVLHLPPADIGNEQLDLLLDWWLAQQLHVAFLPTPVAEYAFSRELHHPTLHTLLIGGDRLRHFKRDPGFAVVNNYGPTETTVVASSGLMLPQGVLHIGKPVAHARLYVLDAHSQPVPLGVPGELYIGGTGVARGYLNRPDLTAERFLDDPFSNVTAARMYRTGDLVRWLADGTLEYLGRNDDQVKIRGVRVELGEIEQ…	Pseudomonadota	AAO56329.1
AAO72425.1.A6|AAY37647.1.A2|Q83VS0.A9	serine	NDTAHPYPRDVLIHQLIEQQAAQRPDACAVRGDSGPLLTYAELNQQANQLAHRLIELGVEPDTRVAVSLRRGPEMVVALLGILKAGGAYVPIDPDLPSARQAYMLEDSSPQAVLTTRDLSDNLPASDLPVLVLDGHDDRAQLARQQSVNPDAKALGLQPNHLAYVLYTSGSTGTPKGVMNEHLGVVNRLLWARDAYQVNSQDRVLQKTPFGFDVSVWEFFLPLLTGAELVMARPGGHQDPDYLAQVMSDAGITLLHFVPSMLDVFLEHRSTRDFPQLRRVLCSGEALPRALQRRFEQQLKGVELHNLYGPTEAAIDVTAWECRPTDPGDSVPIGRPIANIQMHVLDALGQLQPLGVAGELHIGGIGVARGYLNQPDLSAERFIADPFSEDRQARLYKTG…	Pseudomonadota	AAO72425.1	Q83VS0
AAY37650.1.A1|Q52400.A1	threonine	FSDRARQFPERTAVSDAARTLSYAQLDALSTKLAARLRDEGVTYGTRVGMYLPRSVDLVTSLLGILKAGGTYVPVDPQYPGKRVEHIVRDSELSLIIGDAANLPKISSLRVLALDELLSAPALQPAAQDTRIDPNNSTAYIIYTSGSTGEPKGVQVSHGNVSRLLESTQRAYGFNAQDVWSMFHSIGFDFSVWEIWGALAHGGQVAVVPYDISRSPAALRQWLADQRITVLSQTPSAFRGLDEADRGNTAPLALRYVVLGGEALPASVLRPWVERHGDQKPALINMYGITEATVHTTFKRVLAQDLETAAMVSLGKPLHGWRLHLLDANQAPVAAGTTGELYIEGAGVAQGYLNREALNVERFVELPGAVRAYRTGDLMTLESNGEYRYAGRCDEQLKI…	Pseudomonadota	AAY37650.1	Q52400
AAF99707.2.A1|Q9FDB3.A1	threonine	FANDLTIHQQFEARAAERPDAAALVFEEQTLSYGELNARANQVAHRLLALGVRPDDRVAICVERGPAMIIGLLGILKSGAGYVPLDPAYPLERLAYTLGDSAPVALLSQQSVQPALPVSDVPLIYLDDVDLQDERACNPQVSVRPSDLAYVIYTSGSTGLPKGVMVEHRNVARLFSATQDWFGFNEQDVWALFHSFAFDFSVWEIWGALLHGGRLLIVPQLVSRSPEDFYNLLCSAGVTVLNQTPSAFRQLIAAQDDKEQVHSLRQVIFGGEALETAMLKPWYARKVNASTQLVNMYGITETTVHVTYYPLQPEDARRVGASPIGKRIPDLQLYLLDAYGHPLPPGAVGELYVGGAGVARGYLNRDELNTTRFLDDPFASAPGARMYRSGDLGRWLPDG…	Pseudomonadota	AAF99707.2	Q9FDB3
AAF99707.2.A2	proline	DFNAFDRDYPQDLLLHQLFEAQAAAQPDSVAVTYQGQRLSYAELNQWANQIAHRLIAAGVGADDRVAICVERSLEMIAGLVGILKAGAGYVPLDPSYPEERLAYMLEDSAPKMLLTQRGLRERFAQASMPVLLLEADARAENGIDRAPVTNPHPAGLGAQHLAYLIYTSGSTGQPKGVAMPHAPLVNLMQWQIAQSVEDSRPRQRTLQFAALGFDVAFQEIFSTLCAGGELSLIHADTRLNFRRLFEHICEQRIERLYMPCIALQALAEAVVTEPEQPECLLQDVITAGEQLRITEPMRQFFARLNDARLHNHYGPTESHVVTALTLDGDPQTWPTLPSIGQPVANTRIYLLDEHMRPVPVGVAGELYIGGACVARGYLNRNDLTAERFIADPFAASDA…	Pseudomonadota	AAF99707.2
AAF99707.2.A3|Q9FDB3.A3	valine	ETERRQLLVAFNDTARDYPQQQTVHGLFEAQVRAHPEACAAIHDGVAVSYAELNNRANRLARHLLGLGVQPGDSVAILLERSHDLLASQLAVLKCAAVYVPLDVNAPVERQTFMIEDSQAHVLLTLSRMSLTASTQRIDLDGLTLDGLKDTDLTLPQSSESVAYIMYTSGSTGVPKGVLVPHRAISRLVINNGYADFNAQDRVAFASNPAFDASTLDVWAPLLNGGCVVVIGQHDLLSPLNFQRLLLEQSVSVLWMTAGLFHQYATGLGEAFSRLRYLIVGGDVLDPAVIARVLANNAPQHLLNGYGPTEATTFSATYEITSVDNGSIPIGKPVGNTRLYVLDSQGQPAPLGVAGELYIGGQGVARGYLHRDELTLEKFLADPFDSDPQARLYRTGDLV…	Pseudomonadota	AAF99707.2	Q9FDB3
AAF99707.2.A4|Q9FDB3.A4	valine	AAERQKVLVDFNATATDSPRQMTVHALFEAQAERTPEATAVAHDATTLSYHELNLQANRLAAKLLELGVQPGHSVALLLPRSIDLVLSQLAVLKCAAIYVPLDINAPQERQTFMVQDSQAVLVLTYSTETLDPGTQRLDLDTRPASTVPADNPNPEACADSVAYIMYTSGSTGTPKGVLVPHRAISRLVIDNGYADFNGQDRVAFASNPAFDASTLDVWAPLLNGGCVIVVEQSVLLSQEAFRALLLAQSISVLWLTAGLFHQYADGLMEVFAGLRYLIVGGDVLDPAVIARVLAQGAPQHLLNGYGPTEATTFSTTYEITAADHGGIPIGRPIANSQVYVLDALRQPVAVGVPGELYIGGQGVAKGYLNRDELSTTQFVADPFSGHDGALMYRTGDLG…	Pseudomonadota	AAF99707.2	Q9FDB3
AAF99707.2.A5|Q9FDB3.A5	alanine	EQLLVRFNDTELDYPHEQTIHGLFEAQAERTPEALAVVHGKQRLTYRALNEQANRLAHALIKQGVQPDSRVGICVERGAEMVVGLLAILKAGGGYVPLDPAYPVERIAYMLQDSAPAAVLVQTATQRLLADTSVPLIHLDLSDWQDESVQNPRVPGLTSAHLAYLIYTSGSTGLPKGVMIEHRNTVNFLTWAHAAFDAGTNNSALEKTLFSTSLNFDLAVYECFAPLTSGGSIEVVRNVLELQHLDDDIRLINTVPSALKALLETDGLPKSVHTVNVAGEALKRSLVEALFEQTGVQRLCNLYGPSETTTYSSWVAMDREDGFAAHIGKPVGNTRFYLLDEQQQPVPRGVAGEIYIGGAGVARGYRNRDDLTAERFLKDPFSPQPAARMYHTGDLGRYL…	Pseudomonadota	AAF99707.2	Q9FDB3
AAO72424.1.A1|Q83VS1.A1	alanine	EQLLVAFNDTALDYPQQQTIHGMFEAQVERTPEGVAVVHGEQRLTYRELNQQANRLAHALIKQGVQPDSRVGICVERGADMVVGLLAILKAGGGYVPLDPAYPAERIAYMLQDSVPAAVLAQTATQGLLADVSVPVINLDLSVWQDESVQNPQVPGLTSAHLAYLIYTSGSTGLPKGVMIEHRNTVNFLTWAHTAFDGSALEKTLFSTSLNFDLAVYECFAPLTSGGSIEVVKNVLELQHGEHDIGLINTVPSALKALLEVNGLPESVHTVNVAGEALKQSLVESLFENTGVQRLCNLYGPSETTTYSSWVAMDREHGFAAHIGKPVGNTQFYLLDEQQQPVPLGVAGEIYIGGAGVARGYLNRDDLTAERFLKDPFSQQSAARMYRTGDLGRYLPDGN…	Pseudomonadota	AAO72424.1	Q83VS1
AAO72424.1.A2|Q83VS1.A2	valine	AERQQLLVAFNDTARDYPQQQTVHGLFEAQVRAYPEACAAIHDCVAVSYAELNTRANRLARHLLGLGVQPGDSVAILLERSHDLLASQLAVLKCAAVYVPLDINAPVERQSFMIEDSRARVLLTHSQVSLTTSAQRIDLDGLTLERLKGTDLALPPQSSESVAYIMYTSGSTGTPKGVLVPHRAISRLAINNGYADFNAQDRVAFASNPAFDASTLDVWAPLLNGGCVVVIGQHDLLSPLNFQRLLLEQSVSVLWMTAGLFHQYASGLGEAFSRLRYLIVGGDVLDPAVIGRVLANNPPQHLLNGYGPTEATTFSATYEIVSVGNGSIPIGKPVGNSRLYVLDNQGQPVPLGVPGELYIGGQGVARGYLHRDELTLERFVADPFDSDPQARLYRTGDLV…	Pseudomonadota	AAO72424.1	Q83VS1
AAO72424.1.A3|Q83VS1.A3	valine	AAEREQLLVGFNNTALDYPHQQTVHGLFEAQVRNNPEACAAIHDGVALSYTELNTRANRLAQHLLGLGVQPGDSVAILLERSHDLLASQLAVLKCAAVYVPLDVNAPVERQAFMIEDSQASVLLTLSQMSLTTSTQRVDLDRLMLNGLDNDDLALAQSSESVAYIMYTSGSTGTPKGVLVPHRAISRLVINNGYADFNAQDRVAFASNPAFDASTLDVWAPLLNGGCVVVIGQHDLLSPLNFQRLLLEQSVTVLWMTAGLFHQYASGLGEAFSRLRYLIVGGDVLDPAVIARVLANNAPQHLLNGYGPTEATTFSATYEIVSVDNGSIPIGKPVGNTRLYVLDSQGQPVPLGVPGELYIGGQGVAKGYLNRDELSTTQFVVDPFSEQIDALMYRTGDLV…	Pseudomonadota	AAO72424.1	Q83VS1
AAO72424.1.A4|Q83VS1.A4	threonine	RTQLLEQWNEPGQHYANDTPIHQQFEARAAARPDAVALVFEAQTLSYGELNARANQVAHRLLALGVRPDDRVAICVERDPAMIIGLLGILKSGAGYVPLDPAYPPERLAYTLGDSTPVALLSQQSVQQALPVSQVPVIYLDDAGLQDESVDNPQISVKPDNLAYVIYTSGSTGLPKGVMVEHRNVARLFSATEDWFGFNEQDVWALFHSFAFDFSVWEIWGALLHGGRLLIVPQLVSRSPEDFYTLLCSTAVTVLNQTPSAFRQLITAQGENQQAHSLRQVIFGGEALETAMLKPWYARNVNAATQLVNMYGITETTVHVTYYPLQPEDAQRVGASPIGTRIPDLQLYLLDTCGEPVPVGVVGELYVGGAGVARGYLNREALTAERFIDNPFNTAPGAR…	Pseudomonadota	AAO72424.1	Q83VS1
AAO72424.1.A5|Q83VS1.A5	alanine	EREQLVLGLNATELDYPHEQTIHGLFEAQVQRTPQALAVVHGMQRITYRELNEQANRLANALRKQGVQPDSRVGICVERGAQMVVGLLAILKAGGGYVPLDPAYPAERISYILQDSAPAAVLVQAATRHLLAGVSVQAIDLDDQSAWQDEPVQNPDVEGLSSAHLAYLIYTSGSTGLPKGVMIEHRNTVNFLTWAHHAFNGSALEKTLFSTSLNFDLAVYECFAPLTSGGSINVVKNVLELQHGEHDIGLVNTVPSALKALLEINGLPESVHTVNVAGEALKRSLVENLFEKTGVQRLCNLYGPSETTTYSSWVAMDREDGFAAHIGRPVGNTRFYLLDEQQQLVPRGVPGEIYIGGAGVARGYLNRDDLTAERFLTDPFSLTPGARMYRTGDLGRYLP…	Pseudomonadota	AAO72424.1	Q83VS1
AAO72425.1.A1|Q83VS0.A1	valine	AERQQVLHDFNDTAREYPRNSSLQELFEQQVATQPDALAAVQNDQCLTYRELNGRANALARHLVDLGMQPGERVALLLERSLDLLAGQLAIIKCGAAYVPLDINAPAERQAFMLQDCGARQVLTLSRHDLPDGIQRIDLDLLELQSDAPNPVHSASAESVAYIMYTSGSTGMPKGVLVPHRAVSRLVLNNGYADFNAGDRVAFASNPAFDASTLDVWAPLLNGGCVVVVEQSVLLSLDEFRALLLSQSVSVLWMTAGLFHQYASGLMEALARLRYLIVGGDVLDPAVIARVLAEGAPQHLLNGYGPTEATTFSTTHEITSVGSGGIPIGRPIGNSQVYVLDTLRQPVAVGVAGELYIGGQGVAKGYLNRPELNATQFVANPFSDDAGALLYRTGDLGRW…	Pseudomonadota	AAO72425.1	Q83VS0
AAO72425.1.A2|Q83VS0.A5	alanine	EQLLVGFNDTALDYPHEQTIHGMFEAQVERTPQALAVVHGEQRLTYRELDQQANRLAHALIKQGVQPDSRVGICVERGADMVVGLLAILKAGGGYVPLDPAYPAERIAYMLQDSAPAAVLAQTATQGLLADVSVPVINLDLSNWQDESVQNPQVPGLTSAHLAYLIYTSGSTGLPKGVMIEHRNTVNFLTWAHSAFDASALEKTLFSTSLNFDLAVYECFAPLTSGGSIEVVKNVLELQHGEHDIGLINTVPSALKALLEVNGLPESVHTVNVAGEALKQSLVESLFENTGVQRLCNLYGPSETTTYSSWVAMDREHGFAAHIGKPVGNTQFYLLDEQQQPVPLGVAGEIYIGGAGVARGYLNRDDLTAERFLKDPFSQNPAARMYRTGDLGRYLPDGN…	Pseudomonadota	AAO72425.1	Q83VS0
AAO72425.1.A3|Q83VS0.A6	alanine	AQLLVAFNDTAMAYPQQQTIHGLFEAQVERTPQALAVVHGEQRLTYRELNQQANRLAHALRKQGVQPDSRVGICVERSAEMVVGLLAILKAGGGYVPLDPAYPAERIAYMLQDSAPAAVLAQSATEALLADVSVPVINLDLGNWQDQSVQNPQVPGLTSAHLAYLIYTSGSTGLPKGVMIEHRNTVNFLTWAHSAFDAGTATSALEKTLFSTSLNFDLAVYECFAPLTSGGSIEVVKNVLELQNGEHDIGLINTVPSALKALLDVDGLPRSVHTVNVAGEALKQSLVESLFENTGVQRLCNLYGPSETTTYSSWVAMDREDGFAAHIGKPVGNTQFYLLDEQQQPVPLGVAGEIYIGGAGVARGYLNRDDLTAERFVKDPFSSQPAARMYRTGDLGRYL…	Pseudomonadota	AAO72425.1	Q83VS0
AAO72425.1.A4|Q83VS0.A7	threonine	EPGQHYANGIPIHQQFEARAAARPDAVALMFEEQTLSYGELNTRANQVAHRLLALGVRPDDRVAICVERGPAMIIGLLGILKSGAGYVPLDPAYPLERLAYTLGDSTPVALLSQQSVQQALPVTEVPIISLDDADLQDESVCNPEVAGLTAASLAYVIYTSGSTGLPKGVMVEHRNVARLFSATQDWFGFGEQDVWALFHSFAFDFSVWEIWGALLHGGRLLIVPQLVSRSPQDFHDLLCSAGVTVLNQTPSAFRQLIAAQGENEQAHSLRQVIFGGEALETAMLKPWYARNVNAGTQLVNMYGITETTVHVTYYPLQADDAQRIGASPIGRRIPDLQLYVLDTHGEPVPVGVVGELYVGGAGVARGYLNREALTAERFIDNPFNTAPGARLYRTGDLG…	Pseudomonadota	AAO72425.1	Q83VS0
AAO72425.1.A5|Q83VS0.A8	threonine	PHALQADDALIHRTFEAWVVAQPNAVALDYEERTLTYAELNTRANQVAHYLLGLGVQPDDRVAICVERSLEMIVGLLGVLKAGAGYVPIDPAYPAERIAYQLQDSAPMAVLADAAGLALLGSFDGPRVDLHSPALQAQPGHNPQLTGLSPRHLAYVIYTSGSTGLPKGVMVEHRNVARLFSATQSWFGFNEQDVWALFHSFAFDFSVWEIWGALLHGGRLLIVPQLVSRSPQDCYALLCNAGVTVLNQTPSAFRQLLNAQGESDQRHSLRQVIFGGEALDTGMLKPWYARVINAGTQLVNMYGITETTVHVTYHPLGAADAQRSGVSPIGVRIPDLQLYVLDARREPVPVGVVGELYVGGAGVARGYLNREALTAERFLANPFSKEPQARLYRTGDLGR…	Pseudomonadota	AAO72425.1	Q83VS0
AAO72425.1.A7|Q83VS0.A10	alanine	EQLLVAFNDTALDYPQQQTIHGMFEAQVERTPEGVAVVHGEQRLTYRELDQQANRLAHALIKQGVQPDSRVGICVERGADMVVGLLAILKAGGGYVPLDPAYPAERIAYMLQDSAPTAVLAQTATQGLLADVSVPVINLDLSNWQDESVQNPQVPGLTSAHLAYLIYTSGSTGLPKGVMIEHRNTVNFLTWAHSAFDASALEKTLFSTSLNFDLAVYECFAPLTSGGSIEVVKNVLELQHGEHDIGLINTVPSALKALLDVDGLPRSVHTVNVAGEALKQSLVESLFENTGVQRLCNLYGPSETTTYSSWVAMDREDGFAAHIGKPVGNTQFYLLDEQQQPVPLGVAGEIYIGGAGVARGYLNRDDLTAERFVKDPFSSQPAARMYRTGDLGRYLPDGN…	Pseudomonadota	AAO72425.1	Q83VS0
AAO72425.1.A8|Q83VS0.A11	threonine	QPGTAYTSETPIHLQFEARAAQQLDAVALVFEEQTLSYGELNARANQVAHRLLAHGVRPDDRVAICVERGPAMIIGLLGILKSGAGYVPLDPAYPLERLAYTLGDSAPVALLSQRSVQSTLPASEVPVISLDDDLQGESVCNPQVPVKPTNLAYVIYTSGSTGLPKGVMVEHRNVARLFSATEEWFGFNQQDVWALFHSFAFDFSVWEIWGALLHGGRLLIVPQLVSRSPEDFYNLLCSAGVTVLNQTPSAFRQLIAAQAENTQAHSLRQVIFGGEALETAMLKPWYARQANAGTQLVNMYGITETTVHVTYYPLQPEDAQRLGASPIGRRIPDLQLYVLDARGEPVPVGVVGELYVGGAGVARGYLNREALTAERFLDNPFSHTADARMYRTGDLGRW…	Pseudomonadota	AAO72425.1	Q83VS0
AAO72425.1.A9|Q83VS0.A12	alanine	EHLVYGLNATALDYPQQQTIHGMFEAQVERTPEGVAVVHGEQRLTYRELNEQANRLAHALRKQGVQPDSRVGICVERGAEMVVGLLAILKAGGGYVPLDPAYPAERIAYMLQDSAPAAVLAQTATQGLLADVSVPVINLDLSDWQDQSVQNPQVPGLTSAHLAYLIYTSGSTGLPKGVMIEHRNTVNFLTWAHTAFDASALEKTLFSTSLNFDLAVYECFAPLTSGGSIEVVKNVLELQHGEHDIGLINTVPSALKALLEVNGLPESVHTVNVAGEALKQSLVESLFENTGVQRLCNLYGPSETTTYSSWVAMDRDDGFAAHIGKPVGNTQFYLLDEQQQPVPLGVAGEIYIGGAGVARGYLNRDDLTAERFVKDPFSPQPAARMYRTGDLGRYLPDGN…	Pseudomonadota	AAO72425.1	Q83VS0
AAO72425.1.A10	2,4-diaminobutyric acid	LLIDLNATNVPYPQDATIHQLFEEKVRAQPEAIAVAFQAQRLSYADLNRQANRLAHHLISLGIGPDDRVAICVERGVKMIVGLLGVLKAGAAYVPLDPAYPAERLAYMINDSQPAALLTQRGLQERLPALSMPLVLLDDEHCQGFTECDDNPVVPTLGVRNLAYVIYTSGSTGNPKGVMIEHRGLVNYSVDAARLFGLSQSDTVLQQNTLNFDLSVEEIFPALLAGATLAPSREIFGSEGTENHGIYPTVLHLTAAHWHTLVAEWHNQPQAAEQRLAEVRLINVTGDALSAQKLKLWDEVRPAHTRLINTYGPTEATVSCTAAYVSHDAAAGSEGSGNATIGKPMANTRIYLLDAHQQPVPYGVAGEIFIGGDGVARGYLNLEEVNAERFLADPFSNSP…	Pseudomonadota	AAO72425.1
AAO72425.1.A11	2,4-diaminobutyric acid	LLVDLNATDVPYPHDCTIHQLFEAKVQAQPDAIAVAFQAQRLSYAELNRQANRLAHHLIGLGIGPDDRVAICVERGVEMMIGLLGVLKAGAAYVPLDPAYPAERLAYMITDSQPAALLTQRDLQKRLPTLTLPLVLLDDDQRNTFTERDDNPVVEALGVRNLAYVIYTSGSTGNPKGVMIEHRGLVNYSVDAARLFALSQSDTVLQQNTLNFDLSVEEIFPALLAGATLAPSREIFGSEGTENHGIYPTVLHLTAAHWHTLVAEWHNQPQAAAQRLAEVRLINVTGDALSAQKLKLWDEVRPAHTRLINTYGPTEATVSCTAAYVSHDAIAGSEGSGNATIGKPMANTRIYLLDAHQQPVPYGVAGEIFIGGDGVARGYLNLEEVNAERFLADPFSNSP…	Pseudomonadota	AAO72425.1
AAO72425.1.A12|Q83VS0.A4	tyrosine	EREHLLSGLNATDRAYPQGPLMHRLFEAHAASRPQAIAARQGEQTLTYAELDSRANALAQHLRQHGVKAGARVAILLDRSVELLTSMLATLKCGAAYLALDRLAPEERVRFMLEDSEALMLLTRSELTAPETTPRLDLDTLDLSVAGQGPVALADEVAGETPACIIYTSGSTGIPKGVIVTHNGIVRLVRDNYDFRADDRVAFSSNPAFDASSPEIWGALLNGGQSIIVEPSVLLEPAAFAALLKRHAVTVMFSSTALFNLYAGLIPEALAGLRMLECGGERADPASFRRVREHSSQVRLFNGYGPTEATTCATRYEVFDVQPGTLSLPIGKPNANVRIYLLDVCGEPVPMGSVGEIYIGGVGVALGYLNRPELSAERFSDDPFSQQAGARLYRTGDLA…	Pseudomonadota	AAO72425.1	Q83VS0
AHH53506.1.A1	tryptophan	FADQVRRTPDSPAVRAGQRELTYRELNGLVERGAARLAEAGAGPETVVALLLPNSVAAVVTILAIQRTGAAHLPLDPELPARRLADLLADARPLFVVTDRDRVRAAEADPARACPVLAVDEVTSAGPPSPPPPPPPRDAWPDEMAYLVYTSGSTGTPKAVVVTHRGIPTLTTDQREKYGTGPGSRVLQYISLGFDVSLSELCLALLSGGCLVIPETRFAGADLADFLTRERITVANIPPSVLATMPDRELPYLRTLVTGGEPAAPELVARWARGRVMFNAYGPSETTVEVTAGRCRPDATAPVLLGGLITNHRGYVLDAALEPVSPGMVGELYLAGPGVARGYLNQPARTAERFVADPFGPAGERLYRTGDLVRWHSEGQLEYVGRADGQVKIRGVRVE…	Actinomycetota	AHH53506.1
AHH53506.1.A2	aspartic acid	DEVAVVAADATLTYGELHARANRLARALVARGAGAERVVAVALPRSARLVVALLAVLKSGAAYLPIDPDYPPERVEFMLADTGPVAVITDSASLRVLPEGLDPLVLDAPALARDVTARPAGELTDADRTTALRGGHPAYVIYTSGSTGLPKGVVVEHRSLLEFLRRSTRNHPDLGGVSLLHSPVSFDLTVTTLFGPLLAGGRVYVADLAEGRPAGAPRPTFVKATPSHLRLLGGVAEWASPTGTLMLGGEQLTGAELASWRAAHPGVTVVNDFGPTETTVHCTVHTVYPDDEIGPGPVPIGRPVSGMRAYVLDERLALAPAGVPGELYISGIGLARGYLGRRGLTAERFVACPFEPGERMYRTGDVVRRTADGDLVFVGRRDDQVKVHGFRIEPGEVEA…	Actinomycetota	AHH53506.1
AHH53506.1.A3	aspartic acid	FAASVTRTPGAPAVLAGDSGEALLTYAELDARVNRMARLLLRLGVAPERLVGVLLGKSADLVVTLLAVLRAGGGYVPVDPEYPAERIGLVLTDADPMVVVTERALAGLVPDGARVLVLDDPVTSTELDALADTELQDAERGGPIRPDSVAYAIYTSGSTGRPKGVVVPHRALAAYLRRSADAYPDTAGVSLVHSSVAFDLTVTALLTPLVAGGRVCLVDGLDEAPAAADVSFMKVTPTHLGLLRSRPDLTPSTLVVGGEALTGTALAEWRAAHPETTVVNAYGPTELTVNCTDFVLAPGDFAGAGAVPIGRPFPGTRVFVLDPWLRPVGPGLTGELYVSGAGLARGYLDRAGLTAGRFVACPFGEPGGRMYRTGDVVRWLPDGGLEYVGRTDDQVKVRG…	Actinomycetota	AHH53506.1
AHH53506.1.A4	threonine	VAVVAGSVELTYAELDTRANRLARVLLDHGAGPERFVALALPRTELLVIGLLAVLKSGAAYLPLDPRHPRQRLAHIVRDAEPVLLVATAETVTPLTGSLPERKVLLVDDPDVRARIAATPGHPLGEHERPAPPSPAHPAYAIYTSGSTGMPKGVVVTHDNVTRLFAAAAELFDFGPADVWSLFHSSAFDFSVWELWGALLHGGRAVVVPFEVSRSPEDLLRLLTEHRVTVLNQTPSAFYQLAQALAERQAEFAPRYVIFGGEALDPSRLAAWFDHGSAGTELVNMYGITETTVHVTFRKLDERSTRRANSVIGAPLADLGGYVLDELLRPVPTGVPGELYVSGAGLARGYLGRAGLTATRFVANPFSPSGQRLYRTGDLVRSTVDGELEYLGRADRQVQ…	Actinomycetota	AHH53506.1
AHH53506.1.A5	glycine	DAQATATPDAIAVVADDVTLTYAELTAEADRLAASLSERGVGAERLVAVALPRTGLLPVTLLAIMKTGAAYLPIDVELPAERLAYVLADAAPALLVTTDEWAARFAGWDGPLVRVDRADDTRCERGAPPIVPTRPDTAAYVIYTSGSTGRPKGVVVTEGGLRNFLLDMAERAGLTRASRLLAVTTVAFDIAGLELFGPLLRGGRVVLAGEDVTRDPAAVLDLCVRHGVTVVQATPSWWRGVVEQNRERDVLPGIRVLVGGEALPASLATELVASAASVTNLYGPTETTIWSTVDEVGPGAPTIGRPIGNTQVYVLDAALEPVPPGVPGELYLAGAGLARGYAGRPGLTANRFVACPFGPAGARMYRTGDLATWRADGRLRYLGRSDDQVKLRGFRIELG…	Actinomycetota	AHH53506.1
AHH53507.1.A1	ornithine	FERRVAEAPDATALVFGDTALTFAELDAHANRLAHLLLARGVGAENVVALAVPRSADTIIALLAVLKTGAAFLPVDLDQPADRVAYVLTDARPTLVLTTTANHLPDHPAPTLALDDAPARAELLAAPTRTPRDVDRVVPAHPAHPAYVIYTSGSTGRPKGVVLTHEGLRNLYHDHATGLIEPHAPRTRRLRAGLSAALSFDTSWECLLSLAAGHELHLVDDDTRRDAELLVRYVEHHRLDLLDLTPSHAQQLVETGLLAEDAHHPTVLMLGGEAVPPALWSRLRAAPHTRCYNYYGPTEFTVDAVACALDESEHPIVGRPLDNTRAYVLNAALLPVAPGVPGELYLAGPQLARGYLGRAALTADRFVACPFGTPGERMYRTGDLAAWTEHGTLRFLGRA…	Actinomycetota	AHH53507.1
AHH53507.1.A2	aspartic acid	AEQAARTPDAVAVSANGVELRYAELCDRADRVARSLVRAGVGPERLVAVAMRKSVDLLVALLAVWRASGGYVPIDPEQPPDRVAYLIADARPVLTLTDPDLLGRLPADVPAVAVHDLAAEPPGTTLPAATLPGQLAYVVYTSGSTGRPKGVAVSHDALAGYVRRSARAYPDAAGVSLAHSSIGFDLTVTALFTPLVTGGRVVLAESVEDGADATFTKVTPSHLALLADLPEIAPSTLVLGGEALTGQALFDWRAAHPGTTVVNAYGPTELTVNCTDFPVPPAAELDAGPVPIGRPFPGVAVFVLDQGLHPVPVGTVGELYVSGAGLARGYLARPGLSAERFVACPFGEPGTRMYRTGDLVRWLPDGNLVYVGRADDQVKVRGHRIELGEVESAVADTPG…	Actinomycetota	AHH53507.1
AHH53507.1.A3	alanine	FEDQVRRSPDAVAVCFGDVRLTYAELNARASRLAAALRARGVGAERLVAVALPRTERLAVALLAVLKAGGAYLPVDADYPAERLAYLFADARPVLLLSTSRQIDRLAVEPEIPVLLLDGYEVQAELADRQADEAHAWERAASPERLAYVIYTSGSTGRPKGVGVSVHSMANLLEWARAEFGADAFGRAVFATSLNFDVSVFELFGPLVSGGTVEIVEDLIALLDRPSGWSAGLVSAVPSAFSTLLAAGALDASIGQVVLAGEALSSALVDDIHRRLPATRVANVYGPTEATVYAARYSDVPHGPAEWPQVPIGRGLPNTRLYVLDRSLAPVPAGVAGELYLAGAGLARGYLGRPGLSAERFVACPFGEPGTRMYRTGDLARWLPDGNLVYVGRIDDQVK…	Actinomycetota	AHH53507.1
AHH53507.1.A4	aspartic acid	AEQARRTPEAVAVVRDDPTATAAALTYAELDARANRLARELVDLGVAPERRVGVLLGKTPDLVVALLAVLRAGGAYVPVDPGYPADRIGYVLTDAAPVLVLTDTAAAERVPSGHRGLVLDDPRTADALAGRSTEPLTDTERGGPAGPDQAAYVIYTSGSTGRPKGVVVPVGAMSAYVRRSAAAYPDAAGAGLVHSSVAFDLTLTVLFTPLAVGGVVHLVDRLDENCTAVDVSLLKVTPSHLPLLDGLPEIAPSTLVTGGEGLSGRALAPWRAAHPESTVINAYGPTELTVNCTEFVLAPHAPLGNGPVPIGRPFPGFRVFVLDQWLRPVPVGVPGELYVSGVGLARGYLDRPALTGERFVACPYGEPGQRMYRTGDQVRWLPDGNLEYVGRVDHQVKVR…	Actinomycetota	AHH53507.1
AHH53507.1.A5	glycine	FQAQVATAPGAIALEHDGGVLTYAELDAKANRLAAFLRARGAAPERLVAVALPRTPDLLVALLAILRTGAAYLPIDTGYPADRLSAMFDDAAPALAVTTGLLAERVPARENTDVLLLDDPDVAEAVEAEPAELPPMPVAADATAYVIYTSGSTGRPKGVVVTRANLGNFLSDMRGRVGLGAEDRLLAVTTIGFDIAALELFLPLASGARVVLAAPDVVRDPAAVARLCGRAGITAIQATPSWWRAVVQDGESTRLGLGAALVGGEALPADLARALTGVAGSVTNVYGPTETTIWSTAAPVTGEPDTRPAIGVPIGNTSVYVLDERLAPVAVGVVGELYIAGDGVARGYRGEPGMTAERFVACPFGGAGTRMYRTGDLVRWLPDGTLAYVGRADDQVKLR…	Actinomycetota	AHH53507.1
AHH53507.1.A6	alanine	VAVTHADGALTYAELNTRADLLARSLVARGAGPERFVAIAVERTVDLVVAVLAVLKSGAAYLPIDHRYPAERIEYLMTDADPALVLASSATRPTLSGLVADDAVLLVDRPDRAVPAEAAEPVARHRPVCRDGAAYMIYTSGSTGRPKGVVVTNGNLAELVAWARTEVGAERLARVVLSTSLSFDVSVFELFAPLSVGGTVEIVDDLLVLADRSDAWSASLVSAVPSAFSRLLASGLLGQADIGTMVFAGETLTAATLARIGEVLPHGEVFNLYGPTETTVYCTGGPLDAADTGGQAPPIGRPMPNTRAYVLDERLQPVPAGVAGELYVSGDRVARGYWRRAALTSTRFVACPFESPGSRMYRTGDLVRWLPDGRLDFLTRVDDQVKIRGFRVELGEIES…	Actinomycetota	AHH53507.1
AHH53508.1.A1	glutamic acid	SVASDRVRWSYAELNERANRLARRLRAAGVGAGDRVAVALPRTPDLLVAALAVVKAGAASVPVDPGYPADRIAFMLRDAAPGLVLTDRASAEALHAGTADTPPTWSLDDPRLLERLAELPGHDLSHAETGGVPGPGDPAYVVYTSGSTGRPKGVVVSHGSLVNYLLRSVETYPSAAGVALVHSMVSFDLTVGALFVPLVAGGCVRLADLDAPEVIGPDEPRPTFMKATPSHLAILDGLPERVAPSGAITLGGEQLLGETVADWRARHPGVSVFNVYGPTETTVNCAEYRLDPDAATPDGPVPIGRPLWNTRLYVLDRGLRPVPDGVPGELYVAGVGVALGYLNRPGPTAARFVACPFGGPGERMYRTGDIVRFRPDGNLEYLRRIDDQVQLRGFRIELG…	Actinomycetota	AHH53508.1
CAE53350.1.A1|CAG15009.1.A1|Q70AZ9.A1	para-hydroxyphenylglycine	AAQATSTVPELLARQVTRAPDAVAVVDRDRVLTYRELDELAGRLSGRLIGRGVRRGDRVAVLLDRSADLVVTLLAIWKAGAAYVPVDAGYPAPRVAFMVADSGASRMVCSAATRDGVPEGIEAIVVTDEEAFEASAAGARPGDLAYVMYTSGSTGIPKGVAVPHRSVAELAGNPGWAVEPGDAVLMHAPYAFDASLFEIWVPLVSGGRVVIAEPGPVDARRLREAISSGVTRAHLTAGSFRAVAEESPESFAGLREVLTGGDVVPAHAVARVRSACPRVRIRHLYGPTETTLCATWHLLEPGDEIGPVLPIGRPLPGRRAQVLDASLRAVAPGVIGDLYLSGAGLADGYLRRAGLTAERFVADPSAPGARMYRTGDLAQWTADGALLFAGRADDQVKVR…	Actinomycetota	CAE53350.1	Q70AZ9
CAE53350.1.A2|CAG15009.1.A2|Q70AZ9.A2	tyrosine	GLAPALVAAESLPVLVGRVVEQRSHEVAVVDGDGELSFGQLWDQAVGLADLLTARGVGPECRVGVLVGRSAWWVVGMLGVSLAGGAFVPVDPAYPAERIRLILADADPALVVCAGKTREAVPAAFADRLLVVDEMDLTGGSAARLPRVRPGDAAYVIYTSGSTGRPKGVVVPHAGLGNLALAQIDRFGVSPSSRVLQFAALGFDAMVSEVLMALLSGARLVMAPEHQLPPRVSLAEALQRWDVTHVTVPPSVLATAEALPARLETVVVAGEACPPSLADRWSAGLRLVNAYGPTEATVCAAMSMPLVASRPVVPIGTPIAGGRCYVLDAFLRPLPPGLTGELYVAGIGLARGYLGRAALTAERFVADPFVPGERMYRTGDLAYRTGEGELVFAGRADDQ…	Actinomycetota	CAE53350.1	Q70AZ9
CAE53351.1.A1|Q70AZ8.A1	3,5-dihydroxyphenylglycine	VVSAAGRQLTVERWNETGDAVDAPSPVDLFRRQVRRAPDATAVTAGDRAWSFKELDEWSGRLARALTDRGVRRGDRVGVMLERSAEVLAAWLGVWKAGAAFVPVDPGYPADRVEFMLADSAVAAVLCRESTAGAVPAGHELIDMDRVGEGVAAPVAIGADDLAYVMYTSGSTGKPKGVAVAHGGVAALAGDPVWEVGAGDAVLMHAPHTFDASLYDVWVPLVSGARVMLAEPGVVDAQRLAAHVADGLTAVNFTAGQFRALAQESPESFAGLRDVLAGGDVVPLGAVERVRQACPGLRVWHTYGPTETTLCATWKKIEPGDRLGSTLPIGRPLPGRRLYVLDVFLRPLPPGVAGDLYIAGAGVAQGYLGRPALTAERFVADPFAAGERMYRTGDVAYWT…	Actinomycetota	CAE53351.1	Q70AZ8
CAE53352.1.A1|CAG15011.1.A1|Q70AZ7.A1	para-hydroxyphenylglycine	AERDRVARWGAAVGARPDRLALDLFARQVAQRPDEVAVADGDRVMSFGELAERAERLAGHLSARGVRRGDRVAVVMERSGELIATLLAVWRAGAAFVPVDPAYPAERVKFLLTDAEPVAAVCTAAFRAAVLDGGLEAIVVDDPGTWPAVAPCPPVPTGPDDLAYVMYTSGSTGTPKGVAVSHGDVAALVGDPGWRTGPGDTVLMHASHAFDISLFEIWVPLLSGARVMIAGPGAVDGAALAAQVAAGVTAAHLTAGAFRVLAEESPESVAGLREVLTGGDAVPLAAVERVRRACPDVRVRHLYGPTETTLCATWWLLEPGDETGPVLPIGRPLAGRRVYVLDAFLRPLPPGTTGELYVAGAGVAQGYLGRPALTAERFVADPFAPGGRMYRTGDLAYWT…	Actinomycetota	CAE53352.1	Q70AZ7
CAE53352.1.A2|CAG15011.1.A2|Q70AZ7.A2	para-hydroxyphenylglycine	ERVVERWNATGVAAGGSSVLTGFRRRARSSPDAVAVSGGGRTLSYAALDRESDRLAGHLAGRGVRRGDRVGVVMERGTDLFVALLAIGKAGAAYVPVNLDYPRDRIERMLTDAGVSVAVCVQATSGAVPDGLAPVVMDSPAIAAAPSEAPPITVGAHDLAYVMYTSGSTGVPKGVAVPHGSVAALAGDPGWSVGPGDGVLMHAPHAFDASLLEIWVPLLSGAHVVVADPGAVDAQRLREAIDRGVTTVHLTAGSFRVLAEESPDAFRGLREVLTGGDAVPLASVVRLRETCPEIRVRHLYGPTETTLCATWHLIEPGVATGDTLPIGRPLAGRRAYVLDAFLQPVAPNVTGELYLAGAGLARGYLGAAAATAERFVADPFAAGERMYRTGDLARWTEQG…	Actinomycetota	CAE53352.1	Q70AZ7
CAE53352.1.A3|CAG15011.1.A3|Q70AZ7.A3	tyrosine	AERRQVVREWNETDAPLTAQPLPMLFRRQAQRSPDAVAVRDAARSLSFGALLGEAEGLARRLVASGVRRETRVAVLVERSAELVVALLGVSLAGGVFVPVDPDYPGDRIALMLADAAPQVLVCTARTRSVVPGDFAGAVLALDEPSAAGPQVSLPRVAARDGAYVIYTSGSTGVPKGVLVTHAGLGNLASAQIERFGVTSSSRVLQFAALGFDAAISEVCMALLSGGSIVLADAEHMPPRVSLGDAVRRWDITHVTVPPSVLAVEDDLPDDLTLIVAGEACPPALVDRWSPGRRMINGYGPTETTVCATMSSPLSPGRGAVPIGGPIANMRTYVLDAFLQPVPPGMTGELYVTGVGLARGYLGRPGLTAERFVADPFSPGGRMYRTGDRARWTGDGELV…	Actinomycetota	CAE53352.1	Q70AZ7
CAE53353.1.A1|CAG15012.1.A1|Q70AZ6.A1	3,5-dihydroxyphenylglycine	GEAERAVVVGDWNATAGPVPGDSMVELFDRRVAAAPDTVAITDADGADLTYAEVDQASNRLAAHLADRGVRRGDRVGVAVERSADLPIVFLAIWKAGAAYVPVDVGYPAERIALILAGSAVSTVICTQATEAAVPQNVPQRATIVLDAPPTRAAVDACAGTAPTFRPSAADLAYVMYTSGSTGVPKGVAVPHGAVAGLAGDAGWRIGPGDGVLMHATHVFDPSLYEMWVPLATGGRVLVAAPGVVDAGGIRQAVARGATAVHLTAGTFRALAEASPDCFAGLREVGTGGDVVPAHTVAHLRRAQPQLRVRNTYGPTETTLCATWKPIEPGAQLGPELPIGRPMTNRRIYILDAFLRPVAPGVAGELYIAGTGLARGYLSRPDLTAERFVACPFLAGERM…	Actinomycetota	CAE53353.1	Q70AZ6
AED90002.1.A1	serine	FEQQAEQRPHNCAVRGDSGPLLSYEQLNRQANQLAHRLIELGVKPDDRVAVSLKRGPEMVVALLGILKAGGAYVPIDPDLPSARQAYMLDDSRPRAVLSSRALLEQLPALAIPVLVLDDDERVEQPEHNPDPRTLGLTTKHLAYVLYTSGSTGTPKGVMNEHLGVVNRLLWARDQYGVDASDRILQKTPFGFDVSVWEFFLPLLAGAELVMARPGGHQEPDYLARVMREASITMLHFVPSMLDLFLEHRDSQDFPALRRVLCSGEALPRALQRRFERQLTGVELHNLYGPTEAAIDVTAWHCRPGDPGESVPIGKPIANIQMHVLDARGKPQPLGIAGEIHIGGIGVARGYLNQPELSAERFIADPFSNEQDARLYKTGDLGRWLANGALEYLGRNDFQ…	Pseudomonadota	AED90002.1
AED90002.1.A2	ornithine	FEQHVQKRPQAIAVQAEGVNLSYAELNTRANRIAHRLIAAGLRPDERVALLVERSPEMIIGILAILKAGGAYVPLDPNYPQDRLQHMLDDSTPRVLLTQSYLIETMAEQLPALHMPQLLLDDSTDGDDRNPRVEGLTSRHLAYVMYTSGSTGKPKGVMLEHRSVCNQIGALQERYGLNPQDRILQFATMTFDMSVEEIFGALLSGATLVLRSDAWIAGTAAFAALCEQHAISVANLPTVFWQQVARDAHVALPVCLRQFMIGGEAVGKQAVSQWFARAGHRPALFNAYGPTEATVNASIRRMESEHDDFRSIGKPLRSTQLHVLDALGNLVPLGVAGEIHIGGVGVARGYLNRHELTAERFIADPFSTDPDARLYKTGDLGRWCADGTLQYLGRNDDQV…	Pseudomonadota	AED90002.1
AED90002.1.A4	homoserine	FAAQAGRTPDAVALIGAGQTLSYAELNAQANRVAHGLIALGVRPDDTVGLCARRSPEMVIGLLGILKTGAAYVPLDPQYPAQRLNHMLADSAPRALVRQQGLDELPVPQGLATLELGSPTLLLQPAHDPQVNELNFGHLAYVIYTSGSTGLPKGVMVKHRGLRNLLDWYLDDLAFQAGDAVLLASSYNFDLTQKNILAPLMVGASLHLAEEPFNPNAIVAQIAEAGITHLNMSPSAFHALVDADRHAALACLKRVVLGGEPIQVAMLEKLPLPRPAIINSYGPTECSDVVAWYTADSDLERYRHRSIPIGRPIRNMQLHVLDSHGQLLPLGVPGEIHIGGVGVARGYLNLPQLSAERFIDDPFSERAEARLYKTGDIGRWLPDGTLQYLGRNDDQVKIR…	Pseudomonadota	AED90002.1
AED90002.1.A5	histidine	FEEQVLRTPDACALVDARQAFTYAELNAQANRLAHHLIATGVQPGDLVAICVERSAAMISGLLGILKAGGAYVPLDPSYPAERLASIVEDARPRLLLADPVGRAAVGTLQEGTRYLAIEQAMAAQTSTRDPRWDATGLTPAHLAYVIYTSGSTGKPKGVMIEHRNLVASTLARRTVYGPSIDKRFLLLSSIAFDSSVAGIFGTLVSGGTLCIPAAEAARDPQAIARFIGEQAITSLLCVPSLGRLVLASLASENGHGSLREMIVAGEACPAQLVQECAGLEPAIVLYNEYGPTEATVWATVHRCTAQDQGTVPIGRAIPNSRLYVLDEQGRPAPLGVPGELYVGGAGVARGYLDRAQLNAEHFLADPFSPDDEARMYRTGDLVRMRADGVLDFLGRNDQ…	Pseudomonadota	AED90002.1
AED90003.1.A1	threonine	FEEQARQTPERIAVNLGEEQLSYRQLNEQANRLAHRLRAAGVRPQELVAITLERSVQMIVATLAVLKAGGAYVPIDPASPQERIAYVLRDSGARKAIARQDMAPSLQALGIEVLDPTLGNVDASVANPTHVNTPEHLCYVIYTSGSTGEPKGALLEHRNVVRLLHNNRPDFQFNAEDVWSLFHSNAFDFSVWEIFGALLHGARLTLVPEALRRDPAALLGFLEREQVTVLNQTPSAFHQLSAAALATPDVRLAHLRYVIFGGESLELGKLDAFHRAFGHVALVNMYGITETCVHVTYKAIGAADIAAGISNVGRPIPTTVAYVLDAQQRLLPVGVAGEICVGGLGVGRGYLNRPALSAERFIADPYRPGERLYRSGDLGKLLNNGEIVHLGRMDAQVKI…	Pseudomonadota	AED90003.1
AED90003.1.A3	3-hydroxyaspartic acid	FEAQVQANPDAVALVCEERQLSYRQLNRRANHLARQLLELGVQPDQRVAICTERSLEMIVGLLGVLKAGAAYVPIDPAHPAERMAFMLQDSQPQALLTQSALSLPSGELPVVLLDIVESLQAADDAAFDSNPQIPGLTADHLAYVIYTSGSTGQSKGVMVEHRSVFNFWHVLTRTTHQHCPTPATVALNAGFFFDMSIKGIAQLFSGHRLVIIPQLIRASGSELLDFLEQHQVHAFDSTPSQLDTLLAAGLLERQSYQPVSVLLGGEAINAATWEKLRNCQSIRFYNMYGPTECTVDATIDLIRDLGERPSIGRPFANVQVHVLDARGEPAPLGVAGEIHIGGVGVARGYLNRPELSAERFIADPFSSEPNARLYKTGDLGRWLADGTLEYLGRNDFQV…	Pseudomonadota	AED90003.1
AED90004.1.A1	threonine	FTARAREFPERTAVSDASRTLSYAQLDAASSQLAARLRQEGVKDGMLVGMSLTRSVDLVVSLLGILKAGGAYVPVDPQYPGKRVEHIVRDSGLSLMIGEPAELAQSPSVRVLPLANLLAGPALEPIGEVDRRNPDQAPAYVIYTSGSTGEPKGVLVAHANVSRLLESTQREYAFNEHDVWSMFHSIGFDFSVWEIWGALAHGGHVAVVPYDVSRSPTATRQWLVDRGVTVLSQTPSAFRGLEEADRQAKAPLALRYVVFGGEALPATVLRPWVERHGDRKPALINMYGITEATVHTTFKRVLGQDLESAAMVSIGAPLDGWRLNLLDADRQPVPQGTAGELYIEGAGVALGYLNRPTLNSERFVQLPGTSSRAYRTGDLVVLGDDGEYRYAGRCDEQLK…	Pseudomonadota	AED90004.1
CAJ34374.1.A1	cysteine	MQALATPDAAAVVHENAVLTYRELAARSDALARRLAECGAGPERLVAVAVPRSIGLAVALCAVLKAGAAYLPIDPDSPAERVEFMLGDARPTLLLTVAGTDGLAITPLHGAQPRWEASVIERTTAASPAATSQAGGTGEHAAYLRYRSGPFGPAAGVVVTHAALVNELLWMQQRYRLNDTDRVLHKAPASLNASGWEIFWPLIAGATVVMATQDVHGDATALAAMIRRTGVTTVHVVPSVLAELVRDEAVVTAGKGLRHVMCSGEVLPADLAARFHESCDVPVHSLYGPVEAMPVVTSCDYRPGSPTVPLGRPISNAGVYVLDSQLQLTPPGVVGEVYVTGVGLARGYLHRPAATADHFVACPFGPAGTRMYRTGDLARWTDDGELEHAGSADQRVRIR…	Actinomycetota	CAJ34374.1
CAJ34374.1.A2	glycine	FARQAAATPDAVAVVVGEQHLTYAELSERANRMAHWLIAQGIGAESRVVVLLPRSADLVAALLAVWQAGGCYVPVDPDYPAARVRSVIDDCAATLVLDENLLDRTDLSRYPAHAPAIAVAPGQAAYTIYTSGSTGKPKGVVIGHDALTNFLASMQRTLRLSAQDRFAAVTTIAFDIAALELFLPLTTGARVVLANREHVANPPAMLDLVEQTGVTVMQATPALWQMLATHDVRRLSGVRVLTGGEALPRPLAEGLCAHAAQVINLYGPTETTVWSTLADVATCKPPSIGTPIANTQVLILDSALRPVPPGVGGDLWIAGDGLARGYHRQPGLTASRFVANPFGPQGARMYRTGDLARWSESGRIEFLGRADFQIKLRGFRIEPGDVEHALTRHPAVREA…	Actinomycetota	CAJ34374.1
CAJ34375.1.A1	cysteine	GEREKILYRWNDTDRSFPCPGPIHLPFEQQAAARPDAIAVRWSGGTMTYRELNRQANRIAWTLKRRGVRPETVVGVAVRRGPLMVAAVLGVLKAGGAYLPIGSTLPSDRVAGMLADASATLVLTTEDTNRWTPPDGVELLDVGRAGLALSLDGEINPEPVASADNTAYIIFTSGSTGKPKGVTVAHRPVHNLLNWCYRTFDFGPDDVSLCVTSLDFDLSVFDIFGLLGAGGGFYIADATQQRDPEMLLDVLLSEPITFWNSVPGTLNQLAPLLPQTAGSPGVQDLRLVFFSGDYTPLSLPDQVRAVFPHAEIISLGGATEATVWSNFFPVGAIDPQWRSIPYGRPIDNARYYVLDEKLEPCAVGVEGDLYIGGPVIALGYVNRPDLTAERFIADPFGGV…	Actinomycetota	CAJ34375.1
CAJ34375.1.A2	cysteine	APDAPIDAVEILNRDDLAALERWTGRARGTDRVVGTIPERFAAVVAEQPEAVALVAADGEESWTYGELDRWANRIAHHLHARGVGRQHRVALVMERSPLLVAAVLGTLKAGACYVPVEPTWPRARIDLVLADLDPALVIDERLAEEDLTGYPTRPLDTADVGGEHLAYLMYTSGSTGTPKGVEVSHRNVLSLALDPCWADADHQRVLVHAPPTFDASTYEMWVPLLHGGAAVVAPPGKLDAARLATLIAERGVTALWLPAGLFDLITQHHPKSFVQVREVWAGGDVLSPAAVRRLVRDDGTLTVVNGYGPTETTTFAARYRMSAPARCKDPLPIGEPMAGSRLYALDDRLRQVPQGVIGELYVGGDGVARGYANHPPLTSERFVADPFGRPGERMYRTG…	Actinomycetota	CAJ34375.1
CDG76957.1.A1	anthranilic acid	FDEISQRFPDRVALIFDQRKITYRELAEQCSALAAVLQNNCLIKGDIVAIKIERSPELYIFMLALMKIGAVMVPVNSNSPERYIGEVLSAAGARYLISDDVTSVPGGAWHVLSSRTLIQNCTQQRSGNYPVLSADDPALILMTSGSTGKPKSVLIAHRGIARLGLPVPALGNSERDCYLQIADISFAASANEIWMALLTGACLAIAPPGLPDLMALARQIESDNVTMLFLSGGLFRLFVEVSVETLHIPDCVVVSGDFVNPRLFSVAVQAGKAKIFNGLGCTENSAISSLYHIQSEEQLSSESPVPVGTPLPLVEMVVFNERLQPCTCGEYGELFIAGAGVALGYSDPQLTAERFITIPYQGTDVLFYRTDDRATYDQDCNIVLVGRGNHICKIRGFRI…	Pseudomonadota	CDG76957.1
CCJ67636.1.A1	threonine	NATALIFDGQRLSYDDLNRRANQVAHRLLSLGVRPDDRVAICVERGLDMMVGLLGILKAGAGYVPIDPAYPQERISYTLQDSAPVAVLVQQATHALVAELSVPVIELDADDCQAESPQNPHVPGLTSANLAYVIYTSGSTGLPKGVMIEHHNVARLFTATEGWFNFNDQDVWALFHSFAFDFSVWEIWGALMHGGQLLVVPQLTSRSPDECYALLCSAGVTILNQTPSAFRSLIAAQGQSALKHSLRQVIFGGEALEPGILKPWYARTTNAGTQLVNMYGITETTVHVTYRALTAADACRVGTSPIGGRIPDLRLYILDAQGQPVPHGVEGELYVGGAGVARGYLNRPELNAERFLDDPFDTTPGARMYRTGDLGRWLADGSIDYLGRNDDQVKIRGFR…	Pseudomonadota	CCJ67636.1
CCJ67636.1.A2	proline	IAVTYDGQSLSYGDLNVLANRIAHRLIADGIGANDRVAICAERSLEMVAGLLAILKAGAGYVPLDPAYPDERLAYMLQDSAPKALLTQQRLAQRFSLSSVPTLLLDAADGIDAQPAHNPQVPGLDADALAYVIYTSGSTGQPKGVAMPHGPLVNLMQWQIAQTLTDGRPAQRTLQFAALGFDVAFQEVFSTLCAGGELSLIPGDLRLNFRELFRHICEQGVQRLFLPCIALQALAEAVAETPELGRLPCALSDVITAGEQLRISEPMRELFLRLPGCRLHNHYGPTESHVTTALTLDGDATLWPVLPSIGVPVANTRIYLLNEHLQPVPLGVAGEIYIGGACVARGYLHRDDLTAERFLADPFVSQGRLYKTGDLGRYQRDGEIDYLGRNDGQIKIRGF…	Pseudomonadota	CCJ67636.1
CCJ67636.1.A3	serine	IALLADGQRLSYRELNQRANRLAHHLREQGVVLESRVGICVERSAEMVIGLLAILKAGGGYVPLDPAYPLDRLAYMLEDSAPSVVLVQSATRALLGDVAVPVVDLELVTWQHQSASNPLIAELTPQHQAYVIYTSGSTGKPKGVINEHSPVVNRLLCMQDTYRLDSSDALLQKTPFSFDVSVWEFFWPLFTGARLVMARPGGHKDPAYLCEVIQAEHITTVHFVPSMLDVFLAHGDVSQAAGLARVMCSGEALPGSLVRRFKAQLPGSALFNHYGPTEAAVEVTAWDCNGAVTPDNTPIGKPIGNVRMYVLDAHLQPVPLGVSGELFIGGVQVARGYLNRPELNAERFLKDPYSTGRIYRTGDVARYLPDGNIEYLGRNDDQVKIRGVRIELGEIQARL…	Pseudomonadota	CCJ67636.1
CCJ67637.1.A1	leucine	VAVRQGEQQLSYQQLNEQANQLARHLIEWGVGPDDRIAICARRSVETLVGLLAILKAGAAYVPVDPAHPQERIAYLLQDSAPVAVLVQTATAALVTGLSVPVIDLNSNAWHAAPADNPKVAGLTPAHLAYVIYTSGSTGQPKGVMVEHQTLENLVNWHCDAFELHAGSHTSSVAGFGFDAMAWEVWPALCAGATLHLPPAQQAHEDIDALLQWWVVQPLDVSFLPTPVAEYAFSQHLEHPTLKTLLIGGDRLRQFNTPRRFNLVNNYGPTEATVVATSGLIEAGKTLHIGKPVANAQVYVLDAQQQLLPQGVAGELYVAGAGVARGYLNREQMTAERFLKDPFSCDPQARMYRTGDLVRWREDGTLEYLGRNDDQVKIRGVRIELGEIESRLGEQAQIR…	Pseudomonadota	CCJ67637.1
CCJ67637.1.A3	serine	VALLADAQHLSYRELNERANRLAHHLREQGVQPDSRVAICVERSVEMVVGLLAILKAGGGYVPLDPAYPLDRLAYMLEDSAPAVVLVQSATRGLLGEISVPVVDLEQVTWQQALASNPLIAELTPQHQAYVIYTSGSTGKPKGVINEHSAVVNRLLWMQEAYDLDASDTVLQKTPFSFDVSVWEFFWPLFTGARLVMARPGGHKDPEYLCEIIQAERVTTLHFVPSMLDVFLAHGDVSQAAGLVRVMCSGEALPGSVVRRFKQQLPASGLFNLYGPTEAAVDVTAWDCAGPITPDNTPIGKPIANTRMYVLDEHLQPVPLGVSGELFIGGVQVARGYLNRPQLTAERFFDDPFNPGRMYRTGDVGRFLSDGNIEYLGRNDDQVKIRGLRIELGEIQARL…	Pseudomonadota	CCJ67637.1
CCJ67638.1.A1	leucine	VAVVYDGQALSYAELNQQANHLAFQLIELGVQPDDRVAICARRSLETLVGLVAILKAGAAYVPIDPAHPLDRIGYLLEDSAPVAVLVQPGLAQRLPTLQVPVLELDSRLLHGAARDNPQIAGLTPAHLAYVIYTSGSTGLPKGVMVEHQTLENLVHWHCQAFDLNAGSHTSSVAGFGFDAMAWEVWPALCAGATLHLPPAANGNEDIDALLAWWLAQPLDVSFLPTPVAEYAFSQNLQHPTLKTLLIGGDRLRQFSQAQRFTLVNNYGPTEATVVATSGVITAGQTLHIGKPVANAQAYLLDAQLKPVPLGVTGELYVGGAGVARGYLNLAQMTAERFLKDPFSADPQARMYRTGDLARWLADGNLEYLGRNDDQVKIRGVRIELGEIDSCLAEHPQVR…	Pseudomonadota	CCJ67638.1
CCJ67638.1.A3	valine	LAMVHGEQSLSYAQLNRRANQLAHHLISQGVAPGDRVAILLERSLDLLVSQLAISKCAAVYVPLDVNAPLDRQGFMISDSGAQLLLSVTSIEVPEGARRLDLDTLDLSVEPEHNPALEQLAETAAYIMYTSGSTGTPKGVLVPHRAITRLVINNGYADFNQHDRVAFASNPAFDASTLDVWAPLLNGGAVVVVDQDTLLSQTDFAALLQEQAVSVLWMTAGLFHQYAEGLLAVFPQLRYLIVGGDVLDPSVIARVLKDGAPQHLLNGYGPTEATTFSTTHEITRADEGSIPIGRPVGNSRAYVLDARQQPVPVGVTGELYIGGQGVALGYLNRAELTAQAFLADPFNDGALMYRTGDLVAWREDGTLQYQGRNDQQVXIRGFRIELGEIETRLSEHPQV…	Pseudomonadota	CCJ67638.1
CCJ67639.1.A1	glutamine	VAVVLGDQVLSYRHLNEQANQVAHHLRSLGVQADSCVAICMERSLAMIVGLLGILKSGAGYVPLDPEYPSQRLALALQDSQPLAVLVHAQTRAVMGDTHITLVDLADAQLSTQPRHNPAAVAGPNDLAYVIFTSGSTGRPKGVMVEHGSLVNHITWQTRAFGFDANERILQRTSVAFDASVWEIWTPLAIGARLVLLPAHASRDVEQMAQTLVEQQVSVAQFVPSLLRLLVQLPASGVQCRYLFSGGEALDPQLAMQARALTTHGIVNLYGPTEATIDSTSWTCDGNAPVESVPIGKPIANARAYVLDARLEPVALGVAGELYIGGAGVARGYLGRDDLTAERFLADPFTGSGRLYKTGDLVRYLADGTLEYLGRNDDQVKLRGLRIELGEIEARLAAH…	Pseudomonadota	CCJ67639.1
CCJ67639.1.A2	leucine	HTLAAVYQGQSLTYTELNRQANQLAHQLIELGVQPDDRVAICARRSLEMLVGLVAILKAGACYVPIDAAHPVERLSYLLGDSAPVAVLIQPALAQRLPTVTVPVLELDSRLWQGPSKGNPQIDGLTRAHLAYVIYTSGSTGLPKGVMVEHHTLENLVNWHCDTFELGHGSKTSSVAGFGFDAMAWEVWPALCVGATLYMPPAHDGSEDIDALLQWWLAQPLDVSFLPTPVAEYAFSQQLEHPTLKTLLIGGDRLRQFNKPQRFNLVNNYGPTEATVVATSGRIEAGQVLHIGKPVSNAQVYLLDERQQPVPLGVAGELYVAGAGVARGYLNRPQMTAERFLKDPFSRDPQARMYRTGDLARWLEDGTLDYLGRNDDQVKIRGVRVELGEIETRLSEQAH…	Pseudomonadota	CCJ67639.1
CCJ67639.1.A3	valine	LAAVHGQQQISYDGLNARANRLAHHLIGLGVVPGASVAILLERSLDLLVSQLAISKCAAVYVPLDVNAPLDRQGFMISDSGAQLLLSVASIEVPEGARRLDLDTLDLSVEPDHNPALEQSAETAAYIMYTSGSTGTPKGVLVPHRAITRLVINNGYADFNQHDRVAFASNPAFDASTLDVWAPLLNGGAVVVVDQDTLLSQTDFVALLQQQAVSVLWMTAGLFHQYAEGLLAVFPQLRYLIVGGDVLDPSVIARVLKDGAPQHLLNGYGPTEATTFSTTHEITRADEGSIPIGRPVGNSRTYVLDARQQPVAVGVTGELYIGGQGVALGYLNRAELTAEKFLADPFNDGALMYRTGDLVAWREDGTLQYQGRNDQQVKIRGFRIELGEIETRLSEHPQV…	Pseudomonadota	CCJ67639.1
CCJ67640.1.A1	threonine	AVLFEGRHLSYGDLNRRANQVAHRLLSLGVRPDDRVAICVERGLDMMVGLLGILKAGAGYVPIDPAYPQERISYTLQDSAPVAVLVQQATHALVAELSVPVIELDADDCQAESTQNPHVSGLTSANLAYVIYTSGSTGLPKGVMIEHHNVARLFSATEGWFNFNDQDVWALFHSFAFDFSVWEIWGALIHGGQLLVVPQLTSRSPDECYALLCSAGVTVLNQTPSAFRSLIAAQGQSALKHSLRQVIFGGEALEPGILKPWYARTTNAGTQLVNMYGITETTVHVTYRALEAADAQLVGVSPIGGRIPDLQLYVLDEQREPVPVGVVGELYVGGAGVARGYLNRPELNAERFIADPFSGRTEARLYRSGDLGRRLADGSIDYLGRNDDQVKIRGFRIEL…	Pseudomonadota	CCJ67640.1
CCJ67640.1.A2	threonine	AVLFDDQRLSYDDLNRRANQVAHRLLSLGVRPDDRVAICVERGLDMIVGLLGILKAGAGYVPIDPAYPQERISYTLQDSAPVAVLVQQATHALVAELSVPVIELDADDCQAESTQNPHVSGLTSANLAYVIYTSGSTGLPKGVMIEHHNVARLFSATEGWFNFNDQDVWALFHSFAFDFSVWEIWGALIHGGQLLVVPQLTSRSPDECYALLCSAGVTILNQTPSAFRSLIAAQGQSALKHSLRQVIFGGEALEPGILKPWYARTTNAGTQLVNMYGITETTVHVTYRALEAADAQLVGVSPIGGRIPDLQLYVLDDQREPVPVGVVGELYVGGAGVARGYLNRPELNAERFIADPFSGRADARLYKTGDLGRWLADGSIDYLGRNDDQVKIRGFRIEL…	Pseudomonadota	CCJ67640.1
CCJ67640.1.A3	leucine	DQHITYRQLNQRANQLAHRLLEEGVRPDDRIAICARRSLETLVGLMAILKAGAAYVPIDPAHPQERITYLLQDCAPVLVLAQSNTRSLLSHTELPVIELDSDQWHRRPTLNPSVVGLTPANLAYVIYTSGSTGLPKGVMVEHRTLENLVHWHCQTFNLHVGGHSSSVAGFGFDAMAWEVWPALCVGATLHLPPAKEGSEDIDALLHWWLAQPLDVSFLPTPVAEYAFSQQLQHPTLKTLLIGGDRLRQFSTLQRFNVVNNYGPTEATVVATSGLLEAGKVLHIGKPIANTQVYLLDEHLKPVPQGVVGELYIGGAGVARGYLNRPEMTAERFLKDPFSRDPQARMYRTGDLARWLEDGTLDYQGRNDDQVKIRGVRIELGEIETCLGEHPDVSEAVVLA…	Pseudomonadota	CCJ67640.1
CCJ67640.1.A4	homoserine	VAVQTGGAALTYRQLNERANQLAHHLRELGVRPDARVAICVERSAELIIGLLAILKAGGAYVPIDPNYPLERIHYMLQDSAPAALLVHGVTAQLAAAAGLPVVDLDREDWRGQALDNPQVVELNATHLTYVIYTSGSTGQPKGVMVEHQGVVNMLGWYLEDVGLDAHDAVLLLTSHSFDLTQKNIFASLAVGATLHLADSPFDPSSIVRQIGEQAITHINLAPSAFYALIEADQPQALSCLRRVVLGGEPIKLSQLEKLQAPRPQFINSYGPTECSDVVAWHTVNADLDSYGAGDIPLGRPLRNLTLYVLDAYGQQVPTGSVGELYIGGAGVARGYLNREELTAERFLDDPFTAQGRMYRTGDLARYRADGTLDYLGRNDDQVKIRGLRIELGEIEALL…	Pseudomonadota	CCJ67640.1
CCJ67640.1.A5	2,4-diaminobutyric acid	IAVAFEQQRISYAELNRQANRLAHHLIGLGIGPDDRVAICAERGDEVLVGLLGVLKAGAAYVPLDPNYPPERLAYMIADSTPSAVLTQRALQDRLPALAIPQVLLDEPRSGAEHNPQVPGLTARHLAYVIYTSGSTGNPKGVMIEHRGLVNYSLDAARLFGLTTLDTVLQQNTLNFDLSVEEIFPAWLAGATLAPSRHVFGTEAARDPAITPTFLHLTAAHWHTLAAEWHHTPQQAQEHLRHVRLINVTGDALSAQKLKLWDEVRPAHTRLINTYGPTEATVSCTTAYVTHTGDTTGNTTIGKPMANTRIYLLDSQQQPVPFGVAGEIFIGGDGVARGYLNLDLISAERFLADPFNDAPGARMYKTGDLARYLADGSIEYLGRNDFQVKVRGFRIELGE…	Pseudomonadota	CCJ67640.1
CCJ67640.1.A6	lysine	VALEFDGQSLSYGELNAQANQLAHHLIALGVQPDDRVAIALERGVQMIVAVLASLKAGAAYVPLDPAYPPQRLAFMLADSAPRVLLSEYAVLPLLGALPQALQVVTLNSALQPWRELGEHNPLAAELGLGSEHLAYVLYTSGSTGTPKGVMIEHAGLCNEIRAIRGLTGLTAGDRTLQFATINFDASIEEIFGALTCGATLVVRSAAWLTDAAQFWALAAQARLSVISLPTRFWQGLADDHASAIPASVRVIVVGGEELSPEAVQRWFLRSGHTPRLLNTYGPTEATIIATANEVFAANPHPRAIGRPIANTRVYVLDAHGHPTGLGVAGEIHIAGAGIARGYLNQPQLSSERFLADPFSDVPGRLYKTGDLGRWLPDGTLEYLGRNDDQVKIRGFRIE…	Pseudomonadota	CCJ67640.1
AHF21228.1.A1	valine	DQTAVVFGNRRLTYGHLNEQANRLAHTLRGYGVTVERTVGIVAERSTDMIVGMLAILKAGGAYVPIDPDYPAERVRYLLEDSGAKLLLVQHAEQQPEDYSGIVLDLSDATVYGAEDDKGLNTVQSEQNEANHADYTHYTNLKNEISQAGKFGDRLAYLMYTSGTTGQPKGVMVEHRNVVRLVKNTNYAQLDADTRILQTGAVVFDASTFEIWGALLNGGQLVLVSQDVILDAPKLKEAVRSHGITTMWLTAPLFNQLSQQDLELFEGVRELLVGGDVLSVPHINRVLEAHPSLRIINGYGPTENTTFSTTHAITSVQSESVPIGRPIHNSTAYVVDRSMQLQPVGAWGELIVGGDGVARGYRNRPDLTAEKFIDSPYRSGERCYRTGDLVRWNANGTLE…	Bacillota	AHF21228.1
AHF21228.1.A3	glycine	DQVALVFGNQSLTYRELNERANSLARMLQAQGVGPDKLVGLMVQRSVEMIAGLLAVLKAGGAYVPIDPEFPSSRIEYMLGDSKAAVLLTSRDLVEEHHCNANTMFLEDTELYQGERGNLETIVRPEHLAYVIYTSGSTGNPKGVMLQHGSVLNFITGMREIIDFEAGKTILSLTTISFDIFVLETILPLLGGMTVVLGDSQHQVDPQALGELIVHHHIDMLQMTPSRVQMLLGHETGSRALRSVKEIMVGGEALPPKLLAALQEMNGLRIYNMYGPTETTVWSTVQELTHANQINIGHPIANTEMYILNANDGLQPIGVPGELCIAGEGLARGYWNREELTAEKFVNNPFAGGKAGYERMYRTGDLARWMPDGNIEYLGRIDHQVKIRGYRIELGEVES…	Bacillota	AHF21228.1
AHF21228.1.A4	serine	DQVAVLFGAETLTYGELNERANRLARTLRAEGVEPDQPVGILVHRSLEMIVGIYAILKAGGAYVPIDPEYPADRIRFMLEDSGAKLVLTQSHLEEQATLSFDGKVLVLDRPVLNGKDMYHEDGTNLEPLAGPRHVAYVIYTSGSTGKPKGVMVEHHSVLNRILWMHDRYGLSAEDTILQKTAFTFDVSVWELFWWSMVGSKVSLLSVGGEKNPEDIVETIARDSVSTMHFVPAMLHAFLEYVEQQPQEVIQAKLGTLRHVFASGEALPPQHVARFQRLVSGIAGAKLINLYGPTEATVDVSYFDCEPTEEYAVIPIGKPIQNIRLYIVKEGTEQLQPIGVAGELCIGGVGVARGYLNRPELTAEKFVADPFADGEAGYERMYRTGDLARWMPDGNIEYL…	Bacillota	AHF21228.1
AHF21228.1.A5	tryptophan	QAALFFEGEQLTYRELNERANRLARTLRSQGVTKDRLVGLMTERSVDMIVGIFGILKAGGAYVPIDPTYPEERIRYMLDDSGAELLLTQSHLVNKVTFDGNVLVLDGAQGMYHEDGSNLEPLSGPNDLAYVIYTSGTTGQPKGVMLEHHGLCNLKTYFDQTLRISTSDHALLFASYSFDAACWEIFQALFCGATLYVPTSETILNYERFEQYMADHQITVAALPPTYAVYLEPERMPNLRILFTAGSASSTELIYKWKDQVAYYNGYGPTENSVATSVWSVSEDERAGQLISIGRPIPNHRVYMVDVHGHLAPVGVAGELCVSGPGLARGYLDRPELTAEKFVPNPFAAGEAGYERMYRTGDLARWMPDGNIEYLGRIDHQVKIRGYRIELGEVEAQIL…	Bacillota	AHF21228.1
AHF21228.1.A7	2,4-diaminobutyric acid	DHVAVVYEDQQLTYRKLNERANQLARRLRNEGIGRESIVGILSERSVDMLVGVLAVWKAGGAYVPLDADYPSERIRFMLEDSGATVLLTQTGLQERAQVWLEESRGVLAGGKSEGQLETAVSAETVELDTLHGDLSLTLDSPSDSEATSEPATGLRLQTVLALDNESLYTGDIADVEPVNEPQDLAYVIYTSGTTGRPKGVMIEHHSLVNTAAAYRRGYRLNQFPVRLLQLASFSFDVFVGDIARALYNGGTMVICPKDDRIDLSRLYGWIHDYQITVFESTPALIVPFMQHVHEQGLDMSSLELLITSSDSCNVADYRVLQERFGADTRIINSYGVTEAAIDSSFYDEELSKLPSSGSVPIGKAWLNARFYIVDSQLNPVPIGVLGELCIGGAGVARG…	Bacillota	AHF21228.1
AHF21228.1.A8	2,4-diaminobutyric acid	DHVAVVYEEQQLTYRKLNERANQLARRLRNEGIGRESIVGILSERSVDMLVGVLAVWKAGGAYVPLDADYPSERIRFMLEDSGATVLLTQTGLQERAQVWLDENKATSEPATGLRLQTVLALDDESLYTGDTADIEHINEPQDLAYVIYTSGTTGRPKGVMIEHRSLVNTAAAYRRDYRLNQFPVRLLQLASFSFDVFVGDIARALYNGGTMVICPKDDRIDPSRLYSWIRNYQVTVFESTPALIVPFMQHVHEQGLDMSSLELLITSSDSCSVTDYRVLQERFGADIRIINSYGVTEAAIDSSFYDEELSKLPSSGSVPIGQAWLNARFYIVDSQLNPVPVGVLGELCIGGAGVARGYLNRADLTAEKFVANPYVPGERLYRTGDLARWMPDGNVDFI…	Bacillota	AHF21228.1
AHF21228.1.A9	phenylalanine	QAALFFEGEQLTYRELNERANRLARTLRSQGVTKDRLVGLMTERSVDMIVGIFGILKAGGAYVPIDPTYPEERIRYMLDDSEAELLLTQSHLVDKVAFDGNMLVLDGAQGVYHEDGSNLEPLSGPNDLAYVIYTSGTTGQPKGVMLEHHGLCNLKTYFDQTLRISTSDHALLFASYSFDAACWEIFQALFCGATLYVPTSETILDYERFEHYMTEHQITVATLPPTYAVYLEPEHMPNLRTLFTAGSASSTELVHKWKDQVAYYNGYGPTENSVATSVWSVSEDERAGQLISIGRPIPNHRVYMVDVHGHLAPIGVAGELCVSGPGLARGYLDRPEMTAEKFVPNPFAAGEAGYERMYRTGDLARWMPDGNIEYLGRIDHQVKIRGYRIELGEVEAQML…	Bacillota	AHF21228.1
AHF21228.1.A10	glutamic acid	RVAVVSGNTTLTYAELNEQANRLARVLRAKGVEADQPVGVLLERSADILVCIMGVLKAGGAYVPMDSMYPQERIDYMLQDSGATVVITSRVAYLSLSLPSTVQAVVLDDEDVQAQLNVQDASNLIPVVGPHNLAYMIYTSGTTGQPKGVMIEQGSVSNLVDALSERVYSRYEQPLHVAWLSAFVFDASVKQIFASLLLGHTLHVVSRDVSLNGEQLVAYYRTHRIDLSDGTPAHLHILNENVNVTEAPGVKHYLIGGEALSVQLVNGFLHKWSGYRPVITNVYGPTETTVDATAYTLEDVEALNVLLEKGEHTVSIGTPIANQSVYILNTQQQLVPIGIVGELYIGGAGVGRGYLNLPQLTAEKFLPNPFALSEAGEAPDAYIHRMYRTGDLARWLPDG…	Bacillota	AHF21228.1
AHF21229.1.A1	valine	FEKQAKQAPQQVAVVFGKDSLTYGELNEKANRLARTLRKQEICTEQTVGIVAERSIEMIVGMLAILKAGGAYVPIDTDYPDERVRYLLEDSGANLLLVQRMEHRPADFQGIVLDLSDSAIYGTNDADRFDPVLPNDNETYADIAGIGYVDCLNPLYSISASPELASTTSTQPEAMQPEATQSEQAEQVRQTYAAEEQAKATAADRLAYIMYTSGTTGQPKGVMVEHRNVVRLVKNTNYAQLDAETRILQTGAVVFDASTFEIWGALLNGGQLVLVSQDVILDAPKLKEAVRSHGITTMWLTAPLFNQLSQQDLELFEGVRELLVGGDVLSVPHINRVLEAHPSLRIINGYGPTENTTFSTTHAITGVQSESVPIGSPIHNSTAYVVDRSMQLQPVGAWG…	Bacillota	AHF21229.1
AHF21229.1.A2	isoleucine	DRLAVTFADTQLTYRELKERSDRLARILASHGIRRGSEPEIQRVGIMAERSIEMIVGMLAILKAGGAYVPIDPEYPEERIRYLLEDSSARLLLSQRREQVPFEPGIPIIDLSDEQRWSSESELYAHVDESAAISTGGSSSDLAYVIYTSGTTGKPKGVMIDHRNVVRLVKNKSYASLDENTRMLQMGAVVFDASTFEIWGTLLNGGQLYVVSHDTILDAAKLKQAIDKYRINTMFMTTALFNQHSQQAIGVFSSLKELLVGGDVLSIPHVNRVLKEHPQLRLANIYGPTENTTFSTIYDITEPQTQAIPIGRPIDHSTTYVVNRSLKLQPIGAWGELIVGGDGVGRGYLNRPELTAEKFIESPFRPGEHCYRTGDLVRWRADGVLEYKGRMDEQVKIRG…	Bacillota	AHF21229.1
AHF21229.1.A3	alanine	DHIAVALGHQSLTYRELNETANRLAHTLRDAGVKPDEPVGILTERSLDMITGTLAILKAGGAYVPVDPQYPEDRIRYMLEDSGAKLLLAQQDLLDRCYFDGQIVNLDDDTSYSTDHSNLGMDGAGHHAAYVIYTSGSTGKPKGVVVEHQSVVRLVRNTDYVPFDESTRMLQTCAFVFDVSTFEIWGALLNGGQLVLVHKDDLLDAAKLKETIRDHRVTMMWLTTPLFNQLSQQDSKLFGDVKYLLVGGDVLSAPHINRVLRDNPDMNIINGYGPTENTTFSTTYHITEEQLDSVPIGRPIRNSTAYVVDSSFNLQPVGAWGELVVGGDGVARGYLNRPELTAERFLANPWVDGDRLYCTGDLVRWREDGMLEYAGRIDQQVKIRGYRIELGEVEARLAS…	Bacillota	AHF21229.1
BAH04162.1.A2	alanine	AEQAATTPDAVAVEHDGHRLTYRELDERANRLAHWLIEQGVQPQSRVVVLLPRSLDLVAALLAVWKAGGAYVPVDPEYPAARVRSVVEDSAPVLVLDPRRLAAADLSAQPAHAPRTEAGRHHAAYAIYTSGSTGRPKGVVIEHGALSNLLTGMRDRFSLSPDDRLLAVATVAFDIAALELFLPLLTGARVVLAGKDTITQPSALLDLVQRAGITLMQATPALWQVLVTHAPDCLTGLRVITSGEALPTALAHTLCEHAAEVTNLYGPTEATIYSTAARLEPDTAGMPPSIGGPVANARILILDRTLRPVPPGVTGDLWIAGHGLARGYHGQPGMTAERFVADPFGPPGTRMYRSGDLARWTGTGEVEYLGRSDHQIKLRGFRIEPAEIERTLTGHPAVR…	Actinomycetota	BAH04162.1
BAH04171.1.A1	quinoxaline-2-carboxylic acid	HDSCRRHADRVAVVCDGHRMTYAELSRRADRLAGGLIGLGIRPLDRVVVHLPNIPEFVVLVFALLRAGAIPVLALPGHRKSEISHLCAHSGAVAYAVKDEFGGFDYRELAREIPPVRHVLVSGDAQEFTALESVGGDDVPLPRVDPSDPALFLLSGGTTGLPKLIPRAHDDYAYVMRATAEAMHVGEEVAYLAVNPVAHQAALACPGVFGSLLLGGKAVLTSSVRPDEVFPLIRREHVTVTTVVPSVLRLWADSGQRPDLSHLLVQVGSAPLDPALARRAGEVLGCRIMRWYGISEGLLTHTRFDDPEDVIMGTDGRPMSRDDEVRIVDESLNPVPEGEAGEMIARGPYTIRGYYRAPEENTRSFTPDGFFRTGDLVRRSPEGDITIVGRIKDVINRAG…	Actinomycetota	BAH04171.1
BAH04173.1.A1	tryptophan	FEAVAAEAGDDTAILFEGKAVGYTALNSAANRLARYLIARGVGPDSVVAVSVPRSAELVTVLLAVLKAGGAYLALDPAYPVERLAHMVADARPVLLIRAAEHTGLAQPDGGVPEVVLDDPAFRAQCEAHADHDVSDRERLAELRAEHLMYVVYTSGSTGRPKGVAVTHRGVAGLVASQAEQIGAGPGDRVLQWASISFDAAFWDISLALLSGATLVMAPAEDLLPGQPLRDTMTENKVTHATLPPVALSVTEADGVLPGGTLVSTGDALSPSLVRTWAEGRSLLNGYGPTEVTVGISIGRITGPDDISIGRTFPGSTVHILDERLAGAGPGDEGELYLAGPGLARGYLNQAGLTAARFVADPAGPPGSRMYRSGDRGWRRADGELFFAGRADDQVKLRG…	Actinomycetota	BAH04173.1
BAH43764.1.A1	phenylalanine	FEEQVEAVPHRVAIVYENERLTYQELNRKANQLARALIEKGITTDSIVGVMMEKSIENVTAILAILKAGGAYVPIDIEYPQDRIQYILQDSQTKIVITQKNVRQLVYDVGYRGSVVVLEEEQLDTHSDSNLHLPSKPTDIAYVIYTSGTTGNPKGTMLEHKGIANLQSFFQNTFGVTPADRVGQFASMSFDASVWEMFMALLTGASLYILSKQTIHDFIRFENYVNENELTIITLPPTYLTHLNPDHITPLRIMITAGSAANFPLVNKWKNKVRYVNAYGPTETSICATIWEAPSNVLVNQTIPIGKPIQNTSAYIVNEELQLQPIGSEGELCIGGVGLARGYWNRPDLTAEKFVDNPFVPGEKMYRTGDLAKWLPNGEIEFLGRIDHQVKIRGHRIEL…	Bacillota	BAH43764.1
BAH43765.1.A1	proline	MEQVERTPDHVAVVFGEQHLTYRELDEKSNQLARFLRGKGIAADSLVGTMMDRSIEMIVGILGVLKAGGAFVPIDPELPEERIAYMLEHSGIQWVVTQQHLLEKLSASTETIDISAPAIWEESSASVEMINQPEDLFYIIYTSGTTGKPKGVMLEHQNMANLMHFTFAKTNIDFHEKVLQYTTCSFDVCYQEIFSTLLSGGQLYLITNEMRRNVEKLFAFIQENQISILSLPVSFLKFIFNEKDYAQSFPRCVKHIITAGEQLVVTHELQKYLRNHHVFLHNHYGPSETHVVTTYTMDPSMDIPELPPIGKPISNTGIYILDEKLQLKPEGIVGELYISGANVGRGYLHNPELTAEKFLENPYQSGERMYRTGDLARWMPDGNIEFLGRIDHQVKIRGH…	Bacillota	BAH43765.1
BAH43765.1.A2	phenylalanine	FEEQVGKTPDQIALVCGDKKLTYQELNKKANQLARTLRKKGVKADQRVGIMANRSLEMVIGILAILKSGGAYVPIDPEYPNDRIAYMLEDCEARLVLTQEHLGAKVAAGVECLYLEDKSNYSRITTNLDPIHTATHLAYIIYTSGTTGKPKGVMGEHRGIVNSVTWNKQELALSVHDRGLLPLSFAFDAFALTFFALIISGSTVVLTKDEEAKDPIALKNLISSWSCSYTVCVPSMFQAILECSTTEEISPLKMVMLGGEKLSPKLVEMCKEMNPQMITVNAYGPTESSVIATYLCDALPDAPITIGRPIANTSIYIVDHSHQLLPIGVVGEICIGGLGLARGYWNKPELTEEKFVSNPFVPGERMYKTGDLGRWLPDGTIEFAGRLDEQVKVRGYRIE…	Bacillota	BAH43765.1
BAH43765.1.A3	phenylalanine	FEELVANTPDQTAIVFEEKQMTYEELNERANQLATVLREKGLGPSQIVVMMVERSLEMVIATLAILKAGGAFLPVDPDYPEERIRYMIEDSQAKLVLTHSHLIHKVSSQAEIIDLGDAESYSAQTDNLLCINKPSDLAYIIYTSGTTGNPKGVMLEHKGAANLQAMFKNHFGVTPQDRPGHFASISFDASVWDMFMALLTGATLYIISRDTINDFRKFEEYVHKNGITILTLPPTYAIYLEPDRMPSLRILITAGSAASTALVEQWKEKVTYINAYGPTESTICATTWKALPHEPVGQTITIGKPIQNTKLFIVDEQMQLKTVGQIGELCISGVALARGYWNRPELTAEKFVDNPFVPGEKMYRTGDLAKWLPDGNIEYLGRIDHQVKVRGHRVELGEV…	Bacillota	BAH43765.1
BAH43766.1.A1	asparagine	AEQARQTPSKAAVICGEDRLTYQELQERSNQLARALRGKGITQGSIVSIMAEHSLELIVAIMAVLKSGGAYLPIDPEYPIERIQYLLDDSQTKILLTQSHLQEKVEFEGDILYLDNPSLFEGDSTDLDNSCKPDDLAYMIYTSGSTGNPKGAMITHQGLVNYIWWANKEYVQGEAVDFPLYSSISFDLTITSIFTPLLSGNTIYVYRGADKVQVILDIIQDNQVGIIKLTPTHLKLIEEIDGTNSSIRRFIVGGENLPTKLAKRIYENFGQNVKIFNEYGPTETVVGCMIYLYDPKKPIQESVPIGVPADNVQLYLLDSSMQPIPVGSAGEMYIAGDGVAKGYFNRPELTEEKFIDNPFRPGTKMYRTGDLAKWLPDGNMEYVGRIDHQVKIRGHRIEM…	Bacillota	BAH43766.1
BAH43766.1.A2	glutamine	FEEQVVLTPDQVAVAYDGYTLTYRQLNARANQVARMLRSKGTQPDTLIGIMVDRSIEMVVSMLAVLKAGGAYTPMDPTYPPERIQYMLSDSKAPILLTQRHLKETVEYTGEIIDVDDEAIYAGDDTNLDNVAGRDDLAYVIYTSGSTGNPKGVMISHQAICNHMLWMKNAFPLLTEDAVLQKTPFSFDASVWEFYLPLITGARLVLAKPDGHRDIAYMTRMIREEKITTLQMVPSLLDLIMTEPGWSSCTSLQRVFCGGEALTAALVSRFYQTQTAQLINLYGPTESTIDATYWICPRLPEHSVIPIGKPIDNVRLYVVNASNQLQPVGVAGELCIAGDGLARGYWNREELTEASFIDNPFEPGSRMYRTGDMVRYLACGNVEYLGRIDHQVKIRGHRI…	Bacillota	BAH43766.1
BAH43766.1.A3	tyrosine	FEEQVEKTPLVAAIEIGGKQMSYRELNERANQLAVTLRERGVKANQFVGIMANRSMEMVVGIMAILKAGGAYVPIDPEYPEDRVAYMLEDCEARLVLTHKHLGAKLASSVRVECLYLEEEHNYSPNRSNLEPIQTASDLAYLIYTSGTTGKPKGVMIEHRGIVNSVLWKKEEYQFSVQDRNLVPLSFAFDGFVLSFFTPILSGSTAVLVKDEEAKDPLSLRRLIAAARCTQMTCVPSLFQAILECGSAADISSLQTVTLGGEKVSAQLVEKSNKQNPQLVIANEYGPTESSVVATWQRISQLDSTITIGRPIANTSIYIVDKFHQLQPIGVVGEICIGGHGLARGYWNKPELTAEKFVSHPYLEGERMYKTGDLGKWLPDGTIEFIGRLDEQVKVRGYR…	Bacillota	BAH43766.1
BAH43766.1.A4	valine	FEEQVKRTPEHAAVVMNEQMLTYWELNQKANQIASVLRRLEVGRDSVVGMLADRSLEMITGIMGIIKAGGAYLGIDPEHPAERISYMLEDGGVKVVLVQRHLLHLVEEGLIPIILEDESLEQADASNLTNLNDAKDLAYVMYTSGSTGKPKGVMVEHRNVTRLVKHTNYVQVREEDRMIQTGAIGFDAMTFEIFGALLHGASLFLVSKDVLLDAEKLGSFLRENRITTMWLTSPLFNQLSQNNPAMFEGLRALIVGGEALSPRHINKVNSAHPALEIWNGYGPTENTTFSTCYLIEKEFEDNIPIGKPITNSTAYIVDRYNQPQPIGVPGELCVGGDGVARGYLNKPELTAEKFVPNPFVLGENMYRTGDLARWKADGTIEYLGRIDQQVKIRGYRIEL…	Bacillota	BAH43766.1
BAH43766.1.A5	ornithine	FEEQVEKTPNQVAVICEDEQLTYRELNEKANQLARVLRQMGVKPESTVGIMVDRSLHMVVGTLGILKAGGAYVPIDPDYPLERQAFILEDSDAKLFLTLQKMNTQLVFPYETLYLDAEGLYQGEASNLEPVALPEHAAYIIYTSGTTGKPKGVVIEHRSYANVAFAWQDEYHLDTFPVRLLQMASFAFDVSTGDFARALLTGGQLVICPNEVKMDPASLYEIIKRYEITIFEATPALIMPLMHYIYENKLDISQMKLLILGADSCSAEDFKTLLTRFSHTLRIVNSYGVTEACIDSSYYEETDVSSIRSGTVPIGKPLPNMQMYVMDQQLNLQPVGVVGELCIGGAGVARGYLNRPELTVEKFVPNPFAPGELLYRTGDLAKWRADGNMEFLGRNDHQV…	Bacillota	BAH43766.1
BAH43766.1.A6	leucine	FEEQVAKTPNQEAILFNGQSLTYSKLNEQANRLARVLRTKGVGPDRLVAVMAERSPEMIIGILGILKAGGAYVPIDPAYPQERIQYLLADSNAALLLCQSHLSELLSRVSSGLDWLELSAKHDVEIDGSNLSSLNQPTDLAYVIYTSGTTGKPKGVMIPHRGIVNCLQWRRDEYGFGPGDKALQVFSFAFDGFVASLFAPLLGGATCVLPREEEAKDPVALKKLIASAGVTHYYGVPSLFQAILDCSTAADFSPLRCVTLGGEKLPAQLVQKTKEKHPAIEINNEYGPTENSVVTTISRSIEAGQDITIGRPLANVQVYIVDTQHHLQPIGVVGELCIGGPGLAKGYLNKPELTQEKFVPNPFVPGELMYKTGDLVKWRADGTIDYIGRADEQVKVRGY…	Bacillota	BAH43766.1
ABA59547.1.A1|Q1PSF4.A1	2-hydroxyisovaleric acid	EEAAAQAPGTKIHLYDVDGSYDFTTYGTLHEDALRLSRWLTEQAGLRAGDHLILQLNNSHEYLRAFWAAVHAGIVVVPLNVPHVIDRGNLESVSNVLSTLGSGHVLVGSRLTDAYLPAVTEAGVPRDAVLVLPRDSELPDPGSSAAAPAAEPDGAAVIFFTSGSTGAPKGAVQTHAAILAREAGVMQLDGGARDVQLNWMPLEHAAGILMSHLRGVRRLGEQVQVAPGHILADPLVWLDLIDKYRVNYTWAPQFAYSLLGNLVPTREDASWDLSCLRQSINAGEMLNARAIAQLTSQLAEFGLRPDVFVPVWGMAETCSGVFYNLDFAAPAGTSGVPAESDVRAEEEGAGRAPKFVALGRPIPGLDVLVVDDDGQVVPEGQVGHLQVRGACVTREYFRN…	Actinomycetota	ABA59547.1	Q1PSF4
ABA59548.1.A2	valine	FAETVRAHGDRTAVVHGEEELTYGELDALSSSLAARLREQGVGVGDRVAVDAEKAATTVTGILGVLKAGGAYVPLDPELPPGVAASILRAGGIRNRLSARGLTRIDAAGEPEGETVALPFQETGSEASPVTGEHEAYVMFTSGTTGLPKGVSIGQASVVGLVREPGWITLDENVRVLQTGALSFDASTFEIWAALLNGGTLILTEKGTILDVTALRREIELRRPTLMWVSAPLFHQLTDADASLFAGVAELVVGGDVVSPAHVNRVLEGCPGIRITNGYGPTENTTFSTTFSTDRPVDGTLPIGRPFPGRIALPLDDTGALVPYGVLGELYVGGEGLALGYVGNEEEAARRFAEVAALPGVRLYRTGDWVTLGRDGQLRYHGRRDGQVKVRGHRVELNA…	Actinomycetota	ABA59548.1
CAJ45636.1.A1	2,3-dihydroxybenzoic acid	FSDSVKKSPDAIALIDEFGQYSYQNLYQKMISLAAGLSSLGLQRGDNVVLQMPNRAEFYLCFFALTMRGIKPVLALPAHRYLELSYFCQHTQAKAYIFSDDIVGFDAQQTAQKLRSSCPSLLHTIVCGQSSHEQIQELDTLYHCGEDDPITDSVFADQVAFFQLSGGTTGTPKLIPRTHNDYAYSVLGSIQICQFGPQTRYLCVLPVAHNFPLSSPGALGVFYAGGCVVLASDTTPHTAFRLIEKHHITVAALVPPLALLWMKYAESATENIASLTLVQVGGAKFSEAAAMRLPTTLHCQLQQVFGMAEGLVNYTRLDDPLSVIVTTQGRPISADDEVMIINDEGEPAAMGEEGLLMTRGPYTIRGYYRAPEHNQCSFTDQGFYITGDRVRRTAEGNII…	Pseudomonadota	CAJ45636.1
CAJ45639.1.A1	arginine	QQTVESKPNEDALVFKQQRWTFDAFNHLIETRADQLITAGLRQGDIAGVALRRGPESVVTMLAILRAGAIYLPIDLDYPIERIESIVEQARPWCLVVEEDEQNMAYSSISYVPRFIALPELARIHTAPQPKPTISHSDVAYIIFTSGSTGHPKGVMNTHGALLNLLRSHQGSIFSAAIRKLATRRQLPEQAITVRAAHTTSFSFDASWEQVLWMLSGHTMYLYDDEQRKDAYELVQCVAEDNIDALDLPPSLFDQMLDSGLITNDHVPTLVLIGSEAIPQKLWSRVSEFPELLVENFYGPTEFTVDAISASLDADASPVIGRPIAGACVYVLDENLEPVAIGEVGELYLSGAGLAKGYLNQPSMTAERFVANPFAYGKIMYRTGDLVKWRDNGLLDFVG…	Pseudomonadota	CAJ45639.1
AEI58865.1.A1	leucine	ASHVDRTPGAVAVVDGDRVLTYRQLDEQASRLAGCLAGRGIRRGDRVAVIMGRSADLVAALLGVWKAGAAYVPVDAAYPAPRVEFMVSDSAAALTVCSAATRSAVPAGVASLEADAVTDEDAGGTPVAAARPGDPAFVMYTSGSTGTPKGVVISQSRVAELVQDPGWEMGPDDAVLMHSPHAFDASLLEIWTPLSSGARVVIAEPGVMDARRLREVAAAGVTRAYLTAGSFRAVAEESPESFAGFREVLTGGDVVPVHAVERVRQACPRARVRHMYGPTEATMCATWHLLEPGDVLGTVLPIGRPLAGRAVHVLDESLRPVGPGVVGDLYLSGSLAEGYFGKAGLTAERFVADPSTPGQRMYWTGDLAQWTAEGELLFAGRADNQVKVRGFRIEPGEIE…	Actinomycetota	AEI58865.1
AEI58865.1.A3	asparagine	FAAQAAATPDATAVVFEDLSLSYAELDARANQLARWLIERGAGPEGLVAVLLPRSLELVVTVLAITKTGAAWLPIDPVYPAERVSYMLDDARPSLVITSAALSASPAGEVVAGRQATVVIDDPVAVGELAARDRAPVTDADRVRPLDPRHPAYLIYTSGSTGRPKAVVVTHRNLANYLFHCGRKYPGLRGRSLMHSSIAFDLTVTALLTPLTVGGTVQVGALEDLIGTVESAPALFLKATPSHVKTLDTGSREIAVAGDLLLGGEQLPVDTIAHWRRTYPNTVVVNEYGPTEATVGCVEFRLEPGQPAPSGEVVPIGTPMTNARAFVLDSWLRPVPPGAVGELYVAGAGVARGYLGRPGLTATRFVADPSGDGGLMYRTGDLVRWNPDGELMFIGRVDD…	Actinomycetota	AEI58865.1
AEI58866.1.A1	para-hydroxyphenylglycine	FDTQVERHRDEPAIVDGDRALSYGELAERAERLAGHLHGKGVRRGDRVAVVLDRSPELIVTLLAVWKAGAAYVPVDPAYPVERVQFMLTDSGPAAVVCAKTYRDAVLDVGLEPIVLDDPRTRRAVEESARRSTATSGLDLAYVMYTSGSTGTPKGVAVSHGDVAALAGEPGWRVGPGDAVLMHASHAFDISLFELWVPLVSGARVVLAGAGAVDGEALARHVADGVTAAHLTAGAFRVLAEESPESVAGLREVLTGGDAVPLSAVERVRRVCPDVRVRHLYGPTEATLCATWWLLEPGDEPGSVLPIGRPLAGRRVYVLDAFLRPVPAGVPGELYLAGAGVAQGYLDRPALTAERFVADPFAADGRMYRTGDLAYWTDQGALAFAGRADDQVKIRGYRV…	Actinomycetota	AEI58866.1
AEI58866.1.A2	para-hydroxyphenylglycine	FRRQAVASPDAVAVVDGERTLSYTGLDRESDRLAGYLAAVGVRRGDRVGVVMERGADLLVALLAVWKAGAAQVPVNVGYPAERIERMLADAGVSVAVCLEASRKAVPDGVEPVVADLPSLDGTRHEAPRVTVGAHDVAYVMYTSGSTGVPKGVAVPHGSVAALASDPGWSQGPGDHVLLHASHAFDASLVELWVPLVSGARVVVAEPGTVDAERLREAIARGVTTVHLTAGAFRAVAEEAPDSFRGLREILTGGDAVPLASVERMRRACPGVRFRQLYGPTEITLCATWLVLEPGAETGDTLPIGGPLAGRRAYVLDAFLQPVAPGVTGELYLAGAGLAHGYLGNPVSTSERFVADPFAPGERMYRTGDLARWTEQGQLLFGGRADAQVKIRGYRVEPG…	Actinomycetota	AEI58866.1
AEI58866.1.A3	beta-hydroxytyrosine	LREQAERTPDAIAVQDAARGLSYRGLVGEVESLARLLAEAGVRREARVGVLVERSADLAVTLLGVMFAGGAFVPVDPDYPRDRVEFMLANSAPGVLVCTKATRSFVPAEFAGTVLVLEDLPAAGPDAALPEPAPEDAAYVIYTSGSTGVPKGVLVTHSGLVNLGYAHIERMAVTSSSRILQLSAIGFDAMVSELYMSLLAGATLVLPDAASMPPKVTLGDAIRQAEITHLTVSPSVLASEDDLPDTLRTVLTGGEALPAALVDRWSPGRRVIQAYGPTETTICSTMSAPLSPGHDQVPLGGPIHNVGHYVLDAFLRPVPPGVVGELYITGVGLARGYLGRPGLTAERFVASPFAPGERMYRSGDLFRWTREGQLLFAGRVDAQVKVRGYRVEPAEIEAV…	Actinomycetota	AEI58866.1
AEI58867.1.A1	3,5-dihydroxyphenylglycine	FARRVAGAPDAVAIIDAGGANLTYAEVDQASDRLAGYLAGRGVGRGDRVGVAMERSPELPIAFLAIWKAGAAYVPVDIEYPAERISFILADSGVSTVLCTEATKAVAPEDAIVLDAPGTRAAVDGCAAPGIRPHADDLAYVMYTSGSTGLPKGVGIPHGAVAGLAGDPGWQIGEDDGVLMHATHVFDPSLYAMWVPLVSGARVLLTEPGVLDAAGVRQAVRRGATYVHLTAGTFRALAETSPECFEGLIEIGTGGDVVPLQSVENLRRAQPGLRVRNTYGPTETTLCATWLPIEPGAVLGSELPIGHPMTNRRIYVLDAFLRPVAPGVAGELYIAGTGLARGYLNNPGLTADRFVACPFLPGERMYRTGDLARWTRDGEIVFLGRADDQVKIRGYRVEL…	Actinomycetota	AEI58867.1
AAP92491.1.A1	serine	NAAASNGPGGRDATLHELVGAQAAATPGATAVVHDDGLLTYAELDERSTRLAHRLRALGVRAETPVGVMLERDPELVVALLGVLKAGGAFVPVDPTYPAARIRHMLDDSGARAVLLRQELRDRLPEDLRDGTGQVAVVPVGAESGAGTSTRRPVTPVEQEPRPERLAYIVYTSGSTGLPKGVMVEHRGIVSYLLGMLEHFPMGPRDRMLQVTSLSFDVSVYEIFLPLLTGGATVLPRSGSHTDAAYLSGLIAEHGVTSFHMVPSLLRTFVDGLDPRQCAGLRRIFVSGEALDTTLVVDVHDRLPCDVVNLYGATEVSVDSTWWTAPRDLPDAPVLVGRPMAGATAYVLDDEMRRLAPNEVGEVYLGGASVTRGYHGRAALTAQRFLPDPYGPPGSRLYR…	Actinomycetota	AAP92491.1
AAP92491.1.A2	serine	LLTLGAGPVRPLPDDLTLTGLLARQVALAPQRTALTWREATGTVATLSYAGFDERSSRVAHALREYGVGANTPVALCLARGADVLPAVYGVLKAGGGYVPIEPDNPPERIAGLVRDSGARVLLTQRRQTASLPKLPGVTVLVVDDHEALSRFPATVPKPVPRPQDLAYVIYTSGSTGRPKGVMVEHHSVVNYLTTLQEKFRLTSDDRLLLKSPLSFDVSVREVFWALSTGATLVVAEAGRHADPDYLVEAIERERVTVVHFVPSMLHVLLETLDGPGRCPTLRQVMTSGETLPVQTARRCLELLGAELRNMYGPTETTVEMTDCEVRGRTDTERLPIGRPFPNTRVYVLDDELRLVPRGTVGELYVSGAPVARGYLGRPALTADRFLPDPYGPPGSRMY…	Actinomycetota	AAP92491.1
AAP92505.1.A1	beta-lysine	TAADRSTDTVPALLAEVARRMPGAPALITPDRTLTHDELDDLTARLAGLLRRHGIGRGQRIAVLADRTWQGVCCPLAVLRAGAAYVPLDPSDPEDRLREVVALTGARAVLGRAESLGELPGLGIPVIPAEPPGDLAGGAPPATRADAEPPLPDDLAYVMLTSGTTGTPKAVLVPHRAVTRAARSLVPLFGVTSTDRVLHWTSLIWDTSGEEIYPALLGGAALVVDGRVETRSVPALLAAVREHRVTVVDLPTAMWNELAHYLALGGEELPPALRLVVIGGEAAHARTVRLWNERVPDRVRLLNTYGQTETVMVTHAAELGGPAGRALRDGDPVPIGRPLPHIRQVLVPSDDGPDELWTGGPGLAWGYADRPALTAAAFGPAPGAGGRFYRTGDLVRTLP…	Actinomycetota	AAP92505.1
AGN74876.1.A1	threonine	FERQAAETPERTAVTAGDARLTYRQLDRRANRLARLLRAHGARQGRLVALALPRTADLPVAVLAVLKTGAAYLPLDPGYPADRLALMVEDARPAVLLTDAATFAAGGLPEGLPRVALGTPPADAALRALPDGPLTATEQPAPRPDDTAYVIYTSGSTGRPKGVPVPHHNVVRLFRTARPVVGFGPDDVWTLLHSYAFDFSVWEIWGPLLHGGRLVVVPHDTVRTPARLLRLLGREGVTVLSQTPSAFQQLVLADAEHHDDGHLPALRRVVLGGEALDPGMLRDWYARHPDDAPLVINMYGITETTVHVTHRPLDRGTARTATGSPIGRPLADLGLYLLDSALRPAVPGTTGELYVAGEGLARGYLGRPALTAGRFVADPYGPPGTRMYRTGDLARYNAD…	Actinomycetota	AGN74876.1
AGN74876.1.A2	leucine	FAARAAARPHAPALEADGTVLDYAELEARTNRIARLLLRHGVRGGTVLPIALPRSAAMATVWLAVLKTGAAALPVDPSYPAERLRHLLDAAGPGTPVVTSAEHAPALPPRPRDAIVLDAPHVRDALGALPDTPVTDTERGRPLHPGDPAYVIHTSGSTGRPKGVVVPHAGVPALAAAQAERFAVTEDSRVLQFASPSFDASVMEYLMAFGTGATLVVPPPGPLVGEDLARLLADARVTHALIPPTALTGVPPESLPALRTLVVGGEACPPALVAQWAPGRRMVNAYGPTETTACATTSAPLAPGGPVPIGTPVAGLRVHVLDDALRLTPVGVPGELYIAGPGVAHGYLGRPGATAERFVPDPWGPPGSRAFRTGDRARRRADGTLEYLGRADDQVKIRG…	Actinomycetota	AGN74876.1
AGN74880.1.A1	3-hydroxypicolinic acid	RDWAGRHRDRVALVGGDRRLTYGELDAWVDRLARGLRARGIGRDDRVVVQLPNLVEFVALSFALYRVGALPVHALPAHRRSEVVHLCGHAEAVAYVVADRYHGFDYRPLAGEVKAAVPSLREVFVVGDPGPFTSFEALGAADGEVAPALEEDGPGAGDVAFFLLSGGTTALPKLIPRTHDDYLYQVRAAAEICAVDRDCVYLAVLPLPFNFTWGCPGVIGVLAAGGTVVLATGTGPEECFELIEREGVTLTSVVPTIAHLWLDGVEWIDRDLSSLRTLQIGSAKLHPEVARRVEPAFGCSLQQVFGMAEGLLCLTREDYDTERTTTVQGSPISPEDELRVVDPQGRQVPPGTAGELLTRGPYTLRGYYRADEHNATAFDEDGFYRTGDLVRLTERGDVV…	Actinomycetota	AGN74880.1
AGN74885.1.A3	alanine	FEDRVRRAPDAPAVRHAGTDTGYADLNARANRLARHLVRAGVGTEDLIGIALPRTPELLVAVWAVLKAGAAYVPLDPGYPAQRLTLMLDDAAPAYVLTTLDGATALPDAARCLALDDPGVRARVAAEDPGDLTDTDRLRPLRPGHAAYAIFTSGSTGRPKAVVVPHRNVADLAAWAAGEFGAGALASVTASTSLNFDVSVFELFCPLLNGGRVDLVDDVLALAGDPSETTSGDTDAGTDGGGLLSTVPSALAALLSGPGLRTRPHTLLYAGEALPAALVHDTHRALPGCRVLNVYGPTEATVYATRAELSPDEDRPPAIGGPLRNVTAHVLDDRLRPLPPGSAGELYLAGELHLARGYLRRPALTAERFVADPYGPPGSRMYRTGDLVRRRADGSIEYL…	Actinomycetota	AGN74885.1
AGN74886.1.A1	4R-hydroxyproline	DRQAALTPDATAVVDGDVRLTYRELASRSNRLARLLVRRGAGPEDLVTLALPRGADQVVAFVAVLKSGAAYTPIDTSYPPERVRFLLADAAPAAVVTTTAEARLLPPDTDPVVLDGPACARELAALPDTGLTDADRLRPLTTGHPVYALYTSGSTGRPKGVVMHAEPLLNLMAWYTGAIPGPVGSVVSQFSTLAFDPAPLEMLCALTQGQTVTVASDLARHDPQELLHWLERDGARHLYTTHTVLEALADAAATGDRDLPALLEVVQAGEALTPGEDLKRLFRGHPGRRLHNLYGPTETHVVTAAVLTGDPDDWPAEVPIGTPVPNTRLYVLDAWLRPSPPGVAGELYVGGVMPARGYLRRPALTAARFVADPFGPPGARLYRTGDLVRLRPDGALDFL…	Actinomycetota	AGN74886.1
AGN74895.1.A1	serine	ERALAAHADRLAVRFEDEELTYRELGARSARLARFLRASGAGPGTRVAVRMDRSAALVTALLAVVRAGAAYVPLDPAHPPARTRLLAEDCEPVLVLTDERCRTGLEGSTAPVVAVDPSGAAYRHLDDGPLESGATPADPAYMIYTSGTTGRPKGCPNAHRAVSNRLNWAQETFRLRPGDRVAQKTPYGFDVSVWEFFWPLLAGAAVVVARPEGHRSPAYLARWFRESGVTVAHFVPSMLALFLAEPEAARAGSLRLVLASGEALPAATAHAFGRVLPGAELHNLYGPTEAAIDVTHWAVPPGWSGTDVPLGRPIDNTVIRLLDARLSPVAAGEPGEICVGGPAVGLGYHRRPEEQALRFVPSPFAEDGGGRLYRTGDLGRVGPDGLLRYLGRQDDQFKI…	Actinomycetota	AGN74895.1
AAO07759.1.A1	salicylic acid	IRYPTNIAIVCRQQSITYAELERKIHAAANGFRSLGLAEGDNVILQMTNIAEFYVSYFALIHQGIRPILALPAHRHAEISYFCQHAQAKAYLIDGQTRGFDYQTLAEKLLKEHPCLRHVIVRANHSELLQSHFISFDDFRDERELAPVSNASQVAFFQLSGGTTGTPKLIPRTHNDYAYSVVGSNAICGFNEYTRYLCALPAAHNFPLSSPGSLGVFFAGGTVVLTQDPTPKAAFPLIERHKVTVSALVPPLALLWMDAAPHARYNLSSLQLIQVGGAKLSQSAAKALPKALNCQLQQVFGMAEGLVNYTRLDDPLEVIIETQGRPISAHDQVKVVNEAGEEVACGEEGFLLTQGPYTIRGYYRAPEHNQRSFTHNGFYRTGDIVKITEQGNIIVTGRD…	Pseudomonadota	AAO07759.1
AEP18655.1.A2	asparagine	FEAQAARTPSAPAAVFRDEAGDPQHLDFDALNQRANRLANVLIAEGAGPESVVAIALPPSPELLVALLATLKAGAAYLPLDLGNPGERLAAMLDDATPVRVLTRHAFAHLLPAHAPLCLLDEPALQQRLARSSAANPTDADRLRPLKPLHPAYVIYTSGSTGKPKGVTVSHRSAAHYFAWSRHAYFAAGDAAGGNGSATTLSAAFDGSVTVLFGPLLAGQPLTLVETDQDFSRLLAAQPAGGYELLKLTPAHLKLLNATLEPGAPAPARILLLGGEALVPADLAFWQQRYPHVRLINEYGPTEATVGCSTYEVEADMREAAGVSIGTPIWNARLYVLDEKLRPQPCGVAGELYIAGAGLARGYLNRPGLSAERFVADPFAAGERMYRTGDLARWREDGR…	Pseudomonadota	AEP18655.1
AEP18655.1.A3	tryptophan	LERQAARSPDATALVFGEERLSYAQLHERAQRLAAVLRARGIRAEDRVAVALPRSSELIVALLAVLKAGAAYLPLDVDYPAERLAYMLDDAAPAIVVTRHDAMRAAPDDALLLDDEAVRAAIERAAGDSAPRPELRLDHPAYVIYTSGSTGKPKGVVVSHRQIVHSNAARLDYYASADGGAAETALLLPSVAFDASLGTILHALSSGGTLVLPAPGQEREPAALAELVARHRVQAWLSGPALYRAVLEQAQDRLSTLTRVVLGGESIAPALLQRHRAQASADCALYNEYGPTEASVWSSVARLPARAGADESAGELACIGAPIANTRLYVLSPQLQPQPVGVAGELYIAGAGLARGYLRRAALSAERFVADPFASGERMYRSGDLVRWRDDGQLEYLGR…	Pseudomonadota	AEP18655.1
AEP18655.1.A4	ornithine	FARAAAAAPRDVALACNGQTLDFAELDARANRLAHLLIARGVGAEDRVALALLRTPELIVAVLAVLKAGAAYLPLDLEQPGERLRDILDDARPVLTIGTAAATRALDGAAPLLLLDDADTRAALAAAPARAPVDADRRRPWSPLHPAYVIYTSGSTGKPKGVVIGHGSLANLFHHHKQRLIDPETELAGGARRRFALTASMVFDTSIEALLWLAAGHELHLIDEQVRKDTQWLVDYVVEHGIHAMDVTPSLFEVLLQDGLLEREDSQLCCVMLGGEAVGEAQWRTLAESPRVRGYNLYGPTECTVDACFASIDAGSRPAIGAPLWNSRAYVLDARLQPVPAGVAGELYLAGAFLARGYLDRPGLNAERFVADPFAHGERMYRSGDLARWRDDGQLEYLG…	Pseudomonadota	AEP18655.1
AEP18656.1.A1	serine	FERQAALSPQALAVVGDDARLSYAELNARANRLAQRLIAHGAGPESIVAIALPRSAELVVALLAVLKAGAAYLPLDTDYPADRLAFMLDDAQPLRLITRSDIALPATTVPRWQLDDADLQACLRGEPGEDAGDGQWRGALAPLHPAYVIYTSGSTGKPKGAPNTHEALVNRLAWMQHAYALRDDDVVLQKTPFSFDVSVWEFFWPLLYGARLVMARPGGHRDPAYLADVINRQGVTTLHFVPSMLEAFLHDPAAATCTSLRRIVCSGEALSGALRERLRQTLDRPLHNLYGPTEAAIDVTAWTCRDETAGSAVPIGAPIWNTQTYVLDAALRPVPQGVPGELYLAGTGLARGYLRRPGLTAERFIANPFAPGQRMYRTGDLARWRADGQLEYLGRTDHQ…	Pseudomonadota	AEP18656.1
AEP18656.1.A4	glycine	FERQAAATPHAIALEHAGGRLDYAALNAAANRLAHVLGARGIGAGDRVAVALPRSAELPIALLAVLKSGAAYVPVDPDYPPERIAYMLDDATPAAVIADAATAAVVGPRAGALRLDDPQTRAAIERAPAHNPGDDAGFAPIHGRGAAYTIYTSGSTGRPKGVTVEQRALANFLRSMARSPGMAAGERLLALTPVSFDIAGLELYLPLWVGGCVRLLDRDTAADAQRLAAQIEQASPQLIQATPATWQMLRSHGWRADASMRLLCGGEALPPDLADYLSADAGALWNVYGPTETTVWSLLDRVGHGEPVNIGRPLDNTRVYVLDAHLQPVPAGVAGELYLAGDGLARGYHERAALTAERFVANPFEPGARMYRTGDLARFRADGRLDCLGRVDSQVKLRG…	Pseudomonadota	AEP18656.1
AEP18656.1.A7	ornithine	FERQAAATPDAVALVCGEQSLSFDQLNRRANRIAHALIARGLKAEDRVALALPRSADTVCAMLGALKAGAAYLPLDTEHLGERLRELIAEAAPALLLGHASICATLGHAGPALLLDQDAGRAELASMPERNPRGHDDDGAAPLHPQQAAYVIHTSGSTGKPKGVVVPHAALANLFEHHRDGVIADAARHAGGGRVRFGLTATFAFDTSLEGLLFLCAGHELHVFDDVLRREGEALLSHLRDARIDALDLTPTHFEQLQRLGLLDGGGDGARAYPSTLMLGGESVSESQWRTLRGHAAVRGHNYYGPTEYTVDAGGLALDDGDERPSIGRPLRNTRFHVLDARLRPVPAGTVGELYIAGAGLARGYLGRPGLSAERFVADPFAAGPGNAGARMYRSGDLA…	Pseudomonadota	AEP18656.1
AGM14933.1.A1	glutamine	VAVETDGERLSYRQLDEQANRLAHHLIELGVKPDDRVAICVERSVSMVVGLLAILKAGGAYVPLDPGYPAGRIRHMLEDSAPLAVLVHSATREVPGEVAVPRIDLDQPTWEALPATCPRVTGLTPRHLAYVIYTSGSTGMPKGVMVEHRSVVNLVRWAAGLCPTRADGALLHKTPISFDASVWELFWPLGSGLRLVLARPDGQRDADYVAREIIERQVSVVQFVPALLQQFVEQTRSAQCASLTDIVCGGGELTESLARQVRERLPQVRLHNVYGPTETTVDCTVFTLEPGQPVPHGALPIGRPIDNTRLYVLDDADQLLPWGVAGHLHISGAGVARGYLGLAGQQAERFIESPFVKGERLYRSGDLVRQRADGSLAFLGRNDHQIKLRGLRIEPGEIE…	Pseudomonadota	AGM14933.1
AGM14933.1.A2	valine	LAVVQGQRRWTFAQLEAQANRLAYFLLEQGVRAGDRVALLLPRSFDLLAAQLAVSKCAAVFVPLDGNAPAERQAFMVADSQARLLLTHCDQPQVEGARRVELDRLDLSGYADAPLGLAVDAGSAAYIMYTSGSTGTPKGVQVPHRAIVRLVINNGFADFNSQDRVAFASNPAFDASTLEVWAPLLNGGAVVVIDQDTVLSRQGLREVLLEQGVTVLWLTAGLFHQFADDLLPAFRALRYLMVGGDVLDPAVIARVLRDGAPQHLLNGYGPTEATTFSTTHEITALGEGSIPIGKPIGNSRCYVLDARQQLLPVGAVGELYIAGDGVALGYLGQPELTAERFLPDPFNGGTMYRSGDLVSWQADGTLRYLGRADQQVKLRGFRIELGEIEARLGECPGVR…	Pseudomonadota	AGM14933.1
AGM14933.1.A3	leucine	LAVVQGELRLTYGELNQRANRLAHHLIERGVVLGDRVALCLERGPQRMVAMLAVLKAGAAYVPVDPGYPAQRIAYLLSDSAPTLVLVESATEALVGDVAKVLMDGDDWLDQAASNPVVAGLDAHQLAYVIYTSGSTGQPKGVMVEHRTLANLIHWHCQAFDLGAGSHTSSVAGFGFDAMAWEAWPALCAGAVLHLPSASIGGEHVDELLDWWLEQPLHVSFLPTPVAEQALRRERQHPTLRTLLVGGDRLRQFDRDPGFALVNNYGPTETTVVATSGQLQPGGALHIGKPTANTRVYVLDEQRQPVPVGVIGELYIGGAQVARGYLNRPELTAERFLDDPFNGGRMYRTGDLVRWNADGTLDYQGRNDDQVKIRGVRVELGEIEAALKAEPGIADAVVL…	Pseudomonadota	AGM14933.1
AGM14933.1.A4	glutamine	VAVQSEEGQLSYRQLNAEANRLAHHLIALGVQPDDRVAICVERGLSLVVGLLAILKAGGAYVPLDPDYPADRIGHMLADSQPRVLLVQRGTRTLVGEAALPQVDLDQPSWAGQPDSDPRVPGLNGAHLAYVIYTSGSTGLPKGVMVEHRNLANLVHWSARRFPAGGAVLHKTPVSFDASVWELFWPLCSGLRLVLAKPDGQRDPQYLAGLIRQQQVGVVQFVPALLQQFLDQDDSAACASLTDIVCGGGELTEALARQVRQRLPQVRLHNVYGPTETTVDCSVWTLEPGQPIPFGALPIGHPIDNTCLYVLDAHDQPVPWGVAGQLHIGGAGVARGYLGLPEQQAERFIASPFVEGERLYRSGDLVRQAADGSLTFLGRTDHQIKLRGLRIEPGEIEAC…	Pseudomonadota	AGM14933.1
AGM14933.1.A5	serine	IAVKSEEGELTYRQLDEQANRLAHHLIALGLKPDDRVAICVERGLSMVVGLLAILKAGGAYVPVDPDYPAERIRHMLDDSAPRAVLVHGATRDVPQASRATLIDLDRPTWQAQPAQAPQVPGLTPRHLAYVIYTSGSTGLPKGVMNEHAGVVNRLLWMQDAYRLGAGDVVLQKTPFSFDVSVWEFLWPLQTGARLVMARPGGHRDPEYLREVIREEQVSTLHFVPSMLDVFLAHGQVLPHQLKRVLCSGEALPGSLVRRFHAQLPTVELHNLYGPTEAAVDVSAWHCVTAPDNTPIGKPIANTALYVLDAQGEPVPVGVAGELYIGGVQVARGYLNREQLTAERFLDDPFSLRTGGRMYRTGDLARYLADGNLEYLGRNDDQVKIRGLRIELGEIQACL…	Pseudomonadota	AGM14933.1
AGM14933.1.A8	glutamine	VALSAEQGELSYEQLNAQANRLAHHLIALGVRPDDRVAICVERGLSLVVGLLAILKAGGAYVPLDPDYPAERIRHMLVDSQPRAVLVQTATRALMGDLPLTQVDLDQADWTRQPSHNPQVPGLTAANLAYVIYTSGSTGLPKGVMVEHRNVVNLVRWSAGLFPGEGALLHKTPVSFDASVWELFWPLCSGVRLVLARPDGHRDPQYVAELIRQQQVGVVQFVPALLQQFLEHDASAACDSLTDIVCGGGELTEVLVRQVRERLPRARLHNVYGPTETTVDCSVCTLHPQDPLTPGALPIGRPIDNTRLYVLDGHDQPVPLGVAGQLHIGGAGVARGYLGLPEQQAERFIASPFADGERLYRSGDRVRQRADGSLEFLGRTDHQIKLRGLRIEPGEIEAC…	Pseudomonadota	AGM14933.1
AGM14934.1.A1	leucine	NEQSLTYQHLNQRANALAHHLIDLGVRPDDRVAVFARRGLDTLIGLVAVLKAGAGYVPVDPAHPDERVRYLLDDSAPVAVLTQHGLRGRLGGITVSVLVLDQPDWPQRLDDPVVALGPEHLAYVIYTSGSTGQPKGVMVEHRTLNNLVDWHCRAFDLCLGRHTSSLAGFGFDAMAWEVWPALCAGATLHLAPAGEGHEDLDALLAWWREQPLDISFLPTPVAEYAFSHQLGHPTLRTLLIGGDRLRQFNRTQTFAVVNNYGPTETTVVASSGVLEAGGALHIGGPVDNARLYVLDAGLQPVPLGVAGELYIGGAGVARGYLGRPQLTAERFLDDPFSATQGARMYRTGDLVRWLADGTLDYLGRNDDQVKIRGVRIELGEIENRLNSLPGIGEAVVVAR…	Pseudomonadota	AGM14934.1
AGM14934.1.A2	leucine	EAQATRAPQALAAVAGDARLSYGELNQRANALAHHLIERGVGPDDRVAVVARRGLDTLVALLAVLKAGGAYVPVDPTHPDERLRYLLEDSAPVVVLAQQVLLARLEGLAVPVLALDRADWPARTDNPGRHDLLASHLAYVIYTSGSTGQPKGVMVEHRTLANLVHWHCKAFELGAGEHTASVAGFGFDAMAWEVWPALCAGAVLHLPPAELGNEQLDGLLAWWLEQPLKVAFLPTPVAEYAFTQGLRHPTLRTLLIGGDRLRQFTSDPGCVMVNNYGPTEATVVATSGLVLPGGALDIGRPIANARVYLLDEARQLVPCGVTGELYVGGAGVARGYLNRAQLTAERFLDDPFSEQPGARMYRTGDLARWNADGTLDYLGRNDDQVKVRGMRIELGEIEA…	Pseudomonadota	AGM14934.1
AGM14934.1.A3	glutamine	LAVQAEDGQMSYRQLNEAANRLAHQLIAQGVVADSRVAVCLARGPQLLVGLLAVLKAGGAYVPLDPGYPDERLAYMLADSAPLALLVDAGSRGRFADSLVPRLDLDQPAWAGQSPDNPQVPGLGARHLAYVIYTSGSTGTPKGVMVEHRSLCNLVHWSSRLIAPTVEGALLHKTPVSFDASVWELFWPLCAGLRLVLARPDGQRDPAYLAALIQRQRVSVVQFVPALLQQFLALEASAACDSLTDIVCGGGELTTALLQQVRERLPQVRLHNVYGPTEATVDCSVWTLEPGQALPVSAPPIGRPIANTRLYVLDRNGLPVPRGVVGELHIGGVGVARGYLGLPELDAERFGDSPFVVGERLYRSGDLVRRRADGELEFLGRDDFQVKLHGLRIELGEIE…	Pseudomonadota	AGM14934.1
CDG17980.1.A3	valine	AVVFGEQTLSYSELNHRANQLAHHLIVLGVRPDDRVAICLERSPALIISLLAILKAGGAYVPLDPTYPAERLRYMLADSEPVVLLTQTTQSDKLDTLIPTVLLDAQASFWAAQPMHNPEAQALGLTSRHLAYVIYTSGSTGQPKGVMVEHRNVLRLIVNSGFADISPNDCIAHCANPAFDASTWEIWAALLNGACLHVVPQSVLLDPAQLCQTLINGQVTALWLTAGLFNEYLEALTPLFGQLRYLLVGGDVLDPRKIQQVQRAESQPAHLINGYGPTETTTFAATYAIVSPVDTDRSIPIGRPIANTRIYLLDPHGQPVPLGVAGEIHIGGAGVARGYLNRPALTAERFLRDPFSAEPDARMYKTGDLGLWLPDGTLEYLGRNDFQVKLRGFRIEPGE…	Pseudomonadota	CDG17980.1
CDG17980.1.A4	leucine	NATAVVFEEQTLSYGELNRRANQLAHHLMTLGVRPDDRVAVCVERSPAMVVSLLAILKAGGAYVPLDPVYPSERLVYMLEDAAPVALLTQTEWMDKFSGTLPTVLLDNAFDNPNPFLATQPADNPDPQTLGLTSRHLAYVIYTSGSTGQPKGVMIEHRSLCNLITTQQQALALTPDSRVLQFASNSFDACIWECGMAFGAGSRLYLAKRADLLPGAVLSGYLAANAISHVLLSPTVLAAMDALPDTLHTLLVGGEACPPTLVKRWSPGRRMLNAYGPTEITVCATLYPCGNQKENSQEENSQEENAPPIGRPIANTQIYLLDAHAQPVPLGVIGEIYIAGAGVARGYLNRPELTAERFLRDPFSADPDARMYKTGDLGRWLPDGNIEYLGRNDFQIKLR…	Pseudomonadota	CDG17980.1
CDG17980.1.A6	threonine	AVVFEGQTLSYGELNRRANQLAHHLIALGVQPDDRIAICVERGLAMVVGLLAILKAGGAYVPLDPAYPAERLAYMLEDAAPVALLTQATLHDELRDKLDSTLPTVLLDNTLESHGSFSADNLPTDNPDAQALGLASRHLAYVIYTSGSTGVPKGVMVEHANVIRLLAATQSRFQFDDQDVWTLFHSFAFDFSVWELWGALVYGGRLVIISAECARSPQQFYALLCREHVTILNQTPSAFRQLIAAQDATVHTLRCIIFGGEALELHTLAPWVARNPTSQTRLVNMYGITEITVHATYRELTESDIHSGRGSLIGRPLADLRIYILDPHDQPVPLGVAGEIYIVGAGVARGYLNRPELTAGRFLADPFFPDSAARMYKTGDLGRWLPDGNIEYLGRNDFQ…	Pseudomonadota	CDG17980.1
CDG17980.1.A7	valine	AVVFGEQTLSYGELNRRANQLAHHLIVLGVRPDDRVAICLERSPALIIGLLAILKAGGAYVPLDPTYPAERLRYMLADSEPVVLLTQTTQSDKLDTLIPTVLLDTQASFWAEQPTHNPETQRLGLTSRNLAYVIYTSGSTGQPKGVMVEHRNVLRLIVNSGFADIRPNDRIAHCANPAFDASTWEIWAALLNGARLHVVPQSVLLDPAQFCQTLINGQVTALWLTAGLFNEYLEALKPLFGQLRYLLVGGEVLDPRKIQQVQQAESQPAHLINGYGPTETTTFAATYAIASPVDSARSIPIGRPIANTRIYLLDPHGQPVPLGVAGEIHIAGAGVARGYLNQPALTAERFLRDPFSAEPDARMYKTGDLGRWLPDGTLEYLGRNDFQVKLRGFRIEPGE…	Pseudomonadota	CDG17980.1
CDG17981.1.A2	valine	ALVFEDQRISYGELNRRANQLAHYLLALGVRPDDCIAVCLERSFETVVCLLGILKAGGAYLPLDPAYPTERLADMLEDAAPVVLLTQTAQIDKLPATVPVVTLDTLNTSLEKQPIHNPDTQALGLTSHHLAYVIYTSGSTGQPKGVMVEHRNVLRLIINSGFTEISPNDCVAHCANMAFDASTWEIWSALLNGGCLHIVPQSVLLDPPRFCASLIRGNVTALWLTAGLFNQYLDALKPLFGQLRYLLIGGDVLDPRKIQQVQQADSPPIHLINGYGPTETTTFAATYAIASPVNVAHSIPIGRPIASTQIYILDRQGQPVPLGVAGEIHIGGAGVARGYLNRPELTKARFLRDPFSPEPAARMYKTGDLGRWLPDGNIEYLGRNDFQVKLRGFRIEPGE…	Pseudomonadota	CDG17981.1
CDG17982.1.A1	alanine	AIVCGDQSLSYDELNRHANRLAHQLITLGVQPDDRVAICVGRHLEMVVGLLAILKAGGAYVPLDPAYPAGRLVYILEDAAPVAVVTQKAIVTQKAIATQMLADGVTRSVPTVLIDDILNHQEPVPEARSIAPPLTDNPDARRLGLTSRHLAYVIYTSGSTGLPKGVTITHRNTVNLLTWAQRTFSAEELAHTLFATSFNFDLSVYECFVPLISGGTVHLVADALALINTERFTSERFTSERFTSEKAISLINTVPSAIAHLLEADAIPPTVQTVNLAGEALKPHIVERLFTLSSIQNVCNLYGPSETTTYSTWTRLNRTTGVVTHIGRPIANTQIYILDADKQPVPLGVTGEIYIAGAGVASGYLNRPQLTAERFLSDPFSLEANARMYKTGDLGRWLP…	Pseudomonadota	CDG17982.1
CDG17982.1.A2	beta-alanine	DIAVVCGEHTLSYGELNRRANRLAHHLIALGVRPDDRVAMCVERGLDMVVGLLGIFKAGGAYVPLDPAYPTERLKYMLEDSSPVVVLTQAVLTQMAWADHLIRPEAADVIPLATPIVTTPIVTLDAQAPLLAAQPDHNPDVPDLTAHHLAYVVYTSGSTGLPKGVMSSHRALCNRLLWFVRDIVTSPLVGALKTSISFVDSITETLGVLLAGGKLVVFDHHTVQDPVRFGEGLQRFGVNALVVVPSLLKLLTRDHGINALTSIRILVCSGERLAPELAQHVVTHFTWLRLLNFYGSSEVNGDATWYEYSAQSGVPAVSVIGRPIANTQIYILDSHGQLVPFGVTGEIYVAGAGLARGYLNRPQLTAERFLLDPFSANPDARMYKTGDLGRWLPDGNIEY…	Pseudomonadota	CDG17982.1
CDG17982.1.A3	proline	AVVFGEQTLSYGELNHRANRLAHYLIAQGVRPDDRVAICVERSPAMVTGILAILKAGGAYVPLDPAYPTERLAYMLRDAAPVALLTQTALADRLNQAVPAAETGYDTVLLDAPIASLTGQPDHNPDPQARGLAPHHLAYVIYTSGSTGLPKGVAMPLAALANLLQWHRSPSQPAGTGKTLQFAALGFDVAFQEIFTTLCEGGCLVLIDEALRREPQQLLRLIQQAQIDRIFLPYIALQQLAEATDYAERNGEGNLTCLAQIITAGEQLRITPAIRRFLQRAGHCRLHNHYGPTESHVVTAYTLGTTPEHEPALPPIGRPIANSQIHILDPHGQPVPLGVTGEIYIAGAGVARGYLNRPELTAERFLRDPFSPHPAARMYKTGDLGRWRPDGNIDYLGRN…	Pseudomonadota	CDG17982.1
CDG17982.1.A4	valine	ALVFEDQRISYGELNRRANQLAHYLLALGVQPDDRVAICTGRSLEMITGLLAILKAGGAYVPLDPAYPTERLLYMLEDAAPVALLTQAAQVNRLTHSLPTVLLDTPEPLLAAQPTDNPPAQTLGLTSRHLAYVIYTSGSTGQPKGVMVEHRNVLRLIINSGFADINPNDCVAHCANMAFDASTWEIWSALLNGGRLHIVPQSVLLDPARFCASLIRGNVTALWLTAGLFNQYLDALKPLFGQLRYLLIGGDVLDARKIQQVQQADSPPIHLINGYGPTETTTFAATYAIASPVNVAHSIPIGRPIASTQIYILDRQGQPVPLGVAGEIHIGGAGVARGYLNRPELTKARFLRDPFSPEPAARMYKTGDLGRWLPDGNIEYLGRNDFQVKLRGFRIEPGE…	Pseudomonadota	CDG17982.1
AGC83576.1.A1	proline	QERCKEAPQSTAVAAWDGSFTYGELDDLSNRLASALTLLGVKAETFVPICMEKSRWATVAVLGVMKAGGAFTLLDASYPLPRLKTICQELSSLVVLSSTAQSERCTQLANMIVVEHLCRAWHPVAHTTQSPATVCPSNALYVSFTSGSTGRPKGVLIEHRAYSSGAREHLKAFRIDQTSRVLQFSSYAFDVSIMETLSTLMAGGCLCVLGDAQRSDVCLFAAAVDEFQVSHALLTPSFARTVPWENVRHLQTLVLGGEEMRVSDAAMCVERGVRLINAYGTAECSVNATARPGVQPGDNLSTIGHPTGAVAWLIDPDDPETPIGPGMEGELLLEGPIVGRGYLNNPAATAAAFIGPPKWLQQLRKTDYQHQLYRTGDLAVQDSTGALMLLGRRDGQLKI…	Fungi	AGC83576.1
ADQ74618.1.A1	proline	RTQARRTPLALALVSACWRLTYNDLDTRVERLAAELVAILGSGPRCVGVQVNDRGLGVVGMLAVLRAGMVYIPLDTSLPWARRAFMIEDSQMACVLIDADADAALLASGVRRFWRIDRTSTAPFDPCPSPHFDAHAPAYLLYTSGSTGQPKGVEMTRRALVNLIDYQLESAGAFAQPLKTLLFASVGFDVSVQEVLSAVVSGSEMHLVDADVRQDLSRLYRFLGDNGVQRCFLPYSVLQTLAIEHERQRGETLCLRQVVSAGEALQLTPQIISWLQACGCVLVNHYGPTETHVVTSYTSERPLSEWPVRVPIGLPIANVRAFILDEQLRPVADGEEGELCLAGPCLANGYFQRDEETAKRFPTWCSPQGESLRLYRTGDRVVRGEEGLLRYHGRLDTQV…	Pseudomonadota	ADQ74618.1
ADY76664.1.A1	meta-tyrosine	FETRVRATPDAVALVCGDRSLTFAELNGRANALARRLIGAGVRSEEPVALLMDRSAEQIVSILAILKAGGCYLPLHLAHPARRMTGALEAAEVRILLTDGSHAGHEVARAAGTTLLVTADGPAAADGGDLDRKPLPEQAAYIMFTSGSTGTPKGILVPHRSVVHLALDRCWGEGVLERMLVHFSAAVDPSTGEIWAPLLRNGSLVIAPPGDIDAQELRELVSRYGVTGAIFPGGLFRMLADDDPAAFAGLTGVYTGGEVISPVAVRKVLDAAPGLLVHPLYGPTEATLAVTYHTIRQAGELAGDVPLGRPMDNRHVYVLDEHLNPVPPGTVGELYLGGAGLARSYVGSPVLTAERFVPDPFQGVGARMYRSGDLARWTRDGVLMFVGRTDEQVKVRGYR…	Actinomycetota	ADY76664.1
ADY76667.1.A1	2,3-diaminobutyric acid	FEECARATPSAVAAVHRGTRWTYAELDAAANRVAGALLSAGLRPEGVVSVISHRSLDWLAAMLGIFKAGGAYLPIDPAYPDERIADLLHRSGSRLALVEDDVSERPLKEAAVRALPLAPAAADEAQPARVGDGALAYIYFTSGSTGAPKGAACEHAGMLNHLLAKIDTFEIAAGTAVAQTASQCFDISLWQALAPLLVGGSTVIIDPELMLDVPALLSLLAAENVGVLQLVPSYLDVIVSRLERGDRAPDSLRMLGVTGEAVSRQVLTRWFKQCPDVPVVNAYGATEASDDTTHEVIRGMADDEQVTVGVPIANVLVDVVGEDGLPVADHSIGEITFSGVCVGRGYINDPERTAEAFGDDPVRPGLRRYRTGDYGHWLSDGRLRFVGRRDEQVKISGVR…	Actinomycetota	ADY76667.1
ADY76684.1.A1	methionine	FRAVAAARGAAPALRDGERTLSYRELDDLTDRIAARLAAEGVRPGDRVGILLPRSAETQISILAVLKAGAAYVPLDPSYPAERLRFLVRDADIGVVVGDAGHCAAGGLKDVRVLAPEAEETIPPAPPVPLDGSELAYVIYTSGSTGTPKGCMVQHTSVLDLVRGVMSVVDLDTEDRVGLFLPFIFDGSVLQFWLSLAAGATAVVVPARVAQSMPDFLDLLRREAVTLVIQVPTTLRALAHAHEAAGRPPLALRYVLVGGESVELDVVSAFLARCPGTPPEVVNIYGPTEAACVATCRVLTQEDFDGPVPSPIGTALPHLLVEVRGEAMEPVPDGEVGELVIAGSGVAVGYLGRPELTAERFVVLDTPQGPVRYYRTGDLARRLPDGAFAYLGRNDQQVK…	Actinomycetota	ADY76684.1
CCA29202.1.A1	glycine	DEVAVIHRDVKLTFRELNQRANQLARYLQEAHAVLPGSLIALYHSRSEQLLVAILGILKLGCAYVPLDLASPVSRTLSILDDSRVSLLLTDAACIQKLEAGLHRQTAQSPIVLDSEEVQHALQAMGSEDLGANSTSRALAYVIYTSGTTGKPKGVAVEHQSFVNIATDISARLSFTPGDRILAVTTVAFDISTLELLMPLMRGGSLVVAEQADLLDPSKLLFLIEEVGVSVVQATPSLWQTIVPHLKGRKLAIRALCGGEALPPSLAGQLVASVIECWNVYGPTETTVWSTTFLLDEHESRVLIGRPLANTQCYVLDAEQQPLPPGVPGELYIGGQGLARSYLNAPELTATRFVPNPLPGTPGGRLYRTGDLVRYLPCGNLEFFGRNDFQVKLRGHRIE…	Myxococcota	CCA29202.1
CCA29202.1.A2	cysteine	GQLHRDSHCLALQLAALRRRSPTALIAVLSEKGYLQVVATLAIMKSGAAYLPLNSEWPAGRIDEVMVQANTPVILASRAQLERDEIQALAGRYQLLDLDALVSSEAQAPLASSEQTLPDVHPDDVAYVIFTSGSTGKPKGVTISHRGAVNTIDAINSRFKVSSRDSVLALSELSFDLSVYDLFGVLAAGGNIVFPIQAETKNPAHWLEFVEKHGITLWNTVPQLAGLLLDEASGSTGRLASLRLFLLSGDWIPTSLPGRIRGQCPNSLVMSLGGATEGSIWSIWYEIAQVDPSWSSIPYGTAMPNQGMYVLDGQLQHCPVGVTGEIYIGGEGVALNYWRAPALSEARFIQHPHLGRLYRTGDQGRWSRAGHIEFLGRNDFQVKLNGYRVELEEISAKLC…	Myxococcota	CCA29202.1
CCA29203.1.A1	serine	DNLAVIYQDTRLTYRDLNARANQLAHWLRTEGGVAPESLVCLCLDRSEDMLVAVLGILKAGCAYVPIDPSFPPERRDFILEDTRAPVLLTQERHLPSWRDRQPSAHVFAIDSASTRATLAQHPRDNPASVIDGEALAYVIYTSGTTGKPKGVMSEHTGLVNRLQWMNKQYPLQATDKILQKTTYVFDVSVWELLWANWYGACVVFAEPEGHKDVDYLLGLMERESISVVHFVPSMFGVFLDSLRARATPSHLSSLRYIFCSGEALPLNQVRDTHALLPAVRLHNLYGPTEASIDVLHFDCTDRALDSVPIGKPIDNTQVYVLNEALRPLPIHAIGELFLGGVGLARGYLNRPELTAQRFIPNPFAAPSERDASRSRLYRTGDLVRWLPDGNLEYLGRND…	Myxococcota	CCA29203.1
CCA29203.1.A2	cysteine	NERYTYATLLSHTERLARVLYQLGGDTLEADGSRPQLLGVLLEKGYHQVVACCAIMKAGYGYLPMHSEWPAGRVGDVLSQAGASLLLVSQAQYDDTEVRTQLGGRYRLLVIDELLARADEEAPAQPLPQVDADAVAYVIFTSGSTGKPKGVTISHRGALNTIHAVNQRLAVSPTDKVLALSELSFDLSVYDLFGLLAAGGQVVFTPPRATKDPSAWLEAIEREQVTLWNTVPQLAGLLVDAMKHGGKTSSSLRAFMLSGDWIPTRLPEQLRALAPNAEVLSMGGATEGSIWSIWYPVETVPAEWTSIPYGVAMPNQKMYVLSPALCHCPVGVTGEIHIGGMGVALGYWRDETLSRARYIEHPTLGRLYKTGDLGRWSAQGYIEFLGRNDFQVKLRGHRV…	Myxococcota	CCA29203.1
CCA29203.1.A3	glycine	FERVVAASPAAVAIEHRGRTLSYGQLNALTNKVARHALRQLPLRAEEPVLMLVDRGEATMVGLLAILKMGAAYIPVEPTYPDDRVARILADSKTRLVLTQGKYQQRLARLQPDLTTLALDSAAPPWSEEAEGNLSRPVAPTQLAYILYTSGTTGQPKGVMIEHRAFMGTLRALREQYFPTPGPLSTYSMTNYVFDIFGLEYGLPLLSGGRLHLGDTSFTSLSCAEYDFIQMTPSLLEMKLDALISHDATRLLVGGERLERHLLNKVRRCGLPLVNVYGPTETTIWSTSRAYLDTPPDDTTPVTIGRPLANETAYLLDAQARLLPVGAVGELHLGGEAVARGYFNRPELTAERFIANPFQTADERRANRNARLYKTGDLARWRENGELEFLGRVDNQVKI…	Myxococcota	CCA29203.1
WP_010639240.1.A1	threonine	FEARVAEGPGRTAVSYAGETQSYAELNAEANRLARLLVEQGAGPGRFVALALPRGPRLVPALLAVLKTGAAYLPLDPGHPAERLALVMADAEPVAVVTDTAGSGRLPATVARVLVVDDARTVADLAGRAPHDLTDADRAGATGPYDTAYVIHTSGSTGRPKGVPVPHAHVVRLFEASGEHFRFGADDVWTLFHSYAFDFSVWELWGPLLHGGRLVVVPYEVSRSPREFLRLLDEEKVTVLNQTPSAFEQLVLADAATDRPIGSLRYVVLGGEALVAERLRPWADRHGLDAPELVNMYGITETTVHVTFHRLVRADLEDPRRRGVIGRPLPDLRVYVLDAAGRPVPPGATGEMYVSGPGVAPGYLNRPELTEERFLPDPFGAPGNRMYRSGDLARWRPDG…	Actinomycetota			WP_010639240.1
WP_010639243.1.A1	anthranilic acid	ERNRQCHPDRTALVDERRSVTWAQFHDRTVELARGLAALGIRRGDRVAVLAQDRIEVVESYFALARLGALFVPLNHSLAVPEVAGIIERVGAVAVLGESALLDRHTSLPASVRIRMPLDKPVFDALGTVDEPVELPEVADTDPVAILHTSATTGQAKGVTVDGGSFRAIALGWLVLARPTDDIVMVNCCPLYHGSMVVSLTYMAAGATIVLMPGFTPQRALAAVEENRATHMWMVPQMVRFMLQAKGSHRTDLGSLREILYGAAPMPLDVYAEAVERLGCGFRQVYGMTEVGGPFVTLGPDEHPEPGDVTARIPCGRVVPGMSARAVGEDGQEVERGEIGEIVVRGPGVMQGYWNDPEATEEVTADGWVRTGDLGFVDEGGRIHLVDRSKDVIIRAGQN…	Actinomycetota			WP_010639243.1
AAN32981.1.A1|Q8GAQ3.A1	phenylalanine	QLLVEWNQTTTHYPTDKCIHQLFEEQVEQTPDAIAVVFKEEKLSYQELNIRANQLARYLQSLGVSPEVLVGVCVERSLEMIVGLLGILKAGGVYVPLDPKYPQERLDYMFRDSQMSVLLTQQQLLTLLPQYEAKVVCLDRDWQKIVTENPKNVTSEVTAENLAYVIYTSGSTGKPKGVMVAHIGLHNLLKVQIQAFKVSSNSRVLQFASLSFDASIWEIVMALGSGASLYLESRENLLPGASLSKWLNEKKITHLTLPPSALAVMQKEELPSLQTIVVAGEACPAEVISQWSQGRQFVNAYGPTESTVCATMAECSPEYSVLPIGHPIANTQIYLLDNNLQPVPIGIPAEMYIGGIGLARGYLNRPDLTTQKFIPNPFSNKAEQRLYKTGDLARYLPDG…	Cyanobacteriota	AAN32981.1	Q8GAQ3
AAN32981.1.A2|Q8GAQ3.A2	cysteine	SQLTQRLQVNETYAPVSEETLHNLFVKQVQQRPEAIALITPQRTLTYHELYTEAQALGQQVQQLGATPNTLVAVLMEKGWEQIVAVLGILMAGAAYLPIDAALPQERQWSLLEQGEVKLVVTQAALNASLGLPDHLHCLVVASQPQEIIDTPLEANVSSSDLAYVIFTSGSTGTPKGVMIDHRGAVNTIQDINQRFDVQPTDRMLAVSALNFDLSVYDIFGLLAAGGTLVMPTPEAAKDPVHWVELMTTHQVTLWNTVPALMQMLVEYLSEHPDQVTEDLRLALLSGDWIPLNLPTQIQSLWPQGQVVSLGGATEASIWSVYYPITTVEPEWKSIPYGKPLVNQSLHVLNHNLDPCPNWVPGQLYIGGIGLAQGYWRDEQKTNASFILHPQTGERLYKT…	Cyanobacteriota	AAN32981.1	Q8GAQ3
AAG02355.1.A1|Q9FB27.A1|WP_078587912.1.A1	asparagine	GLGPRVELPGKAVHELFAEQAARTPGAVAVSAGEDALTYAELDERSNRLAHHLTGLGVTPGRHVVVSVGRSAELLVGLLGVLKAGGAFVPVDVGFPRKRLEFVLRETAAPVLLCTADVRDRIGTRTLDDAGVTPVALDADRRRIAAHPAGPTGIATTPDAPAYVVYTSGTTGKPNGVRVPHRGLTNYLTWCTGAYGLDGGTGTLVHTSISFDLTLTTLFGPLLAGGQVVMLSETAGVTGLIAALRSRRDLTLVKLTPTHLDVVNQLLTPDELRGAVRTLVVGGEAVRAESLEPFRASGTRVVNEYGPSETVVGSVAHVVDAATPRTGPVPIGRPIANTTVHLLDQRRRPVPDGVVGELWIGGAGVADGYLGRPELTGERFLPSDYPPDGGRVYRTGDLA…	Actinomycetota	AAG02355.1	Q9FB27	WP_078587912.1
AAG02355.1.A2	histidine	SDRDRAALAVLTRGPEAPAADRCLHDLVADRAADRPDAPAVQLDTDVLSYGELDRRANRLAHHLRSLGIGPESVVGVLAERSLAQIIGLLAVLKAGAAYVPLDPAQPDERLAAVIAGSGAAAVLHRPGLEGRLPAGVRALPTDAADGSTATHDPGPTATPRNAAYVMYTSGSTGEPKGIVVEHRNVVASLAARGAHYAAGPGRFLLLSSFAFDSSVAGIFWTLTQGGTLVLPGEGQQLDPAALVETIARQRPTHTLAIPSLLAPVLDQAAPGDLASLRTVIAAGESCPAELAAACRDLLPGSTFHNEYGPTETTVWSTVWSQENEHDGPHLPIGRPVAGTWVHPRDHRGRTVPLGVAGELSIGGAGVARGYLGRPRDTAAAFRPDPEATAPGGRAYATG…	Actinomycetota	AAG02355.1
AAG02356.1.A1|Q9FB26.A1	alanine	EESAARRPDALAVVGGTRHLSYRELNCRANRRAAWLRRAGIGTEDVVGVRLERGPELLVSLLAVLKAGAAYLPVDPALPAERVRLMLDDARAALLLTETALGTPPAPAGTPVHHVDGPPPPTRPGDDADHTGPDLPTSLAYLLYTSGSTGRPKAVALQHDSAAAFLRWAGRAFDGGELAAVLATTSAGFDLSVFELFAPLAHGGTVVLADSALHVPALPWAPAATLLNTVPSAAAALLDADGLPDGLTAVNLAGEPLTAELVARLHARLPKAAVRNLYGPSEATTYATAALVPAGGTEAPAIGRALGAARVWTADDRQRPLPGAVVGELLIGGTAPARGYLGRPGPTADAFRPDPTGPPGSRLYRTGDLAVRRPDGRFVFLGRKDEQIKLRGVRIEPGE…	Actinomycetota	AAG02356.1	Q9FB26
AAG02358.1.A1|Q9FB24.A1|WP_004942671.1.A1	threonine	ADPEAPAAPVPAAAVDRRPGREGHECLHEPVARAAARHPDAVAVSCGGTQLSYGALDTRAERLAAVLRAHGAGPERLVALCLPTGPEWVVGALAILKSGAAYLPLDPGDPAERRASVAADAGATLIVSDTALPPLHRVDVTATLPDGAPEPTARAVLPGNLAYAVYTSGSTGGPKGVLVTHANVTGLLAACREALPALDAPRTWSATHSPAFDFSVWEVWGPLTAGGRLVLVPPDVARAPDELWDTLRDEQVEVLSQTPSAFHHLLPTAVRRAAQATALELVVLGGEACEPARLTPWWDALGDRRPAVVNMYGITENTIHVTVRRMTAADRSGSPVGRPLPGQRADLLDPHGRPVAPGGRGELFVGGVGLARGYLGRPGLTARSFLPDDTPGWPGARRY…	Actinomycetota	AAG02358.1	Q9FB24	WP_004942671.1
AAG02359.1.A2|Q9FB23.A1	serine	TGPRRGPSAARPALPLHRLVAAAARRDPARTAVVALAPDGTAHHISHGALHRAATTLAARLRREGAGPERPVAVLVERGPWLPVAYLGILHAGATVLPLDPEDPPHRLARTIANSGARLLLTETGTASRAAEAAGPGVRALTVREGATGGERFSADVHPEQSAYLLYTSGSTGDPKGVLVPHRAIVNRLLWMQETYRLRPGERVLHKTPVTFDVSMWELLWPLTAGATVVMARPGTHRDPARLVRRIAREAVTTVHFVPSMLTPFLTELARGTTRLPALRRVVCSGEELPAAAVNRAAGLLDARLYNLYGPTEAAVDVTAWPCRPPEPGPVPIGLPIANTTTEVLDGRLRPLPRPVPGELYLGGACLAHGYHHDPALTAARFLPAPGGGRRYRTGDLVR…	Actinomycetota	AAG02359.1	Q9FB23
AAG02359.1.A3|Q9FB23.A2	asparagine	RPYRDTPLTDRPAGPAPHRAERSVHALFAAPARNHPDRIALDGEDGPVSHGALARRAARLAGTLRAAGAGPDTVVGIWAPRRADAVVALLAALHAGAAYLPLDPVHPPRRQRQVLTEAGARLLVLPAGLDTPLRACGLPVVAPDDLGAPIAPVSVHPEQLAAVMATSGSTGTPKTIGVPQRALAGYLRWAIGHYRLDEETVSPVHSSLGFDLTVTALLAPLAAGGQARLTDSGDPGALGAALAAGHHTLLKITPAHLAALAHQLGAPTALRTVVAGGEPLHAGHVRALRAFAPGARLVNEYGPTETTVGCCAHDVAPDPGEAPIPVGTPIAGLSACVVDDALPAPPGVRGELYIGGTGVTRGYLGRPAATAAAYVPDPAAPGARRYRTGDLARRLPDGT…	Actinomycetota	AAG02359.1	Q9FB23
AAG02364.1.A1|Q9FB18.A1	beta-alanine	AAADPTLPCAELPAPPAPAAPARTAGATTLHALFESRAAKSPDAVALVDGGHRVTYRTLNTRANRLARHLRAVGVRTEDRVALRLPRGTDAVTATLAALKAGAAYVPLDPALPEERLTRVLADARPAVVLTPAYLHDRSAEITAHAGHDLNLPVHPDNLAYLLHTSGSTGTPKGVLGTHRGAVNRVDWMSTAYPFRTGDVAVARTAPGFVDAVWELFGPLAAGVPLVLLPTDEARDPALLTAALERHRVSRMVTVPSLLTMLLDESARATDLGTRLACLRTWITSGEPLPPALARRFHDRLPGRTLLNLYGSSETAADATAARIDPAPGTALPERSPIGTPITGVSALVRGPDLRPLPALMPGELYAGGACVARGYHARPAETAAAFPPDPDGGPGARM…	Actinomycetota	AAG02364.1	Q9FB18
AAG02364.1.A2|Q9FB18.A2|WP_004947051.1.A2	cysteine	QAAVRRRTAATEAPLPARLLHEAVGDAARRHADLTALVDGDTRMTYRRLTEHARRVGRTLRRLGARPGRLVPVVARKGWRQAVAALGVLESGAAYLPLDPELPAERLVHLVRRAEAALLLTERALLDTLAVPVGVTVLAVDDDAALDADGGPLQSVQNLTDLAYTIFTSGSTGEPKGVMIDHLGAANTLECVNRRFGTGPGDAVLAVSSPSFDLAVYDLFGVLAAGGTVVVPAHDRRRDPGHWAELIRRERVTLWNSVPALGTLLTEYAEALAPDALRTLRAVLLSGDWIPLGLPDRIRALSAPGATVMSLGGATEASIWSVWYEIGKVHEAWSSIPYGTPMANQRLEVLDEQLRPRPDWVPGELYIGGTGVAKGYWRDPEQTSLRFPVHPGSGQRLYR…	Actinomycetota	AAG02364.1	Q9FB18	WP_004947051.1
ABC36785.1.A1	methionine	FEAQAQRTPDATAAVFEERALSYAELNRRANRLAHHLIARGVRPDDRVAICTGRGLDAVVGLLAVLKAGGAYVPLDPAYPAARLAYMLDDAAPAAVLTTAALADELAFKLPTILLDAQNPSFESQPNDNPDPAALGLTSRHLAYVIYTSGSTGQPKGVMVEHGNLVNLIQSNRQHFSGVGQARTCCWTSFGFDVCVFEIFMSLAMGGTVHVVPDRLRISADGFFQWLIAQRIEVAYLPPFLVRRLREYSDELVASLSLRRILVGVEPLREKDLYRLERLLPELIVVNGYGPTETTVFSTSYLDMRDYDRAAPIGRPIANTRIYILDSHGQPVPIGVAGEIHIAGAGVARGYLNRPELTAERFVSDSFAAAPNARMYRTGDLGRWLPDGTIEYLGRNDFQ…	Pseudomonadota	ABC36785.1
ABC36785.1.A2	cysteine	ERHAALTPLAPAIICAEGCMQYRELAAETRRVAGAVVAAGARREPVAVLLPRSVGAIAAYSGVMRAGCAYVPIDPATPPERMRDVLATLNYVLTTRALAAALDGIDARVILVDEAAAADVAPPTVALDDLAYVMFTSGSTGKPKGVMIDHRAASLTIESILRRYAIGPADRLLCVSSVGFDLSVFDFFGAFAAGAAVVLAPESSNVEPHVWLDLMERERATVWESVPAVMELLLLECRNSGRKLPPSLKLVMLSGDRVPVSLPARIREAATAELHVIALGGATEAAIWSCYYDTRHLPPDASFVPYGRHLPGQRLYVLSSSLRPLPIGVPGDLWIAGAGVARGYLGQPDLTAYRFVADPHVPGERMYRTGDRARVLADGNLEFLGRVDDQVKIRGFRIE…	Pseudomonadota	ABC36785.1
ABC36785.1.A3	isoleucine	DEQAVARPQATALRLGDRRLSYAELTARGRRMAAWLQGQGVGVGGRVAIVGERTMETIAAMYGILASGAAYVPLDPDWPDERKALVIEDAQPLMVIGGGGAWCGAVRQVELAELDVTPDAALTPHQATVDDLAYVIYTSGSTGRPKGVMVRHGDVMHLDGLRERMALSETDVWTAFHSYAFDYSILEIWYPLMTGATVVPVPYWVTRSPEAFHELLRTEGATIVCQTPAAFQQLVAVPHRGVRLRWAVVGGETYHASLPASADPAQYPRIANVYGITETTVITTFEPLERGQPVTIGRPFPGQRIYLLDRHGRLVPPGAVGEIHVAGEGIAAGYLGAQALTAQRFVADPYRPGERMYRSGDLGRFLPGGRMESLGRADRQVKIRGYRIELGEIECALSS…	Pseudomonadota	ABC36785.1
ABC39418.1.A1|ABC39418.1.A2	cysteine	RHANAHPDAVAVRQGGAALTYGQLLRDAEDIGSALQRLGVARGDVVAAVVEPGPRAVAALLGIELAGAVYLPVEPSWPSARIDALLREAGVRHAVATTGDFDLPVPSLRLDRPLARATPAPVADAGPSDAAYVIFTSGSTGRPKGVVITHEAAANTIDDINARFAVGPADRALCVSSLAFDLSVYDIFGLLAAGGAVVFPERARDPDAISQALSDAAVTIWNSVPAVLELLLDVAAPRSAHLRLALLSGDWIAPTLPERLRDAFPNVQPISLGGATEASIWSVVHPIAPADAALASIPYGKPLSNQQCFVRAPDGRERPHGVAGELLLGGCGLALAYLGNEAETARRFFVDADGRRLYRTGDLARWLPSGELELLGRMDGQVKVQGYRIELGEIEAAAM…	Pseudomonadota	ABC39418.1
BAP05590.1.A1	glycine	FERQAAQTPTAVALRCGDTTLTYSELDRRSTILACYLQSHGVSPGTRVAIFTDRSVNTHIGLMGVLKAGSTYIPLDPDFPVNRLVYMLEDSQALMALTVSQLQDKIAGLLSQSGRDIPIVCLDTEWQPIAEQAAGRTVRRVRGAEHLAYIIYTSGSSGRPKGVMIPHRALTNFLLSMAQTPGITASDTLLAVTTTSFDMSVLDLYLPLVCGATIAFCPSGIARDVEMLKAEIRRHKPTIMQGTPPTWAMLFHSGWQNEEKVRIICGGESLPESLRQRFAVANCEVWHTYGPTETTVWSSVCRLNDEGPISIGKPIANTEIYILDRHLAPLPVGIAGELCIAGDGLAHGYLNRPDLTADRFIAHPFRSGARLYRTGDLARWLPDGTLEHLGRMDFQVKVR…	Candidatus Tectimicrobiota	BAP05590.1
BAP05596.1.A1	alanine	FAQKVRQRPDQVALAMMRGSERDTLTFRQLADHVSLLASFLRTQGIGPDRLVPICFRRSFDMVIAILAILEAGGAYVPMDPDHPEERIGYMVRDTDASLVLTSAELYEHVRGCGVETIALDRDQDMIRTNAGQAASAGVRPDNLAYVIYTSGSTGNPKGVMVEHRQILNTLHFLEARYPLQERDAYLLKTNYTFDVSLSELFGWFIGNGHLVILPPGDEKSPERLTEVIEQHRITHLNFAPSALNAFIKVAQNRSAFLDACSLKYLMVAGEAFPKDLVAQSVATFPQARVENIYGPTEASIYGSYFSCSGREIHSVNLPIGIPVSNSRLYIVDEALRPVPIGVPGELCLSGAGLARGYLNRPELTREKFVPNPFVNSGANPGDDTGDYARLYRTGDLTR…	Nitrospinota/Tectimicrobiota group	BAP05596.1
BAP05597.1.A1	serine	FEQQAAATPDATAIVFNGASMSYAELEQRSRALACYLQQRGVGPEVRVGLCLERSFEMIIGLLGILRAGGAYVPLDPDYPAERLAYLVADAAPLLTLTVSRLADHLPASDAAHILLLDREAELLRAESDNTLIRSVGPGNLVYVLYTSGSTGRPKGVMLEHRALVNRMRWMQAQYGLTAQDRILQKTPFSFDVSGWEFHWPLMVGATLVMAAPEKHKEPAYLKTIIREERITMLHFVPSMLQAFLAADGVAARTGLRKVFCSGEALDPSLKTRFFALFPRQELHNLYGPTEAAIDVSYHHCLKQETTVPIGRPIANIQLDITNKRGRPVPSGIAGELCIAGIGLARGYLNRPDLTAERFVASPSEPTDGADAVGGTRMYRTGDLARRLPNGEIEYLGRI…	Nitrospinota/Tectimicrobiota group	BAP05597.1
A8KNE2.A1|CAO91861.1.A1	tryptophan	ARSHGDSLAITCGGNDMIYSELQTKVLSIAQTLLEVGCGNGSCVGVLCEPSSDFIAAMLAILHIGGIYCPLDVSLPHERHRAILRSSRFIALIHHSATSDRALALISSMAREDHLMNVIALDGEARREASDVPIQTSTDSASVLLFTSGSTGNPKGIFLTQSNFINHISLKTQVLGLQSETTLQQSSMGFDMSIIQILSALLNGGRVLIVPSESRRDPVEIARLVSQGAVTLTIATPSEYKMWLRYGSDEHLRNKATAWRHACLGGEPVTEQLCRDFALLDLPHLRLTNCYGPTEITAAATFQSIHISITGEKDHRSMMIVGKALPNYSVHIIDNKGHFLPIGMQGEICIGGAGVALGYCGLPEQTAAKFIVDPTTSTEWPWKRLYRTGDQGRLLEDGS…	Fungi	CAO91861.1	A8KNE2
CAJ46691.1.A1|Q0VZ71.A1	alanine	FEAQAQKTPDATAILCGDQSTTYAALNRRANQLAHHLRRQGALPESRIAVCVERSLDMIVSLFAVLKVGAAYVPVDPAYPQARQALMIEESQAALLITRGTLGASFANDRLRRVALDEAAAPIAAEPDGALGTQVLSDQLAYLLTTSGSTGRPKAVAIEHRNAVAMLQWSRAEFPVEVLRGTLASTSICFDLSVFEIFLPLSVGATIVLADNALALPHLAAREQVTLINTVPSAMAELLRQNAVPKSARVINLAGEKLSQELVQKLYGLPQVERVYNLYGPSEATTYSTSAPMVRGDQRDTSIGRPIANTVAYLLDRHFEPVPPGIPGELYLGGEGLARGYFERPALTAERFVPNPFGPGRLYRTGDLARHRPEGELEFLGRIDNQIKLRGFRIELGEI…	Myxococcota	CAJ46691.1	Q0VZ71
CBW54672.1.A1	S-beta-hydroxycyclohex-2S-enylalanine	LEHAALTPRTPALYTDAGVMTYGELDRRSALLAERLMLRGAGPGVVVGICAERTENLLVGILGILRAGACYLPLDPKYPEERLHFMVEDSGTRLLLTTSTARDRCPQGPTVLLLDDGTDDPAPAAPRPRATLPDDTAYVIYTSGSTGRPKGVAIRHGSCAAMLDETDRIFAECDLSGVAAVSSVCFDLAVMEIFAPLSRGGAVILVDSAVHLPESPHLHRVTHLNTVPSVMAGLLDAGGLPPSLRSVVLGGEAVRRRLVDRVYRETSAERVFNGYGPTEGTVFCTFKLVPPDEDGEPSIGTPSATARLYALDEELRPVPEGEPGELYLAGKGLAWGYVNRPRLTAELFVPDPYADGERMYRTGDVARVLPGGELEFVGRADHQVKVRGYRIELQEAEAW…	Actinomycetota	CBW54672.1
CAJ76286.1.A1	asparagine	FAAQVVEHGDRTALIDNEQSLTYRQLDDAVERVARYLRQQGIGRGQVVGIIAEHSAQTVMVIYGILRCGAAFLPLNPALPTTRLYAMCRKAQVAHILYDPAMHELTQALAFPASSLLQALATSALAREPWPAIEPQDLAYVLFTSGSTGEPKGVQVSHGNLANYLHFAAERYFTAQDRAALYSSLSFDLTITTLFAPLCVGASISVCRHAESETLLRMAVVDQPNTVIKLTPAHLRLLCAAGISSEQIRTLVVGGEDFKRDLARKAAALFPQAVIYNEYGPTEATVGCMIYRYTGQETLPSLPIGMAIDGCQVAICSPWGCPVPEGETGELVIYGASVTQGYIDAPQQTAAAYLKDTNGVMIGYRSGDIGYAIAPNTLVYQGRKDDQVKINGYRIELCE…	Pseudomonadota	CAJ76286.1
CAJ76290.1.A1	glycine	EQRCVQHPKQLAIQQHDGTLTYAELWARVQFIAMRFRAHGIQPGDRIGVLLPRHRDVIATMLATWFVGACYVPFDIHQPAARLQRLMQRARLVCLVVRQPGEWGEIVQLSLPELMQDMSNAIRYSTPCALLPDMQAYLLFTSGSTGEPKGVCVVHRGLLNLLLDMQRTFAVGSQDRLLSVTTPTFDISFLEYLLPLISGASLYLTEAERAADSFRMIPLIADYRPTLMQATPSFWHGLLMAGWRGDPELCVLAGGEALPTKVAEELLRCCGSLWNLYGPTETTIWSLKSQITQAENITLGAPIANTRIYILDNEGHPVPQGVDGELYIAGDGVAQGYDGQPELNAQFFLSEPGVPGGRMFRTGDLVRSDAQGQLFFVGRKDSQIKLRGYRIELGEIERT…	Pseudomonadota	CAJ76290.1
CAJ76298.1.A1	alanine	FHQVAATSPAQVAVVDELCALTYSELAAQAEQLAAYLVQQGVMVGDTVGIISERRVNTVVAIIAIMLIGAAYVPISPDYPVGRMQEIIDDSGLALLLVHGKPLDALNVAQSDLCAFPVAPSVVFPVITPDSRAYVIYSSGSTGKPKGIAVAHRGLLRLIQGDSPLKVESGETTLLTCPFEFDVSVFEMWSTLLNHGKLVLLSKQALLDINHIRRTIADEQVARAWFTSSLFNSYVAEGADFFGMLQHITVGGEAVSAWHVNDVMQKYPHLVVTNGYGPTENTIFTTAYRFNGLQPARVPIGYAVPGTSLYITDLHGHLLPIGATGELVAGGVGVAIGYQNNPALSATVFVPDPFIPGGMMYKTGDYARLLDDGCVDCFGRKDGQIKINGQRIETGEIEQ…	Pseudomonadota	CAJ76298.1
CCC55922.1.A1	leucine	FRRHARLRPDATAVRCGGRALTYRELDAYSDRIAATLRARCPGVTRVGLCLPRSIELVAAMIGVFKAGAAYVPLDPEYPADRLADMLADSAAELVLTDGAPADALTAGKAGLVTLPEMDGEPDHNAPPPVPADPDAPAYLLYTSGSTGRPKGVPITHRNVQSLLAAGREVFGFTAEDVWTFAHSFAFDYSVWEIWGALGNGASLVVVDHETGRDPRALARLIAEERVTVLSETPALFEHLVPELADDTSLRRVFLGGDRLDPAILRPWFARFGDRDGAGRETTGRAPAPGIELYNLYGVTEATVVSTYHRVREEDVRAGRPVPIGRALPNQRVYLLGEDDRPVPVGATGQLCVAGHAVASGYHDRDGLTAERFGSDPSAGPSSAAFPLYRTGDLATATP…	Actinomycetota	CCC55922.1
AIR74925.1.A1|CBD77749.1.A1	glycine	IAVEDEGKRLTRAEVNARANRLARRLRAMGVGPEVSMGLSLQRGVDLVVGLLGVLKAGGMYVPLDPGYPRERLSYMLEDAAVKLLLTDEASLEQLPTASGVETLLLQDVERSASDEPASDLKLAVAAEQCAYMLYTSGSTGRPKGVQVPHGALANFLRSMAERPGLSATDVLLAVTPLSFDIAGLELYLPLVTGARLVVASQATSRDPERLGRALAQHGVTVMQGTPSTYRLLLQHPEVLNHGFKALCGGEALPGDVCCRLLEHEVALWNMYGPTETTIWSAAGPVQDAARVDLGTPVDNTDLYVLDEALELVPLGVSGELYIGGAGLARGYWRRRSLSAERFVPDPFSTTPGARMYRTGDVVRRQADGRLLYQGRSDAQVKIRGFRIELGEVEAWLST…	Myxococcota	AIR74925.1
ABM21572.1.A1	3-aminoisobutyric acid	FEQQVEKNPNSIAVVFEEEQSTYQQLNQKANQLAHYLQTLGVKPEVLVGICIEYSIDMIVGLLGILKAGGVYVPLDPNYPQERLAFMQEDSNVHIILTQQPLLEKISPQNAHIVCLDRDRDVIAREGVENLDRQTTLDDLAYAIYTSGSTGKPKAVLGTLRGIVNRLHWIWEMLPFGADEICSQKTSINFGDHVAEIFSPLLKGIPLVIVPDDIRGNIPRLMSLLSDRKVTRIVLVPSLLKAILENAPQQLTKLRYLKYVFCSGEVLPLTLAKEFHQKISSARLFNLYGSSEVAADVTCFEVKLRIANQIEAKSKEKLDALKNLPSGSGDRETAVLHKEIIHLQLADERRADLGEALEEYLKRNTIPIGKPISNTQIYILDKYGDLLPPGVTGELYVGG…	Cyanobacteriota	ABM21572.1
ABM21572.1.A2	2-ketoisocaproic acid	NLQIYILDNHQQLVPLSVEGEIYLGNCDLLPDKLHPEPEKFISFIEHTQLGKLLKTGEWGCRRVDGSLELLGKEHRIVTVNGQRINLQRIEQALQTAKGVEDCYVMVRNQKLVAYVVKDGSWAREFLHHYLKSQLPGYPLPCIYVPVSALPLTSFGEVDEVGLASISIIDSELINTWEEQIGSQAEIDKVAVFIEPNVKTISPIHLEELLPSIQAIFNQGSTPVETPRTARGKESSSLLEIKSPAISHEEVLIFPESSPETLGEMLQKTAGKFPHKGITYINSDGSEQVQSYAQLLEDAQRILGGFRKLGIKPQDKVILQLKENKDFISAFWGCVLGGFIPVPVVIPVSYDQPNVNLNKLQNSWQMLERPLILTDKKSLSELKKWSQNLNDDNFKLETI…	Cyanobacteriota	ABM21572.1
AAT70101.1.A1|AEE88284.1.A1	cysteine	LPTAQLALQAQVNQTTQSWSEDILHSLFVKQVQVQSEATAVISPQKSLTYGELYQRSHQLGHGLRKLGVKPNQLVAVVMEKGWEQVVAVLGILMSGGAYLPIDPGLPQERQWYLLEQAQVTQVLTQTHLKQSLGWPEGIKCWSVDTEELAEYDPNPLEPVQTSEDLAYVIYTSGSTGLPKGVMIDHRGAINTILDINQRFKVTPSDRVLALAALNFDLSVYDIFGVLGAGGAIVMPPPKAAKDPACWRELIIAHEVTLWNSVPALMQMLVEHLLGTSATAVGDLRVVMLSGDWLPVDLPSKIQSLWSNVQVMSLGGATEASIWSIGYPIEKVGSDWKSIPYGKPLLNQSFYVLNELMEPRPVWVPGQLYIGGVGLAKGYWKNEHKTQASFITHPVTQEP…	Cyanobacteriota	AAT70101.1
ABX60161.1.A1	guanidinoacetic acid	FEDQAAKRPDAIALIDGEQSLTYGELNVRANHLAQHLLSLGCQPDDLLAICIERSAELFIGLLGILKAGCAYVPLDVGYPGDRIEYMLRDSDARILLTSTDVAKKLALTIPALQECQTVYLDQEIFEYDFHFLAIAKLLHNQYLRLLHFYFYTLIQQCQATSVSQGIQTQVLPNNLAYCIYTSGSTGNPKGILMEHRSLVNMLWWHQQTRPSVQGVRTLQFCAVSFDFSCHEIFSTLCLGGILVLVPEAVRQNPFALAEFISQQKIEKLFLPVIALLQLAEAVNGNKSTSLALCEVITTGEQMQITPAVANLFQKTGAMLHNHYGATEFQDATTHTLKGNPEGWPTLVPVGRPLHNVQVYILDEAQQPVPLGGEGEFCIGGIGLARGYHNLPDLTNEKF…	Cyanobacteriota	ABX60161.1
AAW03326.1.A1	cysteine	SLLLPPAQRARRESFNATAAAIPEARLDDLFLARAEQLPERVAVIDADRTLSYAQLREHAADLATRLAALGARPDNLIAIVLEKGWRQAVAVLAVQLAGAAYLPVDPALPDERRALLLQEGKVRVVVTEPRLAERLSWPGDVEVVVVADIARGVSRPERRGSASDLAYCIYTSGSTGRPKGVMIEHRAAANTLLDINARFQVGPEDRIFALSSLGFDLSVYDIFGALAAGAALVLPETEATRDPARWLRLLRAHRVSVWNSVPTLMEMLVDVAETRGERLPDSLRLVMMSGDWIPVTLPDRIRRLARGDIQIISLGGATEGSVWSILHPIGQVPPGARSIPYGRPMLNQRFHVLDEALSPRPDHVPGELFIGGVGVARGYFGDEVRTAERFIVHPKTRE…	Myxococcota	AAW03326.1
EAW09117.1.A1	phenylalanine	EIVERYPTHVALIDGDGRKMSYTEMARRVNTLAVVLLRQDIGQGSKVGVFMEPGSSWICSLLAILRLDAIYIPLDSRMGLDRLSTIVRDCKPDLLLVDNTTLSNVALLGLSCPTLNVDVVSPGSDQQHVPNTAQPSSTAVIMYTSGSTGVPKGIVMQHHTFRNNIETSTEKWDFREGRETTLQQSSYSFDMSLSQTFLTLSNGGTLRIVPKKLRGDPKAIASLITAEGITFTETTPSEYISWLRYGDVDDLRKSKWRIAVSGGETITTNLTGLLRQLEKSDLRLIDCYGPTEITFCSHGREVQYDGEGDILSPAFRTWPNYSVYIVDSHMKPVPIGIPGEILIGGAGVVAGYVHSELDARGFARNNFMNTMFLENAWTRLHRTGDFGRLDQEGNLILGG…	Fungi	EAW09117.1
ABX37382.1.A1	threonine	FAASAQQRPDAVALTCESARLTYAELDAQANRLARRLIALGVRPETRVGIAMQRSVEMVAGLLAILKAGGAYVPLDPDYPADRLAHMVEDSGIALVLTQAAVRERIPGAAALQVLEIDTLDMSGEPDTDPQVEVSADSLAYVIYTSGSTGRPKGAQLSHRNVARLLDATDAWFGFGPDDVWTLFHSYAFDFSVWEIFGALCTGGRLVMVPYWVSRSPQDFLALLRAERVTVLNQTPSAFGQLVHAVEQEDGNEEGGAGLVLRQVIFGGEALEPESLRPWFDRFGDESPQLVNMYGITETTVHVTYRQITRKDLEGGRSPVGVAIPDLGLYVLDGSLNLLPQGVAGELYVAGEGLARGYLNRQGLTAERFIANPFSETGERLYRTGDLVRWSAQGELEYL…	Pseudomonadota	ABX37382.1
ABX37382.1.A2	N5-formyl-N5-hydroxyornithine	FEARVREQPDAVCLVHGDEALTSARLNARANRLAHRLMALGVGPDVRVGVALERSVDMVAGLLAVLKAGGAYVPLDMEYPVDRLAYIAQDSGIALLLTERKARERLPFAQALNVVELDDLDLDAGPDHNPGVAVHGDHLAYVIYTSGSTGRPKGAANRHAALSNCMAWMQDHYRLTRADAVLHKAAFGFDVSAWEIFWPLTAGVRLVVARPGDHRDPERIVALIRRHQITTLNFVPAMLQAFLAHEGIEEETRLRYVICGGEAMPAETQREALRRLHGVSLQNLYGPTEAAIHVTHWTCRDDGRSPVPIGRPVSATKALVLGQDLGLVPAGVAGELYLGGQALAQGYLGRPGLSAERFVADPFDQGGGRLYRTGDLVRWNDEGQLEYLGRLDHQVKIRG…	Pseudomonadota	ABX37382.1
ABX37382.1.A3	serine	ERQAQARPDAVALVFGDQVLSYDQLNRRANQLAHRLMALGVRPETRVGIAMERSIEMVVGLLAIMKAGGAYVPLDPDHPPERLAQMIEDGAVRRLLTHSALRERLPAGEDLQWLDIDRIDVAGESQRNPVVAVHGEHLAYVIFTSGSTGRPKGAANRHAALHNRLAWMQQAHALDASDAVLQKTPFSFDVSVWEFFWPLMVGARLVMAAPGDHRDPARLVALITGHGVTTVHFVPSMLQAFVAHAGVAACTGLRRILCSGEALPAEAQNAVFRLLPGAGLYNLYGPTEAAIDVTHWRCRDDGRRQVPIGQPISGIRTYVLDCAMRPAPQGVAGELYLGGIGLARGYLNRPALTAERFVADPLDTQGGLLYRTGDLVRWNGEGQIEYLGRLDHQVKIRGL…	Pseudomonadota	ABX37382.1
ABX37382.1.A4	arginine	FEQQVDERPQATALVFGDECISYAQLNRRANRLAHRLIAEGVGAEVRVGIAVERSVEMVVAVLAVLKSGAAYVPLDPGYPAERLAHMVGDSGMACLLTQSRLGLEVAGRVKALDLDAIGAMPGSDHNPGAAVHGECLAYVIYTSGSTGRPKGVGISHRCLAEQAQLAVGFAALSPQDRVLQFATLNFDGCIEQLFAPLVAGAAMVLRGSELWDSATFHRELMARQISVADLTTAYWLLLVQDFARQGLRGYGRLRQVHVGGEAMPGAGLQAWRDAGLGHVRLLNAYGPTEATVTASLFDCTGLVEGAGAAPQDLPIGRPLAGRHMWVVDDRMRPVPLGVAGELCIGGPLLSRGYLNRAGLSAERFVADPFGHDGARLYRTGDLVRWNAQGQLEYLGRVD…	Pseudomonadota	ABX37382.1
ABX37383.1.A3	glycine	FEAQARQRPQAPALAADGQVFSYGDLDRRASRLAQALIAQGLRPGQRVGLVAERGAAMVAGLLAILKAGAAYVPVDPALPDERMQYMLQDSGACLVLASGLAPGRLAVLAASVPKVLELEALEVLEAREPGPQAGSERAPRVEVHGDQAAYVIYTSGSTGRPKGVVVRHAAFSNFLQSMAAQPGLQAQDVVLATTSVSFDIAGLEIFLPLAVGAQLVVAGREQVRDAAALAALLERSRASVMQATPSGWRLLLAGGWKAARPLKALCGGEALAPDLIDLLRAAGVDLWNLYGPTETTIWSSLQQVQGDAATLGQAIAATRLLVLDEGLRCVPQGVAGELFIGGQGLARGYWQRPGLSAERFVADPFAGPGAAGERLYRTGDLVRRNADGALEYLGRLDH…	Pseudomonadota	ABX37383.1
ABX37385.1.A2	serine	FEQQVARSPGAPALCLGEATLGYAELNVRANQLAHHLIASGVRPGVPVGIAMERSIEMVVGLLAIMKAGAAYVPIDPEHPADRIAYMLEDSGVSLVLVQPQVRDRLPANCSAQLVDVPGLASRLQDMPAHNPAVALHGDSLVYVIYTSGSTGRPKGAANRHRSLCNRLAWGQVHQPLGPGDTVLQKTPFGFDISFWEFFWPLTTGARLALAAPGDHRDPRRLAELIARHQVSTIHFVPSMLQAFMAHPAAATCQGLQRIICSGEALSAELQAAVLQAFPGTRLLNLYGPTEAAIEVTWWDCRDEGALSVPIGRPVAGLRTHVLDAALNEVPRGVAGELYLGGVGLARGYWRRPGLSAERFVADPASRTGERLYRTGDLVRWRGDGQIDYLGRVDHQVKI…	Pseudomonadota	ABX37385.1
AFK57215.1.A3	isoleucine	RAVVAARTQAIAISHADGTRIDYADLLDRADRLARGLTARGLRPGTHVGLYAERSVAGIVATLAIMLAGAAYVPIDPAYPAERQAILARDGGLEALILPRTAPLPDWAAGVGRIVRIDQDGRVDRHGSGDLRITGTPAPDGPVSPEAVAYLMFTSGSTGRPKPIAVPWRAVMVRAIAGGYAAIGPETVIPHISNPSFDAATFEIWGALFNGARLHLVDQPVLVDPGRLADELTTAGATLAFVTTSLFNRISEQAPSAFADFDRVLVGGEAVQMRWIRAAAAACPATRFANIYGPTETTTFATVFDIDDAAIDAAPIGRPIADTTAQILDHHLRPLPDGVPGELCLGGAGLAHGYPGDPVRTALAFVPDPFATTPGARLYRTGDRVVRDARGRLRYLGRR…	Pseudomonadota	AFK57215.1
AAF62881.1.A1	cysteine	PPAQLEARASANETNSLLSEHTLHGLFAARVEQLPMQLAVVSARKTLTYEELSRRSRRLGARLREQGARPNTLVAVVMEKGWEQVVAVLAVLESGAAYVPIDADLPAERIHYLLDHGEVKLVLTQPWLDGKLSWPPGIQRLLVSDAGVEGDGDQLPMMPIQTPSDLAYVIYTSGSTGLPKGVMIDHRGAVNTILDINERFEIGPGDRVLALSSLSFDLSVYDVFGILAAGGTIVVPDASKLRDPAHWAALIEREKVTVWNSVPALMRMLVEHSEGRPDSLARSLRLSLLSGDWIPVGLPGELQAIRPGVSVISLGGATEASIWSIGYPVRNVDPSWASIPYGRPLRNQTFHVLDEALEPRPVWVPGQLYIGGVGLALGYWRDEEKTRNSFLVHPETGER…	Myxococcota	AAF62881.1
ABP57748.1.A1	valine	FRERAADHPGRVALEQGGVRWTYAELDQWSDRAAGALRAAGVEAGAVVGVAGERSPRLLAAFLAVLKAGAAYLPLDPTYPAARLRAMTADAAPALMIIADGLDAGWLGDYAGPVLSLADCEAGVARPLQSEARPAEAESLAYVMYTSGSTGQPKGVAVPHRAVARLATGGGYARLDASTVMLQQSPLGFDASTFEIWGCWLNGGRLVVAEPGMPFLDAASRDGVTTMWLTADLFRMAVEEEPAALGGLRELLTGGDALPVASCRAFLEACPGVALINGYGPTENTTFTCSHRVTAGDARRGSIPIGRPIGNTEVRVVDAGGRLVPVGVPGELWAGGDGLALGYLGRADLTAERFVAAPPPDGGRWYRTGDRVRWRRDGVLEFLGRIDEQIKLRGYRIEL…	Pseudomonadota	ABP57748.1
ABP57748.1.A2	cysteine	ERHAELTPLAPAIIGVDEAMNYRELADETLRTARAVAAAGAKREPVAVLLPRSARAVAAYSGVMRAGCAYVPADPAMPPGRLRDLLATVGYVLTTREHLPMLDGVAARAILIDETPPADVALPDAAPDDLAYVMFTSGSTGKPKGVMITHRAASLTIEVFLRRYEIGASDRLMCVSAAGFDLSVFDFFGAFAAGAAVLLAPESSTIAPAVWLELMTREGATVWESVPAVMELLLLECRQSGRALPPSLKLAMLSGDRVPVGLPAQIRAAATSDPEVLALGGATEGAIWSCWYDTRELASDAAFVPYGRHLPGQRLYVLSSSLQAVPVGVPGDLWIAGAGVALGYLGQPDLTAYRFVDNPFVPGERMYRTGDRARVLADGNLEFLGRVDDQVKIGGFRIE…	Pseudomonadota	ABP57748.1
ABP57749.1.A1	threonine	FEAQARSRPDAVALKCDGETLTYAELDRRANRLAWRLDAAGVRGNAPVALAFGRGMDSVVAILAVLKAGAFYVPLDLDHPSERLAWMLDDIGAGALICGEEARDRFGDFGGVLIGMGDAAAPGEREDAPPPRDTSPADLCYVIYTSGSTGQPKGVCVEHRNADHLFAATRRSYGIGPSDVWTLFHSYAFDFSVWEIWGALLHGGRLEIVPYRCSRTPDEFLALLEREGVTMLSQTPSAFKQLLRALDDARRPLPAGLRYVFFGGEATIPSQFAACLNDAGGVALVNLYGITETTVHVTERVLGPGDAQSSRSPVGRPLPGYRVYLLDAAGHPVPPGVPGEIHVGGEGVARGYHNRPELDRERFIADPFLPGERLYRSGDLGRFDARGELDYLGRIDDQV…	Pseudomonadota	ABP57749.1
AAF86395.1.A1|Q9KID8.A1	pipecolic acid	NDTARDLPVDTLPGLLARYAARTPGAVAVTDPHISLTYAQLDRRANRLAHLLRARGTATGDLVGICADRGADLIVGIVGILKAGAAYVPLDPEHPPERTAFVLADAQLTTVVAHEVYRSRFPDVPHVVALDDPELDRQPDDTAPDVELDRDSLAYAIYTSGSTGRPKAVLMPGVSAVNLLLWQERTMGREPASRTVQFVTPTFDYSVQEIFSALLGGTLVIPPDEVRFDPPGLARWMDEQAITRIYAPTAVLRALIEHVDPHSDQLAALRHLCQGGEALILDARLRELCRHRPHLRVHNHYGPAESQLITGYTLPADPDAWPATAPIGPPIDNTRIHLLDEAMRPVPDGMPGQLCVAGVGLARGYLARPELTAERWVPGDAVGEERMYLTGDLARRAPD…	Actinomycetota	AAF86395.1	Q9KID8
ADH01485.1.A1|AIC32693.1.A1	threonine	SRRDPARRALSFDGRHMTYGDLDRGSDALARHLVSLGVRPGDLVLLCVTPSPDLITAILAILKAGAAYVPIDPGSPAQRIEMIREDSGARFVVTTSISEAAVESVAHRVVLDRDGAAIAAAVEREPTLVLPDVRRGDLAYVIYTSGTTGKPKGVMIEHGNVLRLFDRTNHWFDFGPDDVWTLFHSAAFDFSVWEIWGALLYGGRLVILDTTQRKDPVRLLETLADEQVTVFNQTPAAFYAVVRAATAGPPRRPLALRLVVFGGERLDFGRLAPWIERYGDSRPALINMYGITETTVHVTHAPVTAADVTGACASVIGHPIPDLDVQLLDEHRAPVPDGEIGEMYVGGAGVARGYLNRPELTQERFVTISGVRCYKTGDLARRNARGELEYIGRNDAQVK…	Pseudomonadota	ADH01485.1
EFL02193.1.A1	ornithine	FERAARENASAVAVRVPGGASVTYGELAASSAGLASRLRSLGIGRGSVVGVALPKSPELVAHLLAVLRAGGAYLPLDPALPAERLAKVLAGAGASLVITADGVPTPEGSPCRQLSVTELAAAEPHRGGEPADDLDAPAYVIHTSGSTGEPKAVRVAHRNLAAAYASWHREYRLGDEVRVHLQSAQPSFDVFTGDLVRALCSGGTLVLAGRDLLLDTARLYEVLREERVDCAEFVPALVRGLMDHCAREGAGLGFLRLLVVGSDTWKVAEYERLRELAGPGTRVLNSYGVTEATIDSAFFEGPADGLDPGLAVPVGRPLPHATLHVLDPHGNPLPAGITGELWIGGEGVALGYAGRPELTAERFTERALLPDTPAERLYRTGDLARWDTAGRLHLLGRAD…	Actinomycetota	EFL02193.1
AAS98786.1.A1	alanine	AERQQLLVDWNETAVDYPHDKCIHQLFEEHVENNPNAIAVVFKQQKLTYSELNSKANQLAHYLQKLGVGPEVLVGICTERSLLMIVGMLGILKAGGAYVPLDPSYPSERLAYTLEDAAVPVLLASESVLDSLPEHQAKIVCLDTIGETITNEGTDNPASQVTPENLAYVIYTSGSTGKPKGVAIEHHSPVALCYWASQVFTIKELAAVLASTSICFDLSVFEIFVTLSQGGQVILAQNALDLPNIKSEITLINTVPSAITELSRINAIPDSVKVINLAGEPFSNQLLQRLYQQENIQSVYNLYGPSEYTTYTTFTLLKKGTTTQPTIGHPIANTQVYILDSHLQPVPIGVVGELYIGGDGLARGYHNRPELTAEKFIPNPFDNSTSTRLYKTGDLARYL…	Cyanobacteriota	AAS98786.1
AHI59108.1.A1	threonine	FEEQAAKNSDRIAVKFETEALTYNELNQRANQLARVLREKGIKDESIVGLMVGKSLELVVGILGILKAGGAYLPIDPKLPEDRKDYMIKDSGLELLITSNTYKRTEVESIIISLEDHSIFNGPSGNLPLINKSKDLAYIIYTSGTTGHPKGVMVEHRNVVSLMINDQMEFDFSEKDVWTMFHSPSFDFSVWEMYGALLYGGKLVIVSDLTAKETAKYLSLLKGEKVTVLNQTPTAFYNLMKIELQNFSKELCLSYIIFGGEALKSTTLDEWLKKYPETKLINMYGITETTVHVTFKEIGEKEVRDGASNIGKPIPTLTTLIVNKNLNVQPIGIPGELCVSGAGVTRGYLNREQLTKEKFVQNPYSDNEKMYRSGDLVKLLPNGEIEYMGRIDHQVKIRG…	Bacillota	AHI59108.1
AHI59109.1.A1	glutamine	FEEEAAKQPDQIATVCKDTRLTYKELNEKANALARVLREKGIKPDSIVGLIVDRSVEMVVGMLGILKAGGAYLPIDPSYPPDRIDYMLKNSKSEIVVTKRSINDHLDYDVTKIYLDENFTYSKSHLNLEPINNAEHLAYVIYTSGSTGKPKGVPIHHRSVINISSWLGRICKINENKNVLQNTSISFDASVVEIISPLLSGGTLYITTENEKFNREKFREFVQKNQINIIQLVPSSLQEFILDGEKLESVNVLMSGGEALPQSIKQEIITLGYDLYNCYGPTETTVDSIAAKCDNSEYVVIGKPIDNTQVYIMNFDSQLQPVGIPGELCIGGEGVSKGYLNRPDLTVQKFVCNQFNPGTKLYKTGDMAKWKEDGTIEYLGRIDHQVKIRGFRIELGEIE…	Bacillota	AHI59109.1
AHI59109.1.A2	aspartic acid	FEDQADKRPDHIAVKFRDHYLTYRELNEKSNQLARVLRQKGVTRHSIVGLMIENSLEMMVGILGVLKSGGAYLPIDPSHPEDRVHYMMKDAEIKVLVTTDEYAQKFQFEGTTIDISDPNIFTGDKTNVDIINQSGDLAYVIYTSGTTGRAKGVMVPHSGLINYCQAMIKKADITSNDETALLSSYAFDLGYTAVYTALISGITLHILSEDMYRDPDQLVEYAKTCTYLKMTPSLFSIMIHSEKIKSIAETGRLRLIILGGESVNKNDLKRFSSLDLNHSIRLINHYGPTESTIGCVAGEINLDQIDEFSNVIGKPLDNIQAYILDPHQNLVPVGVPGELYISGDGVAKGYVNNSELTEEKFIQSPFEPGKRMYKTGDLVKRLSDGRIEFIGRLDSQVKI…	Bacillota	AHI59109.1
AHI59109.1.A3	glycine	FEEQAEKSPNQTALVAEGHSLTYKELNEKANQAARVLRQKGVQPETVVGLMTERSSEMIIGLLGVLKAGGAYLPIDPAHPADRISTVLSDAKVDLLVTYGDIPHAMSFTGQVLNLKDRSIYQGEKTNLDVEMTSRHLAYVIYTSGSTGTPKGVMVEHQQVNNFIHGMVNETHLDSYKSILCVTTLSFDIFGLETLAPLTQGLTVVISSEAESREGKKLAALIEEHKVEVMQSTPTRLKMLMENDRFKHTMKNLKTLYVGGEALPETLWNEVKEYGLPVFNMYGPTETTIWSTVKRMGKTDSITIGKPIQNTQVYVLDRHNQLVPEGVLGELCIGGDGVARGYFNREELTKEKFVPNPFILGERMYKTGDLVRWLPDGELEYGGRIDHQVKIRGFRIELG…	Bacillota	AHI59109.1
AHI59110.1.A1	tyrosine	FELQAEKTPDQTALIYEDNKVTYKELNDKSNAFARTLRSRGIQSEDIVGIMLERSIEMVAGILGILKSGAAYMPIDPKNPKDRIEYMLHDAQIKVLVSEKRFISDIKFEGIIIDAGNSETFKGDVSRLEQVNQPNDLAYVIYTSGTTGNPKGVMVEHHSLTQTMLFLKNDYQYSENNIVLPIINYAFDGFVLLFYTPLIAGSKVVLVNNEEMINPYKISEIIKTLGVTDYFSVPSIYLTVLDYISLEESISLRQVTLVGEELPVKAIEYTNRLDRNIEIVNRYGPSENTVETTAMRHVERYDKIMIGKPIANTKVYIVDEDHNILPIGIPGEICIGGSRLARGYLNRPELTKEKFINNPFEKGQRMYKTGDRAKWLSDGTIEFLGRKDNQVKIRGQRIE…	Bacillota	AHI59110.1
AHI59110.1.A2	valine	FEEQVERRPGHQAVVYENQHITYKELNEKANQLGRALRKKGIQSGNVVGIMIESSIEMVIGILGVLKAGGAYLPIDKSYPADRIDYMLRDSNAQILLTAGSEQDLADFSGERLDIKEERLYQNDTSNLCFGGSPLDLAYIMYSSGSTGEPKGILVEHRNVVRLVKNNQFVQFQDNDVILQTGSPVFDAITFEVWGALLNGISLCLVSREIILSADRLEKEISSQSTSIMWLTVALFNQLAQEKPEMFRKLRYLIVGGDALSAKHINLVKRKCENVKILNAYGPTENTTFSTTFHIEKEYEGAIPIGKPISNSSAYIVDRYGNLLPAGIYGELYLGGDGVARGYLNQPELSGEKFIQSPFVSGEKLYKSGDIARWRRDGNIEFAGRADHQVKIRGFRIET…	Bacillota	AHI59110.1
CAD89774.1.A1|Q70P97.A1	cysteine	LPAAQRARRESFNATAAAIPEARLDALFLAQAERMPERVAVIDHGRTLSYAQLREHASALASQLVTLGAKPDTLIAVVLEKGWRQAVAVLAIQLAGAAYLPVDPALPEDRRNLLLQEGQVKVALTEPRLAERLSWPEDVEVVVVADIARGAALPERRGSVTDLAYCIYTSGSTGRPKGVMIDHRSAANTVQDINSRFQVGPEDRVFALSSLGFDLSVYDIFGALAVGAAFVLPESEATKDPASWLNLLRTHRVSVWNSVPTLMEMLVDVAETRGERLPDSLRLVMMSGDWIPVTLPDRIRRLARGDIQIISLGGATEGSVWSILHPIGQVEPTARSIPYGRPMLNQRFYVLDDALASRPDYVPGELFIGGVGVARGYFRDDVRTAERFIVHPKTNERLY…	Myxococcota	CAD89774.1	Q70P97
CAD15513.1.A1	cysteine	FFRQAVAQPHALACATAHASETYAGLAARALAHVRTLREAGVMPGDLVACAMPKGIPALAAAIGIVAAGAVLVPLASDMPPARMQAILDGAGVKAAFIAQADFTRPACASPVAWLVSPESEPAVYASAALQREIDAHVASPALDALAYIIYTSGSTGTPKGVAITHGAAGNTLEAVHALLGLTPDDRVFGISALGFDLAIYDVFGMLSRGGAVILPDEAGMRDAAHWLDLAHRYGVTVWNSVPALLAMLVERAASSGRGLPASLRWVMLSGDWIALDLPARLRALAPHTRLAALGGATEAAIWSNWFEVGRVDPAWRSIPYGFPLANQSYRVLDAHLRDCPDWVDGDLHIGGAGLASCYWRDPQRTAEAFITHPASAERLYRTGDRARYWPDGCIEFLG…	Pseudomonadota	CAD15513.1
CAD29795.1.A1	cinnamic acid	MFKHSISSGGQLKDNWRTLSAVLANAAKYENQGIPYIGNDVTEYFQTYQDLYNDALNILDGLDQRGIKLGDKVILQIAKNKDFIPALWACFLGGIIPVPLTVAPHYELENSAVKKLENVWKILEQPLILSDNELITEIQKLETQSHLKGLQVVSIDYLRSIESQSNSQPDKTSKKCYSLPDLTPENQALLLFTSGSTGMPKGVMLTHNNLLSMSAGTVAMNNFSQQEVTLNWMPLDHAGAIVFLGIMAVDLACDQIHVPMELILRQPLKWLELIQNHQATISWAPNFAFSLINQQSEQLNQSSYNLSSMKFLVNAGEQVSIKTIRLFLEILEKHQLPDRAIKPAFGMTESCSGITWSVGLSQDKLTEENIIISLGKPIPGATIRIVDQENNVLPEAEIG…	Cyanobacteriota	CAD29795.1
CAD29797.1.A1	serine	TPGEREQLLIKWNNTQTEYPADKCIHQLFEEQAKRTPNAIAVVYENESLTYQELNNRGNQLAHNLQKLGVKPDTLVGICLERSLELVVGLLAILKAGGAYVPIDPHYPQERLTYLLADTQVKILLTSQSLTSLLPANLAKIICLDSDWDLIAKENPDNFESGVTVENLAYVIYTSGSTGQPKGAMNCHRGVVNRLLWMQDTYPLTQGDRILQKTPFSFDVSVWEFFCPLLTGARLVVAKPEGHKDSVYLIKLIQDQQITTLHFVPSMLRVLLQEADLEKCQSLKRVICSGEALPNDLSQRFFERFNCELHNLYGPTEAAIDVTYWACSPNWKREVVPIGRPVANTQIYLLNADLQPVPIGVVGELHIGGVQLARGYFNRPELTAEKFIANPFYPSLQKE…	Cyanobacteriota	CAD29797.1
CAD29797.1.A2	alanine	SDEEQAQILWDWNRTQTDLPPQQCVHQLFEIQVERSPDAVAIVWNQERLTYRQLNEQANQVAHYLQNLGVESESLVGICLERSLSLVVGLLGILKAGGAYVPLDPHYPTERLELILTDSQVPVLLTQQTLLSHLSHYSGDRVVLDRDAAIIAQQPKTNPKSQVSSSNSVYVIYTSGSTGKPKGVVIEHRSTVTLLDWARTVFSFDELAGVLASTSVCFDLSVFELFLPLTVGGAVILADNALALPNLAAATEVTLINTVPTAIAQLLALEAIPQSVRTVNLAGEPLSNSLVQKLYQLPQIERVYNLYGPSEDTSYSTFSCIEKGATTQPSIGRPIAHSQVYLLNATHQPVPLGTIGELYMGGAGLARGYLHRPELTAEKFIANPFHSPLQKYQGLSPSP…	Cyanobacteriota	CAD29797.1
CAD29798.1.A1|Q8G982.A1	arginine	EWNDTAVDYPQHQCLHHLVEEQVLKTPEAIAVIFEGQELTYQALNERANQLAHYLQEKGVKPEVLVGIYFERSLEAIIGILAILKAGGAYVPLDPTYPRDRLDYMLTDSAVSILLTQQSLVTNLREDLDTLKIESFCLDSDWLILENYSRENPSSSVQSENLAYLIYTSGSTGKPKGVMNLHQGICNNILRTKDSYPTTNRDRLLQISSLAFDASVLDIFWSLSSGMALIIPKPEGTKDLAYLIQLMIEKKVSQVFFVPSLLRLLLQQPNLENCRYLKRVFCGGEALSSELMQQFFQHFNCELHNLYGPTETSVDATCWQCPPRTDDPAIAIGRPIANTQIYILDRHLQPVPVGIVGELHIGGIPLARGYLNQLELTAEKFIPNPFGQGKLYKTGDLVR…	Cyanobacteriota	CAD29798.1	Q8G982
CAD29799.1.A1	arginine	FEEQVKLNPNAIAVIFEDQKLTYQQLNKQANQLAHYLQEKGVNKEVLVGIFIERSLEMIIGILGILKAGGAYIPLDPNYPAERLTYMISDSRCSILLTQQSLVQFLPPNQAELLCLDRDWQSIANYSQENPINAVTSDNLAYVIYTSGSTGKPKGVMNLHRGICNNLWRLIDAYPLTLEDRILQLTPFSFDPSVWEIFWSLISGTTLVVAKPEGHKDIAYLINLIASEQVTNIGFVPSMLRVFLQQPNLESCRCLKRIFCGGEALSYELNQLFFERLNCELHNLYGPTETAVDATYFQCKPQSNYQIIPIGRPIANTQIYILDQYLQPVPIGVAGELHIGGVPLARGYLNQPELTAKNFISNPFGNGKLYKTGDLARYLPDGNIEYLGRIDNQVKLRGL…	Cyanobacteriota	CAD29799.1
AAO62585.1.A1	cinnamic acid	NAMLFGDQLEDIWRTLPEVLSDAAKYESQGITYIRSDESQYFQTYKDLYNDALIILDGLYRRGLKLGDKAILQIGRNQDFIPALWACFLGGIIPAPLSIAPNYDIQNAAVKKLENVWQILEKPIILTDCELISKIEKLTTQSHLKELRVVSIDKLRSNQSLSNQLSAHELPHLTPLDPALLLFTSGSTGLPKGVMLHHRNLLSMSVGTVRMNNFTRQEVTLNWMPLDHVGAIVFLGIMAVDLACHQIHVPIELILRQPLKWLGLIQKYQATISWSPNFAFSLINQHTEELNQSCYDLSSIKFLVNAGEQVSVKTIRLFLEILEKHKLRDRVIKPAFGMTESCSGITWSAGLSKDELIEENSFVSLGRPIPGATIRIIDQENNILPENEVGRLQIKGPSV…	Cyanobacteriota	AAO62585.1
AAO62586.1.A1	serine	FEEQVERSPDAIAVVFDNQQLTYRHLNERANQLAHYLQKLGVKPELLVGICIERSLEMIVGLLGILKAGGAYVPLDPSYPKERLSYMLEDTGVKVLLTQRSLTELLPENQAIVVSLDGDWQVIAQENQNNLNSGVKGENLAYVIYTSGSTGKPKGAMNTHKGISNRLVWMQNTYQLTSSDRILQKTPFSFDVSVWEFFWPLLAGATLVVVKPQGHKDNTYLIKLIQQQQITTIHFVPSMLRVFLQEPSLENCSCLKRVICSGEALPYELTQRFFERLNCELHNLYGPTEAAIDVTFWHCLPQIQQQIVPIGRPIANTQIYILDQYLQPVPVGIAGELHIGGVGLARGYLNRPELTSHKFISHSFGDGKLYKTGDLARYLPDGNIEFLGRIDHQVKIRGF…	Cyanobacteriota	AAO62586.1
AAO62586.1.A2	alanine	FEEQVERSPNAVAVVFENQQLTYQELNEQANQLAHYLQTKGVKPEVLVGICLERSPQMVVGLLGILKAGGAYVPLDPTYPTQRLEMILADSQVSVLLTQQKLVARLPENKADMVILNTDGGDISLKNKKNPISQVNSRNSAYAIYTSGSTGKPKGVVIEHHSTITLLCWAKQVFTTDELAGVLASTSICFDLSVFELFVPLAWGGKVILAQNALDLPSLQAQEVTLINTVPTAIAQLLQIKGIPNCVQTINLAGEPLSNQLAQQLYQQENIQRVYNLYGPSEDTTYSTFSLVQKGAIKQPSIGRPISNTQIYIFNPDLQPVPIGIVGELYIGGEGLARGYLNQPELTSQKFIANPFDNSQKLYKTGDLARYLPDGNIEFLGRIDNQVKLRGFRIELGEV…	Cyanobacteriota	AAO62586.1
AAF00957.1.A1|AAX73195.1.A1|BAB12213.1.A1	cinnamic acid	MSKHSISFGGQLEDNWRTLSEVLETATKHNNHGITYIRNDATEYFQSYQDLYQDALVILNGLEQKGIKLGHKVILQIAKNQDFIPALWACFLGGIIPVPLTVAPSYDLENSAVKKLENVWKILDNPLILSDSELITEIEKLGTYSHLEGWQVISVNELRKAPSKIEQLPILDPQDAALLLFTSGSTGMPKGVILTHHNILSMTAGTVVMNHFTQQEVTLNWMPLDHVGAIVFLGIMAVDLACDQIHVPMELVLRQPLQWLELIQKHQVSISWSPNFAFSLINQQAEELKHVSYNLSSMKFLVNAGEQVSVKTIRLFLEILEKHQLQERAIKPAFGMTESCSGITWSAGLSKNELTEENSFVSLGKPIPGATIRIVDQENNPLPEREIGRLQIQGNSVTK…	Cyanobacteriota	AAF00957.1
BAH22762.1.A1	aspartic acid	FEEQVERTPDNIAVVFEDQQLNYRELNARANQLAHYLQKLGVGPDVLVGICVERSLEMIVGLLGILKAGGGYVPLEPAYPQERLDFMLGESQAQVLLTQSSLAARFTHHDIPVVYLDSDWQKIAEFEEENPKNTTTAKNLIYTIFTSGSTGKAKGVAIEHRQLLNYLNGIRERCLSKPGGQFALVSTFAADLGNTVIFPSLINGGCLHILSEARTTDSNAFLEYCQQHPFDYLKIVPSHLAALLSAAQLETRLPWQKLILGGETTTWNLAEKVLIHAPQCQIFNHYGPTEATVGVLTFAMDSQSISPSQRDSSTQNVPLGRPLANTQIYLLDQNLQPVPIGVQGELYIAGASLARGYLNRPELTNEKFISHPFHQTTESRLYKTGDLARYLLDGNIEYL…	Cyanobacteriota	BAH22762.1
BAH22763.1.A1	threonine	VAVVYSDQQLTYNELNNRANQLAHYLQSLGVKPDQLVGICLERSLEMIVGLLGILKAGGAYVPLDPEYPIERLSFMLEDAQLSVLLTQQKLGETLPQHQAQIIYLDTDWEKIAENSHSNPENTVTPDNLAYVIYTSGSTGKPKGVLVNHSNVVRLFAATDAWYNFSSQDVWSLFHSYAFDFSVWEMWGALLYGGRLVVVPYLITRSPEAFYQLLCQEKVTILNQTPTAFRQLIQAEKSLKGSFPLSRGDRSSTTDNDLSLRLVIFGGEALEINSLQPWFQRHGDQCPQLVNMYGITETTVHVTYRPLSMTDLDSTASVIGRPIPDLQVYLLDQYLQLVPVGVPGEMYVGGAGVTKGYLNRPELTTERFISSPFEKDEVIPPTPLNKGGNEPSKLYKTGD…	Cyanobacteriota	BAH22763.1
BAH22764.1.A1	arginine	FEQQVKQNPQAIAVRLEDEFLTYEELNCKANQLAHYLQSLGVKSDSLVGIFVERSLEMIIGILGILKAGGAYVPLDINYPQERITYLIEDTQLSIVLTQSKFIEQLPQFQGTTICLDQDWSTIAKQSTVNPLVAVEQHNLAYIIYTSGSTGQPKGVMIEHRSVVNYILTTIREYGITSEDQILQFSSICFDASVEEIFVSLLSGATLVLRTEEMLRSSEDFWQCCQKWQLTVLGIPTAYWHQLASELTPDTLPILSKIKLIVIGGEAIQPAKVQQWQTVTGQYSPLPRLLNAYGPTEATIAATFSEFTSPTITNVPIGRPISNTQVYILDAFLQPVPVGVAGELHIGGVGLARGYLNRPELTQEKFIPNSFEKDEVIPPTPLNKGGNEPSKLYKTGDLC…	Cyanobacteriota	BAH22764.1
BAH22764.1.A3	isoleucine	FEEQVKRTPNAVAVVCSQQQLTYNELNCRANQLAHYLQKLGVKPEELVGICLERSLDMIVGLLAILKVGGAYVPIDPDYPQERISFMLQDTQVKIILTCESLQNSLPNHQAIVICLDKDWPQINQTSQENLNSTVSADNLAYVIYTSGSTGIPKGVIVTHQAVNRLVLNTNYIQFTPDDRVVQASNIAFDAATFEIWGALLNGAKIIIIAKSVLLSPQELALSLKENQISVLFLTTALFNQLANLVPQAFSSLRCLLFGGEAVEPKWVQEVLEKGAPQRLLHVYGPTENTTFSSWYLVENVASTATTIPIGKAIANTQIYLLDKNLQPVPIGVVGELHIGGAGLAKGYLNRPELTQEKFIPNPFEKDEVIPPTPLNKGGNEPSKLYKTGDLARYLPDGN…	Cyanobacteriota	BAH22764.1
AHB82056.1.A1	asparagine	FEARARETPDAIAVAVDADLAQGSSVPAQALTYAELDRRASRLAAELRAKGAGPESRVAILAPRSPELIVGLLGILKAGAAFLPLDPAYPASRLTWMLEDAGARLLVTVRSHAGALPAATAERVLVDEVCVDAASGAPAAEPGAAVQPGNLAYLMYTSGSTGRPKGVMIPHAGFADYLRWCREVYPVTDGDGTPLHGSIAFDATLTSIFPALCAGRAVFVVPDEHEIEGLVRALRGGRRFGFVKLTPSHLGMLAELSGGANLLECTGALILGGEALTEAPLAPWKQRAPRLRILNEYGPTEAVVGCAIHEGWDVLPLSGGASIGRPAANTQLYVLDEQMRLLPPGVIGELYIGGVCLARGYNRAPALTAQRFVPNPFAGRTPGAAPGSRLYRTGDRARF…	Myxococcota	AHB82056.1
AHB82058.1.A2	tryptophan	FSQVARRTPEATAIVATDGALSYAELDQRSDRLAARLQAAGVGPEVLVGLFVEDPAAQVVGLVAILKAGGAYVPIDPRYPEDRIAYMLADSRARVVLTERRLAGGLPSGCDAVPIDADDGAAGEPAPRAPALPDSLAYVIYTSGSTGRPKGVGVSHRAICNLARAHIEEYGIDAGSRILQLVSLSFDVATSDVVMALLCGATLCVSTPEERAPGAGLVERIAAQRITHLQIPASLLVALPHAELPELRALVVGGESCPMDVLQRWRSGRRLFNAYGPTEATVAVTIGEIGSGDLVAHIGGPIASTRVYILDAHLEPVPLGVAGELYIGGLQLARGYLGQPGATAERFLPDPHAPEPGARMYRTGDLARYREHGRIEFLGRADHQVKVNGNRIELGEIEA…	Myxococcota	AHB82058.1
AHB82058.1.A3	glycine	AAQARRTPDAVAVSCGSDALTYAELHRRSSALASRLRGLGVGPEVVVGVFVERSLDLVVGLLGVLEAGGAYLPLDTDYPAERLAFMMRDARAPLVLTQRHLLDRLPDAGAQAVCLDAAWPEAPAAPAGHAPAAAAGREAGPGDTAYVLYTSGSTGRPKGVSVTHACLRNFLLAMREAPGLSAADVLLSVTTISFDIAGLELYLPLVTGARVEILGRDAARDARQLMAALRDAGATVMQATPTTWRMLLEEAWQPGRLQRALCGGEALPGDLAEQLLGRGLEVWNLYGPTETTIWSTVKRVERAADPEAAPGAVCSIGRPIANTELYVLDRHLEPVPPGVPGELFIAGEGVARGYLGRPALTAERFVPDPFGDRPGARMYRTGDLVRYGARGELEFIGRI…	Myxococcota	AHB82058.1
AHB82059.1.A1	glycine	FEAQVEAQPDAIAARFEGEALSYRALDERANQLAWHLAELGVKPGARVAFCVDRSLAMLVGLLGVLKAGGAYVAMDPAYPAQRLAFMLEDCRPALVLTEARLAPSLPESGARVVLLDRDWPEIAARSAGAPPRALGAAHPAYVLYTSGSTGRPKGVEVPHGALLNFLIAMRERPGLARGEVLLAVTTISFDIAGLELYLPLVAGGCVALLSQAAARDPSRLAQAIRDAGATVMQATPATYRMLVAADADLGPLRRVLCGGEALPRPLSEQLLQRGLEVWNLYGPTETTIWSTVRRVLRREDGEEAEGVEPIGRPIDNTRIYVIDRRGEPVPVGVAGELCIAGDGVASGYLGRPGLTAERFVPEPFGPAPGARMYRTGDLARYRADGTLEFLGRLDQQVK…	Myxococcota	AHB82059.1
CCP45167.1.A1|O05819.A1|Q7TYQ8.A1	N6-hydroxylysine	FAEIAAAQPDSVAVSWADGQLTYRELDALADRLATGLRRADVSRETPVAVALSRGPRYVAAMLAVLKAGGMIVPLDPAMPGERVAEILRQTSAPVVIDEGVFAASVGADILEEDRAITVPVDQAAYVIFTSGTTGTPKGVIGTHRALSAYADDHIERVLRPAAQRLGRPLRIAHAWSFTFDAAWQPLVALLDGHAVHIVDDHRQRDAGALVEAIDRFGLDMIDTTPSMFAQLHNAGLLDRAPLAVLALGGEALGAATWRMIQQNCARTAMTAFNCYGPTETTVEAVVAAVAEHARPVIGRPTCTTRAYVMDSWLRPVPDGVAGELYLAGAQLTRGYLGRPAETAARFVAEPNGRGSRMYRTGDVVRRLPDGGLEFLGRSDDQVKIRGFRVEPGEIAAVL…	Actinomycetota	CCP45167.1	O05819
AAK57184.1.A1	alanine	AEERGRLLNDWNGPVLDVPALCMHELVQAQAERTPQAVAVVSGQKTLTYAELNRRANQLAHHLRRLGIQKEERVGLCVERTEDIVIGLLAILKAGGAYVPLDPAYPKERLALILEDAQVPVLLTQQRLVPELPATQARVVCLDKDWPTIGAESDTNPERITAPEAIAYLIYTSGSTGKPKGVMIEHRNAVAFLIWAMSVFSPKELAGTLASTSICFDLSVFEIFTPLCCGAKVIVAKNALELPELPAAREVTLINTVPSAMGALLRSGGVPSSVAIVNLAGEALAGALVDQIYQLDHVRDVFNLYGPSETTTYSTFTRVNRGQTPTIGRPVGNTQVYALDSNREPMPIGVPGEVYIGGMGVARGYLGRPELTAERFVRSPFGGGSEARLYRTGDLARWL…	Myxococcota	AAK57184.1
APZ78821.1.A1|CAG29031.1.A1|Q50JA3.A1	threonine	VTATQPQGSTQLVGQVDRAGESTITAWFEAQVARTPDAAALSFGDVHLSYAELNARANVVAHEVRGRGVGPESLVGICVERSAELVIAILGVLKAGGAYVPLDPASPRERLALILEDAEVTALVTETKRRDELPTEKVPTIFVDALQWQEGQRAPNPAPGLTPDNAAYVIYTSGSTGRPKGVIVTHANATRLFTTTDALYGFGPSDVWTLFHSAAFDFSVWELWGALFYGGRLVVVPHWMTRSPEAFGELIAREGVTVLNQTPSAFRALLRAPSIADGVGGRGLKWIIFGGEALDAATVRPWFERYADAATRLINMYGITETTVHVTYHHVTQADLSSAASLIGRPIPDLVINLLDEHGQPVPDGVPGEMYVGGAGVARGYLKRPELTAQRFIHNPSAP…	Myxococcota	APZ78821.1	Q50JA3
APZ78821.1.A2|CAG29031.1.A2|Q50JA3.A2	leucine	NILDAREAGRLAEWATGPSAPAVPGSVVEMFLEQVARAPDAIAIERGDLKLSYGELDRRSTRLARHLATLGFGPEKRAALCLPGSVEFIVSMLGVWKAGGAYVPVDPEYPEARIEHMLEDSSAELLLTVRAAGERPRFQGRTLWMDEEIPEHAHPPELGLPSASAAAYVIYTSGSTGKPKGAVLEHRGLANISAVSRERFALGADGAVLQFASPSFDASVWEITAALTSGARLVLPTDETSRAGEGLAALLTQKRISLTLLPPSTLAALPEGAYPDLRVLISGGEACTAELVKKWAVGSRRFFNAYGPTETTIYATLAELTPDQAGAPPIGRPIPGSVVRILDSAQRQVPIGVPGELCIGGIAVGRGYHGLESLTRERFIQDTFSSNPAARLYRSGDLA…	Myxococcota	APZ78821.1	Q50JA3
APZ78822.1.A1|CAG29032.1.A1	alanine	ARVARRSPEATALVGADGRRLTYRELDEHASRVAWRLRQLGVQREARIGVGIGKSVELIVGMLGVLKAGGAYLPLDLNYPAERLAYLVRDASPAAILNVGVDPIPDTAIPRIDVSQVMAGEKAPPGFVPEPVLMENLAYAIYTSGSTGAPKGVLVSHRNMMNLVAWYVEDAQLTAEDRVTQACSTTFDVSVMDIWPTLVTGAALYLVSPELLLSPSELPRWLTERQMTVSFLPTPIAEAALALKWPESSKLRLMITGGDRLHVFPPPDVRFQLMNIYGPAETTVASTAAIFEPGLQEGLPSIGRPVANDRIYILDRSQRPVAPGILGELYIGGIGVSRGYLNRPELTATRFVPDPFSGEPGARMYASGDLAHFLPDGNLAFHGRLDRQVQVRGVRVELG…	Myxococcota	APZ78822.1
APZ78822.1.A3|CAG29032.1.A3	alanine	VEEQAQRAPDSIALELGGAVLTYGELNERANRAAHQLMDFGAGPEKLVALAVPRSFELIIGLLAIWKAGAAYVPLDLSYPKARLDTIFEDSGARLLVSTHAAEAKWRAPHARTLWLDDPPASGRGGNPDSGVRMENAAYVIYTSGSTGQPKGVILEHRGLANVIEMQRHELAADSSCVMLQFSSISFDVSVWEIVMALANGGRLVLAPADTLLAGEELAKVLINHRVTHMVLPPTSYAALPADREYPSLRLLLSAGEALPPEVVNTWAKPSVQFVNAYGPTEVTIICTLGQCKQGDPGAPTIGRPALNLEGYVLDSHGELLPIGVPGELHLGGIGVARGYLNRDELTRQKFIPHPFKPSERLYRSGDLVRWRKDGNLEYLGRIDHQVKLRGYRIELGEI…	Myxococcota	APZ78822.1
AAF19811.1.A1	cysteine	VVRLPEAQRARRETFNATTASIPEARLDGLFLAQAEQGPQRMAILEPALRMSYGELLGQAGSLAAHLAELGARPNELTAVVLEKGWRQIVAVTAIHLAGSAYLPIDPALPEERRRLLLEEGQVKVVLTESHLAERLSWPASVRVVAIADTARGAPPRLPARAASDMAYCIYTSGSTGRPKGVKIEHRAAANTILDINERFGVGPADRVFALSSLGFDLSVYDIFGSLAAGAAIVLPQPEVTRDPAHWLQVLRQQGVTIWNSVPTLMEMLVDQVEARGELLPETLRLVMLSGDWIPVTLPDRIRRLSRDIRVISLGGATEASIWSIIHPIGRVDPAARSIPYGRPMLNQRFYVLDEKLAPRPDHVPGDLYIGGVGLAQGYFRDEETTRARFFNHPRTGER…	Myxococcota	AAF19811.1
BAD55611.1.A1|YP_116975.1.A1	N6-hydroxylysine	LERAAAQRPGDLALVSDDTELTYDQLHRRANRVARLLIAEGIGTEDIVGLRMTTSVEFVVAMLAVLKSGAAYLPIDPAYPEDRIEYLVEDAEPALVLGPVEFAAAESAAADLPDTAPTDADRVRPLLPGNLAYVIYTSGSTGKPKGVPVPHAAIAEHVESFTAEWGMTAEDRLLQSSSVSFDASLLDLFVTLSLGARLIVPKPDAFRDIAYVADLITRRGVTVLHMVPSMLSTFLLLPEVSEWRALRHVPVGGEALPGEVADKFAGVFDAELRNHYGPTEAVVCSTHMPVEGPQGTGVVPIGVPNRNVYTYVLDEALQLVPAGVVGELYLGGDQLARGYLGRPELTAQRFVADPFTPGARLYRTGDLVRRNHFGELEFVGRADEQVKVRGFRIELGEVE…	Actinomycetota	BAD55611.1
BAD55612.1.A1|YP_116976.1.A1	N6-hydroxylysine	FERQVERTPDALALTTGAGDRVTYRELHAAAARLAGELAEHGVGPERVVALTLPRSAQSLVAILAVLAAGGAYVPVDIALPQTRIDSILRQAAPVLALTVAATAASAGDVPTLVLDDPAVRQRIAAREPVAPVVARHPEHCAYIIFTSGSTGEPKGVADTNAAVAAYFADHRARCYRPATARLGRPLRIAHAWSLSFDASWQPMVGLLDGQALHLFDAEEMRDAGRIVAGMAEFGVDMIDTTPSMLAQLDAAGLLERRLPVLALGGEAIDTALWNRLRALPDTAVYNCYGPTETTVEAVVAPVGRYETPTIGTPNAGMAGYVLDSMLRPVPRGAVGELYLAGPQLARGYVGKPGVTADRFVADPLRPGARMYRTGDLVRRLPHGGFAYLGRADDQVKIR…	Actinomycetota	BAD55612.1
BAD55613.1.A1|YP_116977.1.A1	threonine	GIGADEGRWTYGELAGQALAVAGALRAEGVGRGDAVAVQLPKGRDQILAVLGVLAAGATYVPIGFDQPVGRRAEILRTGDIVAALTVPGADLGVPIPTLSIDAARAYPAPLDAPDIPPTSEIAYVIFTSGSTGVPKGVDVPHSGAMNTIDAVNDWFEVGSADRVLALSALEFDASVYDIFGMFAVGGSIVAVDAERRAEATTWVDLLRHHRVTILNCVPSMLDMILEIGGDELGDSLRAVTLGGDWVGADLARRLARQVPGCRFSGLGGATETSIHNTICEVVGEPPAHWATVPFGVPLRNVRCRVVSQAGRDCPDWVPGEFWVGGANVAAGYRNDPERTAERFVEHDGMRWYKTGDMARYWPDGTIEFLGRADHQVQIRGYRVELGEVESALRTVPGV…	Actinomycetota	BAD55613.1
AAF15891.2.A2|Q9RAH4.A2	serine	VEQQQLLVEWNNTQVDYPLDKCLHQLFEEQVALTPDAVAVVFENQQLTYQQLNCRANELAHYLQSLGVEADVLVGICVERSLLMVVGLLGILKAGGAYVPLDPDYPQERLSFMLEDAQLRVLLTQHQLKEKLPQHQGQVVCLDTDWQFISQSSQENLITTVQASNLAYVIYTSGSTGKPKGAMNTHLGICNRLLWMQQAYQLTALDCILQKTPFSFDVSVWEFFWPLITGARLVVAKPGGHKDSAYLVNLILEQQVTHVHFVPSMLQVFLEEQNLENCRSLKRVICSGEALPVELQERFFARLECELHNLYGPTEAAIDVTYWQCFPNGHLRTVPIGRAIANTQIYILDEHLQPVPVGVAGELHIAGVGLAKGYLNRPDLTTDKFIPNPFSREVGEQGS…	Cyanobacteriota	AAF15891.2	Q9RAH4
AAF15891.2.A3	4-methylproline	EWNDTQVDYPQDLCIHQLFEKQVDSTPDAIALIARSANAVVFEDQQLTYYELNYRANQLAHYLQSLGVGSDALVGLCVERSLEMVIGLLGILKAGAAYVPLDPEYPPERLSFILEDAQVSVLLTQQSILDRLPQHQANQVCLDTDAQLISQCSQDNLISDVQANNLAYIIYTSGSTGQPKGIAMNQLALSNLILWHRENLKIPRGAKTLQFASINFDVSFQEIFTTWCSGGTLFLIGEELRRDTSALLGFLQQKAIERMFLPFVALQQLAEVAIGGELVNSHLREIITAGEQLQITPAISQWLSKLTDCTLHNHYGPSESHLATSFTLTNSVETWPLLPPVGRPIANAQIYILDRFLQPVPVGVPGELYIAGVLLSQGYFNRPELTLEKFIPNPFKRSR…	Cyanobacteriota	AAF15891.2
AAF15891.2.A4|Q9RAH4.A4	leucine	VEQHQLLVEWTDTQVDYPLDKCIHQLFEEQVQRTPDAVAVVFEDQQLTYHELNSRANQLAHYLKSLGVSTDMLVGICVERSIEMVVGLLGILKAGGAYLPLDPEYPTERLHFMLEDAQVSVLLTQQKLLDRLAQHQAKLVCLDTDWQLISQSSQDNLITETQAANLAYVIYTSGSTGQPKGVLIAHQGLLNLVFWHQNTFKITTLDKATQLAGTAFDAAVWELWPYLTAGASIYLVKSEFLSSLVKLRDWLISKKITISFLPTPLAQELLSLEWPTESLALRTILTGGDKLHQYPSDLVPSQLVNNYGPTENTVVTTSGLVVAKEQDQISPSIGRAIANTQIYILDNNLQLVPIGIPGELHIAGVGLAKGYLNRPELTTEKFIPNPFKRSREAGEQGSR…	Cyanobacteriota	AAF15891.2	Q9RAH4
AAF17280.1.A1|Q9RAH2.A1	leucine	QLLLKWNDTGVDYPQDKCIHLLFEEQVELTPDAVAVVYENQHLTYHELNCRANQLAHYLKSLGVKADVLVGICVERSLEMVVGLLGILKAGGAYLPLASDYPTERLRLMLEDAQVSVLLTQQKLIDRLPEHTAQRVCLDADWQVISQLSQDNLIPETQATNLAYVIYTSGSTGQPKGVLIAHQGLLNLVFWHQRTFKITTLDKATQLAGTAFDAAVWELWPYLTAGASIYLVKPEILLSPVDLQDWLESKKITISFLPTPMAEQLLSLEWPESTTLRTMLTGGDKLHRYPSGLLPFQVVNNYGPTENTVVSTSGLVVSNGRDNNISPPIGRPIANVEIYILDSYLQPVPVGVPGELHIGGAGLARGYLNRPQLTQEKFISNPFKRSRGAGEQRSRGETF…	Cyanobacteriota	AAF17280.1	Q9RAH2
AAF17280.1.A2|Q9RAH2.A2	glycine	QLLVEWNDTGVDYPQDLCIYQLFEEQVQRTPDAVAVIFENQQLTYYQLNCRANQLANYLQSLGVSADVLVGICVERSIEMVVGLLGILKAGGAYVPLDPDYPQQRLSFILDDAALPVLLTQQSLLESLPEHTAQVVCLDSDRQLIEQHSRENPLTGSKPENLAYVIYTSGSTGQPKGVQVSHNCVVNFLASMSHCPGLTDSDTFCAVTTISFDIAALELYLPLIVGAKVVVVGREVASDGARLLLELQHSSTTVMQATPATWQMLVASGLSTQQLGMKLLCGGEALPPQLAHQLLETGAQVWNLYGPTETTIWSSICQLRNESTQLEARSAIASGAALRAIAPIGRPIANTQFYILDSHLQPVPVGVAGELHIGGLGLAKGYLNRPQLTQEKFISNPFK…	Cyanobacteriota	AAF17280.1	Q9RAH2
AAF17280.1.A3	asparagine	VDYPQDLCIYQLFEEQVDSTPDAVALEFENKQLTYQQLNSRANQLAHYLKSLGVSADVLVGICVERSIEMVVGLLGILKAGGAYVPIDPNYPQERIRFMLQDCGAKVLLTHSQLKLGAGDWGSGTGNKETFPQSPSILYLDRDNFANQSTENPSRQSQPDDLAYVIYTSGSTGKPKGVQLPHRGLSNYLHWAKDYYAVAQGQGTPVQSSLSFDATITSLYLPLICGRTTILVREKQELQLLADIVKQNNHLSLVKITPSHLEILNQQIEPDTMPNRVNAFVLGGEALHANQIIPWLTHAPDTRLINEYGPTEAVVGCCVYEATGKRDLAGDLLIGQPIANVRIYILDNQNQLLPVGIPGELCIAGAGLARGYLNRPELTAEKFIELDLFGKKERIYKTG…	Cyanobacteriota	AAF17280.1
AAF17281.1.A1|Q9RAH1.A1	tyrosine	FEEQVELTPDAIAVVFENQQLTYRQLNCCANHLAHYLQSLGIKPDTLVGICVERSIEMVVGLLGILKAGGAYLPLDPEYPTERLVFMLEYAQVSILLTQQRLIDRLPEHQAKLICLDETWEQIAQNNQDNPISEVKAFHLANLIYTSGSTGKPKGVMVEHKGLCNLAQAQIQTFGLTSDSRVLQFASFSFDASISEILMALGSGATLYLGTKDSLLPGKPLIEQLSNHCITHITLPPSALAVMPGSELSALQTIIVAGEASSAELIRQWSAGRNFFNAYGPTEASVCATIAKCTEDDNKISIGKAIANVQVYILDEYLQPVPIGVPGELHIGGLGLARGYLNRPELTKEKFIPNPFKGAGEQGGRGAEILPNSQSPIPSPRLYKTGDLARYLPDGNIEY…	Cyanobacteriota	AAF17281.1	Q9RAH1
AAF17281.1.A2	proline	FEEQVERTPNAVAVEFVDERSEASRRVNQQLTYQQLNCRANQLAHYLKSLGVTADVLVGICVERSLQMVVGLLGILKAGGAYVPLDPNYPQERLAFMLEDAQVSVLLTQHSLLDRLPQHQASQVFLDTDWQMISQLSQDNLISGVQTNNLAYVIYTSGSTGKPKGVALNQLALCNLILWQLQNNTISTGAKTLQFAPISFDVSFQEIFTTWFSGGTLFLITEELRRDTSALLGFLQQKAIERLFVPFVALQQLAEVAIGGELVNSHLREIITAGEQLQMTPAISQWLSKLNDCTLHNHYGPSESHVIITFTLNNSVETWPLLPPIGRPIANTQIYILDKYLQPVPVDVAGELHIGGVSLARGYLNRPELTQQRFIPNPFSTDPDSRLYKTGDLARYLPD…	Cyanobacteriota	AAF17281.1
AEU11003.1.A1	proline	DSVAVVFENQQLTYGELNSRANQLAHHLRSLGVGADVLVGICVERSIEMVVGLLGILKAGGAYVPLDSEYPTERLAFMLEDAQVSVLLTQQNLVEKLPPNHAQLVCLDNDWQIISQLSQENLVCGVQENNLGYVIYTSGSTGQPKGVAMNQLALCNLMLWQLQNTSITSSKAKTLQFAPISFDVSFQEMFSTWCSGGTLLLIDSQLRREPLALLGLLKEQGVERVFLPFVALQQLAEVAVDSELVINHLKEVITAGEQLQITPAISKWFSQLNGCTLHNHYGPSESHVVTTLTLSDAVENWALLPPIGRPITNTQIYILDEYLQPVPIGVPGELHIGGVCLARGYLNRPELTQERFIPNPFNNSKLYKTGDLARYLPDGNIEYLGRIDNQVKIRGFRIE…	Cyanobacteriota	AEU11003.1
AEU11003.1.A2	phenylalanine	NAVAVVFQEQQLTYQQLNSRANQLAHYLRSLGVRAEVLVGICVERSLEMLIGLLGILKAGGAYLPLDPEYPIERLTFMLEDAQVSVLLTQQHLVEKLPPNQAQLVCIDEVWQEILQNKQDNLTKVVTPFNLANVIYTSGSTGKPKGVMVEHRGLCNLAQAQIQTFSLHSDSRILQFASFSFDASIWEVLMAFGSGATLYLGTKDSLMPGTPLIDRLTNDGITHITLPPSALLVLPEDELPALQTIIVAGEACAVELMQQWSTRRNFFNAYGPTEASVCATVAKCTPNDQKVSIGRPIANTQIYILDQHLQPVPIGVPGELHIGGAGLARGYLNRPELTQEKFIPNPFNNSKLYKTGDLARYLPDGNIEYLGRIDNQVKIRGFRIELGEIETILNQHQNI…	Cyanobacteriota	AEU11003.1
AEU11003.1.A3	isoleucine	DAVAVVCGNQQITYRELNSRANQLAHYLQSLGVKAEVLVGICVERSLEMLVGLLAILKAGGAYLPLDPEYPQERLSFMLEDTQVKVLLTQNKLVESLGQHQARVICLDTDWQSISLENQHNLNTTANSQNLCYVIYTSGSTGTPKGVAVTHQAVNRLVKNTNYIQFTPDDRVAQAANIAFDAATFEIWGALLHGAKLVIIAKSVLFSPPEFAVNIRQQEVSVLFLTTALFNQLASFTPQVFSSLRYLLFGGEAVDPRWVREVLDKGAPQKLLHVYGPTENTTFSSWYLVEDLPSTATTIPIGQAISNTQLYILDQNLQPVPVGVPGELHIGGVGLAREYLNRPELTQEKFIPNPFGGSRGGERLYKTGDLARYLPDGNIEYLGRIDNQVKIRGFRIELG…	Cyanobacteriota	AEU11003.1
AEU11003.1.A4	proline	FEEQVERTPDEIAVVFENQQLTYSELNTRANQLAHYLQSLGVGADVLVGICVERSIEMVVGLLGILKAGGAYVPLDPEYPIERLSFMLSDAAVSVLLTQQQLVEKLPPNQARVIYLDSDWQIISQLSQENVISGVQENNLGYVIYTSGSTGQPKGVAMNQLALCNLILWQLQNTSITSSKAKTLQFAPISFDVSFQEMFSTWCSGGTLLLIDSQLRREPLALLGLLQEQAVERVFVPFVALQQLAEVAVSNELVIDNLREIITAGEQLQITPAISKWFGQLNGCTLNNHYGPSESHVVTTFTLSNSVDNWALLPPIGRAIANTQIYILDECLQPLPVGVPGELYIGGVCLARGYLNRPELTQEKFISNPFGGSKGERLYKTGDLARYLPDGNIEYLGRI…	Cyanobacteriota	AEU11003.1
AEU11006.1.A1	glutamine	DAVAVVFEEQHLTYAQLNAKANQLAHYLQTLGVGAEVLVGIFVERSLEMVVGLLGILKAGGAYLPLDPDYPTERLTFMLEDDQVSVLLTQQRLVESLGKHQARVVHLDSDWLSISEFSQGNPIAQVQASNLAYVIYTSGSTGQPKGVMLSHSNLCNHTFWMQATFPITAKDKVLQKTPFGFDASVWEFYAPLLAGGQLLMAQPGGHTDSAYLLRVIAQEQVTTVQLVPSLLQMLLEQGGIETCHSLKHVFCGGEALPVTLQEGLLSKLNVKLHNLYGPTEACIDATFWNCQQHKYVQVVPIGRPISNTQVYILDQYLQPVPIGVPGELHIGGAGLARGYLNRPELTQEKFIPNPLSGSKGERLYKTGDLARYLPDGNIEYLGRIDNQVKIRGFRIELGE…	Cyanobacteriota	AEU11006.1
AEU11006.1.A2	glycine	DAVAVVFENQQLTYGELNNRANQLARYLRSLGVGADVLVAICVERSLEMVVGLLGILKAGGAYVPLDPEYPQERLSFILKDAQLSVLLTQKQLIDKLPEHQAQLVSLDTDWEVISRLSQDNPITAIQTSNLAYVIYTSGSTGQPKGVQISHRGVSNFLSAMQQRPGITEQDILLGITTIAFDIAALEIFLPLTVGASVVIARRDVTLDGKQLLDLLVKSQATIMQATPATWRLLLEANYQSSHLKILCGGEALPWELANQLLARSGSLWNLYGPTETTIWSSVYQVKSQDSLISIGRAIANTQIYILDQNLQPVPIGVPGELHIGGAGLARGYLNRPELTQEKFISNPFARDKGERLYKTGDLARYLPDGNIQYLGRIDNQVKIRGFRIELGEIEAVLS…	Cyanobacteriota	AEU11006.1
AHD05618.1.A1	serine	FEEQAAKTPEHTACVFGGTSLSYRQLNERANRLARSLREAEVRSDQLVGLMADRSLEMVIGVLAILKAGGAYVPISPDYPEERIRYMLEDSETNLLLVQHHLQGRVAFAGKMMNLNDPEIYGEDGSNLEPISGPKSLAYVIYTSGSTGKPKGVMVEHHSVVNRLWWMQENYPVYETDTILQKTTFTFDVSVWELFWWSIAGSKVCLLTAGGEKDPKHIVETIAEQGITTMHFVPAMLHAFLDYVEQLSNGERKEKLGTLRQVFASGEALPPQHVARFHRLITPVNQVKLINLYGPTEATVDVSYFDCQADREYDVIPIGKPISNIQIYMVGNESEQLQPVGVAGELCISGVGLARGYLNRPELTAEKFVDNPFVPGEKMYRTGDLARWLPDGNIEYLGR…	Bacillota	AHD05618.1
AHD05627.1.A1	asparagine	FEEQVKQTPDRVAVTYGTQSLTYRELNERANQLARILVHRGIGSSQTLIAIMARHSLEMVIGIWAVIKAGGAYLPIDPDYPKERIEYILRDSSAALLLTTSREWKEGYPYNEGSVLLLDDEQLYIGEKEDLSIPVKPEDLVYVIYTSGSTGNPKGTMIKHRGLVNYICWASKTYIRDLDDVFALYSSIAFDLTVTSIFTPLISGNRIEIYDSDGSEFVLNRILQDNKVTVIKLTPAHLSLIKNLNVTESSVRTLIVGGEDLKTLLAGQIYKNFQGEVDIYNEYGPTETVVGCMIHRFDPESDKGASVSIGNAIDNMQIYLLDKWLEPVPAGAVGEIYISGEGVARGYLHRAELTAERFLDNLYMPGYKMYKTGDLAIRSDEGGITYLGRIDHQVKIKGY…	Bacillota	AHD05627.1
EPE34341.1.A1	ornithine	LAVDAWDGKYTYADLARESISLAHHLVGLGLGPEQPVGLCGSVLPLGVSHPFARTSGIVQEAKVRIVLVDESQRTELAKLATTLIVVDSELIAALPSEAKPPETGVTPENVAWILFTSGSTGTPKGVVLQHASLCTSLIGHANTVGINKYTRTFQFAAFTFDVSLCDIFSTLQAGGCVCMPSEDERMNSLAEAASRMEVNYAELTSTVTETISPSQVPSLATLALSGEALKPSVLSTWARHSSVFNSYGPTECSIVASNSKRLSNVEEAQNIGGPMSSIFWVVQAANFHQLCPIGAPGELLIEGPLLARGYLNDEVKTEKAFIIDPDFTKQLGLSPGRRMYRTGDLVRQNQDGSLMYLGRCDSTQVKVRGQRVEVSEIEYQISRQLPEIQTVAVEMLQR…	Fungi	EPE34341.1
EPE34341.1.A2	threonine	NATAICAWDGNLTYAELDMQATWLARYLTSLGACSQRMVGICMDKSKWAGVSMLAVLKAGAVLVPLGVNHPEARIKAMVDDTDTQIILVDEKQRDRLSIQGVRLITVDADILKKLPVLAEKEELLGSVNPDDAAWVIYTSGSTGKPKGVVLQHVALCSSIQAHGARFGMGTSTRMLQFAAHTFDACIQDYFTTLSWGGVVCVPSENDRMSDLTTAMCQMKVTFATLTSTVARLIDPHKVPSMQKLALVGEPVKADVVKQWLGHTIVLNAYGPSECSIHSSCGEPLADSTKSAVIGTGMGTRLWVVDVDYNQLCPIGAPGELLIEGPLLAREYLNDPRKTKAAFVSDPRFAQKFGLAPGTRMYRTGDLVKQNEDSSITHLGRRDTQIKIRGQRVEVGEIE…	Fungi	EPE34341.1
EPE34341.1.A3	4R-hydroxyproline	AVSGWDGELSYSDLADESIRLAYQLISLGIGPEMKVGLCIDKSKWAIIAIMSILFAGGVVVPLGVTHPLPRLDVVIEDASIDLILVDQHQRKRLAALSQNVKLITVNDALLRTLPVHTEPPVTGVVSRNAAWIIYTSGSTGTPKGVVLEHGGCCTSMRTQGKKMNLSAETRALQFTPFTFDVSISDVSATLIYGGCICVISESDRVNNLPGAIREMKVNFASLTPTVAQMLSPAELPSLKTLALTGEAVKPEVVELWMNSVALYDTYGPSEGSVCTCNGPLSSPDQADNIGFPMSTLHWVTQLHNHNQLCPIGAPGELLIEGPLLARGYLNQARTKESFVNDPAFTKQQTGLPSARHIYRTGDLVRQNEDGSFIYLGRRDDQIKIRGQRVEVGEIEYQI…	Fungi	EPE34341.1
EPE34341.1.A4	3R-hydroxyhomotyrosine	LAVQAWDGKLTYGELDNLANRLAHQLVSFGIGSLPDQMVGVCMEKSLFAVVAMLAVLKAGGVVVPLGVTHPITRLDTIIHDTGITVLLVDASQDERLAELSPTRILVNSDHLYHYLPARTQPPKTPVNHMDAAWVIYTSGTTGTPKGAVSEHGTLSTSIKAHGARYGFGHHTRKLNYAAHTFDGTIEDFFTTLSWGGVCCIPSEEDRMDKYKLMEFMNLTKVNSAAMTYTVASLLSPRDLPTLHTLVLGGEPATIDVVSTWMTEVNLFNCYGPSECSIFSAAAGPTKNTNELHNIGFPIGTRLWVADIENYHKLAPIGAPGELLIEGPQLARGYLNDESKTSAAFIVDPAFTTHFKLPLGTRMYRSGDIVRQKNDGSLVYVARRDMQVKIRGQRVEIGE…	Fungi	EPE34341.1
EPE34341.1.A5	3-hydroxyglutamine	AICGWDGDLTYRELSRIATSLAFHLQHELGVGPEQKVGVCMDKSKWAVVAMLAVMYAGGVVVPLGVAHPLTRIRGILIDSASSVVLVDATQRERLVDLHTSLICVDAKLIARLSSQNQKQNQTQKLQVEVTPGNLAWVVYTSGSTGKPKGVMLEHRALSTALQAHGSAFGMDTNTRTIQFAAHTFDAAIQDIFTTFSKGGCVCIPSEHDRVNNLTKAMASMNVNFANFTSTVASMLVPEELPSLKTMILAGEAVTPTAVGLWSQHVTIFNSYGPSECSINSSCSKPVKEVSQASNVGLPLSCCFWVTNTTDYNSLCPIGAPGELLIEGPIQARGYLNDKEQTNKSFVTDPGFTKKLGLSGRRMYRTGDLVRQNADGTLTYLGRQDLQVKIRGQRVEIGE…	Fungi	EPE34341.1
AGZ15458.1.A1	piperazic acid	AVVCDGRTSTYRELDERANAVAWELVRRGAGPEDLVVLALPRTEDLVVGLLGILKSGAGYLPMDPQYLGGRAASVLSEAAPRFAVTDTATWRDMPDNDIEIVDLDRRAEWASPEGAPDDAGRVSPLAPDNLAYVMYTSGSTGTPKGAAITHRSVVNGVRELVRVLDAPPGWRMLAGTSVNFDVSVFELLSALSTGGTAEVVANALVLGERDGWAGQVISGVPSVLGELVEHLGATSGVRTVVFAGDVLPARLVRQVRAALPDARIVNSYGQSESFYATTFSLAASEEWAAGEVAPIGTPLGNMRAYVLGPGLAPVPQGVVGELYVVGTCLGRGYHGRPGMTAERFVADPFGPAGERMYRTGDLARWNPHGELECLGRGDGQVKVRGFRIETAEVEAALA…	Actinomycetota	AGZ15458.1
AGZ15458.1.A2	alanine	DRIALIGEGETLTYGEFNRRANQLAHWLVLQGAGPEQPIAVRIPRSVDLMVAIYAVVKAGAAYLPIDTDLPEDRVRHVLDSAKPLLVLDGALPDVSGYPVVNPERSLSPDNAAYVIYTSGSTGGPKGVQVSHRSIMNRLAWGLAHFDVGVEDRVLLSTSASFDVSVPELFAPLQVGAAVVIARPDGRRDPAYLAELIRRERVTGADFVPSLLEAFVNEPSAKDCTSLRWIEVAGEAFPATLANRFTDLLPDCGAHNLYGPTEAAVEVTAWQHIPGADRVPIGAPIWNTQVYVLDATLRPVAPGVAGELYLAGAGLARGYVGQPGLTANRFVACPFGPAGARMYRTGDLARWTGDGQVEYLGRTDFQVKVRGFRIELGEIEAALTAHPDVDNAVVVVRED…	Actinomycetota	AGZ15458.1
AGZ15459.1.A1	piperazic acid	AVVSGETTLSYRELTARADRLAAVLRERGVGPDVLVAVALPRSADLVVALLGVLRAGGAYLPIDPDHPAARLDLLLGTAAPALVLTDRGTASTLPECRSPVLHLDDAELDGPAVDMPDVGLRPDHLAYVMFTSGSTGTPKGVAITHAAVVNGVLDLRRVVQVEAGSRMLAATSVNFDVSVFEIFTALTSGASVEIVRDVLELAERDRWSGSTISAVPTVFSALLDDIAGKGPGALELDVRTVILAGEALSADLVHKVREVLPEVRVVNAYGQTESFYAATFTLPQRWTGAGPIPIGRPLANMRAHVLGPELAPVAPGVVGELYVAGLVARGYHRAAGATAERFVACPFGPAGARMYRTGDLARWDEDGHLRYAGRADGQTKINGIRVDPTEIETVLGRH…	Actinomycetota	AGZ15459.1
AGZ15459.1.A2	3-hydroxy-3-methylproline	VAVIAAGESLTYAELDARAERLAVELAGRGVGPEIVVGVVLPRTVNAAVALLSVLKAGGAYLPVDPAYAGARLPYILPGARPHLVLTDADTRTVLPATDIPVLVLDDLDLRAGGTDATAGAVRPTAGPGNLASIVYTSGSTGVPKGVGITHATVVNAVGALVAHAGMASGRRVLLAASIGFDVATFELFSALTTGGSVEIVRDVLALVERDTWDVDVICSVPSAFAELVDQLGDRIRPTALNISGEVLTPALARRVRARWPQARVINSYGPSETFYATGHLLDPDQPYADGVPIGRPFPGVRSYILGPDLTLLPQGTPGELYLAGAGRGYHRQAGMTAERFVPDPYGPPGSRMYRSGDLARLTPEGELQHLGRIDTQVKIRGYRVEPGEVEAALTAHPH…	Actinomycetota	AGZ15459.1
AGZ15476.1.A1	3-hydroxyleucine	DAVAVVSGDSAVSYRELDERSTRVAEALRRRHIGPEAVVAVALPRSVDLVVALLGVVKAGGAYLPVDPALPAGRMTSVAGDASVCALLTDTATAEGIPGDPDVPTILLDDLGSDTADAAGGGATDVAVPVRPDGLLAVLYGSAGSAGTAAGVAVTHRNLERLVLDRHWQDGGDGAVLWHSPYTFDTFALEVWVPLLNGGRVVVAPPGSSAVDALADSRSTDEVSAMWLSAGRFSAIAAEHPERLAGLREVWTGGDRVSAAAVRRVREACPELTIVTGHGPTETTGFAAGRRLTADAPAHPAGALGDPMDHTALYVLGPGLAPVPVGVAGELYVAGPGVARGYVGRPGPTAERFVACPFGPPGGLMHRTGDRVRWAADGGLEYVGRTDTRVEIRGVRIEA…	Actinomycetota	AGZ15476.1
AEF33078.1.A1	threonine	FEAQAARTPDRTAVTSGATRLTYRELNERANRLARLLLRRGLGPGRLAALALPRGADLVVALLAVLKTGAGYLPLDPQYPADRLRFTLEDAAPALVLTDTDGADRVRGAVHPLLLDDPALAAELTGLPGTDPTAAERPAAAGPDSLAYVIYTSGSTGRPKGVAVTHHNVLRLFRQTDHWFGFGADDVWTLFHSYAFDFSVWEIWGPLLHGGRLVVVPFDTSRSPADFLRLLVRERVTVLNQTPSAFYQLIAAERERPDLAGRLTLRHVVFGGEALETHRLEDWYARHGDDAPRLVNMYGITETTVHVTYAALDRETVRAARGSVIGEPIPDLDVYVLDGELRPVPEGATGELYVAGPGLARGYLGRPGLTAERFVADPFGAPGGRMYRTGDLACVLDDG…	Actinomycetota	AEF33078.1
AEF33078.1.A2	3-(3-pyridyl)-alanine	FEAQAALVPDRTAAVFEGARLTYAELNARANRLARHLVAQGVGPEQVVALAVPRSLEMVVAMLAVFKAGAAYLPVDPDYPADRIRYMLEDARPAQVLTTAEAAHVLPDAVTPVLLDDPGTVARVADLPATDVTDGERLAPLVPAHPAYVIYTSGSTGRPKGVVVCHTGIPSLLANQIERCAVGPDNRVLQFATASFDAAFWDVAMALFTGGTLVLAPAWRLLPGPELSELAAAHDITHVTLPPSVLAMLPVEGGLPASTTIVVAGEATPADLVARWSRGRRMVNSYGPTEITVSCAISPPLDATGELPISPPSMNTRLHVLDGRLRLVPPGVPGELYVAGPGTARGYLGRPDLTAARFVADPFGPPGTRMYRTGDLARRRPDGRLEFLGRADDQVKIRG…	Actinomycetota	AEF33078.1
CAA60461.1.A1|Q54298.A1	pipecolic acid	SLPELLADAAARNPDAIAVVDERVTLTYAELGGRANKMAHLLRHKGVRPGELVGLCVDRGADMIRGHARILKAGAGYVPIDPEHPIERTRFGLDDSSISTGIAQETYRTRFPDVRDIILPDDPGLENQPASPPDVTTDRNSLAYAIYTSGSTGRPKAVLMPGICVVNLLLWQERTMGREPASRTAQFITATFDYSVQEIFSALLGGTLVIPPDDIRLDPARLAQWIDDSRITRIYAPTTVLRALVEHVDPHGHGLVDIASPLPGGESLVLDGKLRECALHRPHLRVHNHYGPAESQLVTGYTLPEDVSAWPSTTPIGKPIDNTRIHLLDDALRPYPTAYAAQVCISGIGLARGYLARPELTRQRFITEGTGSEPRMYLSGDLARRLPDGNLEFLGRIDD…	Actinomycetota	CAA60461.1	Q54298
ACY06285.1.A1	valine	FAAQAARTPDAVAVADGTEHLTYAQLDRAANRLAHVLAGHGAGPESVVALATERSAHLVVAVLAVLKAGGAYLPLDARNPAARTRAVLADTGAALLLTDGGPAPAGTEHLPAVDLRAVPGTAPDTALPNTVGPDGLAYVMSTSGSTGTPKAVATTHRAVAALALHRRWSGGAHERVLLHSPQAFDASTYELWSPLLSGRRVVVAPPGALGPAALARVVADQGVTALWLTSGLFDLVVEEDVTCLAGVRELVVGGDTVSPATVARVRGAHPDLTVVNGYGPTETTTFATLHPIAPADPAPGGRVPIGSPLDNTRAHVLDDRLRPVPFGVPGELYVGGPRLARGYAGRPAATAERFLPDPSGPAGSRMYRTGDVVRRRPDGVLEFLGRADDQAKLRGLRVE…	Actinomycetota	ACY06285.1
ACY06285.1.A2	meta-tyrosine	AEQAARTPDAVALICGDERVTYAELDRRANRFAHLLLAHGVGADEPVGVATGRSTGMVAAVLGVLKAGAAYVPLDPRNPPGRTERIVATSGLRVVIADRPVPGTDGITVLDVTDPGPGPDTDPGIDPHPDTTAYVIYTSGSSGEPKGVAVTHRNVVVLAADRRWSNGNHERVLLHYPLATDISTYELWPFLLTGKQIVVATDEHVEPHTFDRLIREHGVTAMCLPAPLFSLLAEECMECFGGLREVLTGGEAVSGETVAQVMAAHPHLTVADAYGPTEATAFTTLFPMEPGFRLAGSRVPIGAPIDNTRVYVLDDTLRPAPLGVAGELVIGGPRVARGYLGRPDLTAEKFVPDPWGGPGERMYRTGDVVRWLPGGALEFLGRADVQVKIRGFRVEPGEV…	Actinomycetota	ACY06285.1
ACY06285.1.A3	piperazic acid	FAEQVARTPGARAVECEDDVLTYAALDHEAERIAAGLRAQGVGPDDLVGLCLERGTVQMAALIGILKAGAAYVPIDPSHPRDRIRLIVDDARMTVAVTDRAHADVFAEGTALVLVDAPAGQEPPAATAAGRPGPDSLAYVVYTSGSTGVPKGIAMPARCVVNMLAWQKKTVPGGPGTRTAQFTALTFDVHVQEVLSALLYGETLVIPTEETRRDPARFARWLDERAVEQIFVPNLMIRALAEEAGAGRARLTSLRHISQAGEPLSLDTVLREFCAARPRLRLHNHYGSTEIQVVTSFTLPADVADWPRTAHLGEPVDNSRAYVLDDRLRPVPVGVAGELCFAGPGLARGYVGKPELTAQKFVPDPFGPPGSRLYRTGDLGRWRPDGSLEYLGRLDHQVK…	Actinomycetota	ACY06285.1
AFR69334.1.A1	alanine	FREQAAAHPEQTALEQGTECWTYAQLERWSDRAAAVLRSAGAGRGSIIGVTGERSPRLIAAFLACLKAGGAYLPLERNYPDARLSEMVADAEPALILVADDLEPGWLSSYPGPVLKLSACEAELPFPSTLESGAGDLAYVMYTSGSTGKPKGVCIEHRGIVRLATGAGFMQLDTSTVMLQASSLGFDTSTFEIWGCLLNGGRLVLVEQGPLILEAMADTIVSKGVTCAWLTADLFRLMVEEQVASLRGLRELLAGGDALPVASCKAFLEACPDVALINGYGPTENTTFTSTHRVTQEDVHRVSIPIGRPLGNTQVWVVNENGCPVPPGVPGELWTSGDGLARGYLGREDLTVERFVQGPLLGGGRWYRTGDRVRWRHDGVLEFLGRIDTQVKLRGYRIE…	Pseudomonadota	AFR69334.1
AFR69334.1.A2	cysteine	AVIGVSDRMSYDELAAQQERIATSVVAANARSEPVAVFLPRSLHAVAAYAGVMLAGCAYVPVDPATPPRRLQEIFSTIGFVVTTRALAPQFDAIAVQTILVDEVVSAQLPDVAINNLAYVMFTSGSTGKPKGVMIDHRAASLTIESIIERYAIGTRDRLLCVSSAGFDLSVFDFFGAFAVGAAVVLAPESTTVDPGTWLDLMEREQVTVWESVPAVMELLLAECRQSGRKLSSSLRLVMLSGDRVALGLPERIREAATSELDIIALGGATEAAIWSCYYDTKELAPGAHVIPYGRHLPGQRLYVLSPALRPLPIGVPGDLWIAGAGVARGYLGQPELTSERFMADPYVPGQSMYKTGDRALVLADGNHEFLGRVDDQIKIGGLRIELGEIEAALMQAPG…	Pseudomonadota	AFR69334.1
CAD70194.1.A1|Q83Y49.A1	valine	QAAIQTQCEGLDSSYPETSLHAIVEAFAATQPEAIAVRCGDAVLTYAQLNESADKVADTLLRKGVQPGDVVGICMMRSELLVAALLGVLKAGACYLSIDCALPAERRNWLLEEADVKWALIDESAPALRDATSTLLIGQLVNEQDDPRVSPLAKPVISADARCYYMFTSGSTGTPKATASTHRAVVSLVKGTDYIDIKGDDRFLFFAPLAFDASTFEIWGALLNGAQLVVQPGEAGGLDDLAHTLENQQVSVLWLTSALFQEMVDQYPQAMAGVRHVLTGGDVVSPQSMRSLLARSTGTLTICYGPTEGTVFTTAYSMDKVEQVTDKPLIGWPIAQADAYIVDVFGQLAEPGVPGELFIGGTGITGAYLKRPELNQERFVTLERFPGKTLFRTGDLARW…	Pseudomonadota	CAD70194.1	Q83Y49
CAD70195.1.A1	3,4-dehydrolysine	SCEAVEQALRLANHQPAAPQAPFAPFHQWFKRSAAQWGEADALVYENRRYSYAQLDAEARVLAGHLHAAGVRRGDRVAVVQRYGPEVIIALLAVHQVGGIYVPLAIDDARHADLLKDIEPRLVLTLSACQEQLRGYPCLVQDDLPQATGTLHENEFEGRNTQPEDIAYIIFTSGSTGRPKGVSVSHGSWVSLLQALEQTYGQTEPGVTGILQMANFTFDVFMSDVVRALAVGARLIMCPRQSLADPEQLYELITAERVTLLEFVPAVLRQMIRYLEETGRRLDTLRTLTCGADVWFVHEYRKMQTLCGPQTRVVSVYGVTEATCESATFEPDAGWYDPERSLPIGGPLPNTSLYLVDATLNLVPRTVPGELLIGGGAVASGYMNRPELNEKSFLTGSFS…	Pseudomonadota	CAD70195.1
CAD70195.1.A2	valine	FEQRVRQTPQAIALQLQQRCWTYAELDRLANGIAHALIKKGVQAGEHIGLFTGRHPYLVAGMLGILKARCAFVPLNPQDSMEGALGYMIKDAALHRVVGHRGLAHELAALGLETLLVDDFEGDQREWSAPACQREPQDLAYILYTSGSTGQPKGVMVSQRNIDNTANAFARTLELTGQSRQLQYFSPVFDGVCGEVFPVLISGATLVFAASEQLLPGPDLVTLLREQRITHLQITPTALRLLPHAELAELKVIISAGEACPANVAQTWAAGRRFLNGYGPTETTVYASARDYWDERGALVLRPLDNVRMYVLDRYLNPLPCGVPGELYIGGSGVAQGYLNLDERTAQAFLPDPYGVSPEARLYRTGDFVVRQFNGSLSYVGRIDNQVKIRGFRIELGDV…	Pseudomonadota	CAD70195.1
ABL74936.1.A1	asparagine	FAAQARRTPDAVAVVADGVEITYAALDARAGRLAQRLVQLGVRQGDPVVISVGRSVELLVGVLGVLKAGAAFVPVDVAYPLRRLEFVLEETAAPVLLGTSELRDRLGECRAILLALDEDEDGDEPVVGKESTVDAESTDLAYVMYTSGTTGSPNGVRVTHGGLANYLHWAADAYQLREGTGAVVHSSISFDLTLTALLAPLLVGQRVVLLSETAGVTGLVATLRTSRDLSLVKLTPTHLDVVNQLLEPEQVAGSVRTLVVGGEALHARSVAPFRAAGTRIVNEYGPTETVVGSVAHVVDESTPHAGPVPIGVPIANTQAYLLDPRRQPVADGVVGEVYLGGAGVALGYLNRPELTEQRFLPNPFGDGRLYRTGDLARRRADGTLEYLGRADEQVKIRGV…	Actinomycetota	ABL74936.1
ABL74936.1.A2	histidine	EDRASERPDAVAVQLDDAVLTYRELNRGANRLAHVLRRHGVGPEWTVGVLAERSVEQIVSLLAVLKAGGAYLPLDPSQPDERINALVRASGVTVVLAQEHLVSRVPAGPTTIGVNPSAGTGEDAPDTNPVSGVVPANPAYVMFTSGSTGQPKGVVVEHRNVVASLAARAAAYEGEVERFLLLSSFAFDSSVAGIFWTLTQGGTLVLPREGQQMEPAGLVETIARQRPTHTLGIPSLLAPVVEQANPGELSSLRLVVAAGEPCPTALARACATAVPECVLANEYGPTEATVWATMWSAAEAPDRPQLPIGSPVANTRVEVLNPHGLPVPIGVSGELHLGGAGVARGYLGRPAETAASFRPDPASPGRRRYASGDLGRYLADGELEFLGRADHQVKVRGFR…	Actinomycetota	ABL74936.1
ABL74937.1.A1	alanine	ERVARERPDAIALVCGQEHVSYRELNRRANRLARELRHRGCGQDEIVAVRMRRRPDLVVAILAVLKAGAAYLPIDLAHPVERVRGTLRDAAARLVITEPELRSDLDGTAVPAVLPDDPDLARHSDGDLGVPVAPTALAYVLSTSGSTGRPKGVAIQHDSAVAFLGWVADAFPGDDLAAVLATTSVGFDLSVFELFGPLTTGGSVVLADSALQVPELAAARAATLLNTVPSAAEALLDVDGLPTSLRAVNLAGEPLHRDLVRRIQDRLPGVVARNLYGPSEATTYATATALSTEDDQQPTIGTAISPAAAWVAGEAGEPEPAHVVGELVIGGPTVARGYLGRPGLTAASFRPDPRGGGSRIYRTGDLARRRGDGHLVFLGRTDDQVKVRGVRIELGEVEA…	Actinomycetota	ABL74937.1
ABL74940.1.A2	serine	ARAAAQRPDAVAVIADDASGVPVQISYRALQRAATRIAARLGERGVQPEEPVALLVERGSALPLGYLGVLNAGAVVLPLNPEDPDHRLSTVLADSGARTVLTRRSLVDRAGGLGAHAVAVEDLLTADGDGHTRGVHPEQAAYLLYTSGSTGKPKGVLVPQRGIVNRILWMQEEYQLGPGERVLHKTPVTFDVSLWELFWPLVAGGCLVIARPGGHRDPAYLHALIARHQVSTAHFVPSMLGPFVAERARGEALPSLRRVVCSGEVLSPELCRRFAALFDAELHNLYGPTEASVDVTAWRCSARETGTVPIGHPIANTTCVVLDERLRVLPAGVTGELHLGGVGLARGYLNRPELTAASFVPDPDGTGERLYRSGDLARSRANGVLEYRGRRDDQTKIAG…	Actinomycetota	ABL74940.1
ABL74945.1.A1	beta-alanine	FEDRVARTPDSVALLAAGHQITYRQLNARANQLARRLRARGVRAEDRVALFLPRSLDSVTAMLGILKAGGAYVPLDPDHPSTRLSAVIADAAPTLLVTTKEIQDRCPEYRGPVLLLDSERDALSTEDTADLRLPVRADNLAYVLHTSGSTGRPKGVLGLHRGAVNRAAWWEKVYPFQPGEVCAARTALGFVDSVWETFGPLIAGVPLLVLSPDEVADPVRLVDRLAAHRVTRLVGVPSLATLLLDELPDLDQRLPELRFWVLSGESLSGGLARRFHERLPGRTLLNLYGSSEASADATAAEIPHSATESRVPIGRPISGVAVQVRDSALRALPALAPGELHVGGECLARGYHRRPAETAAVFLPAPDGPPGSRAFRTGDAARWRPDGQLDYLGRLDGQV…	Actinomycetota	ABL74945.1
ABL74945.1.A2	cysteine	FEAAQRFPEHTAVVDGDVRVTYRELAARSHRVARALRRLGAKPGELVAIVARKGWQQVVAALGVLESGAAFVPVDPDLPAARLTHLLHRAEARIALTHLAVAEEVPFPDDLSVLAVDDDSALQDNSALQDNSALDASDEPLDRAQGMDDLAYVIFTSGSTGEPKGVMIDHRGAANTIRCVNQHFAVGPHDRVLAVSSLSFDLAIYDLFGVLAAGGTVVLPRHSRRRDPAHWAELVATERITLWNSVPALAEVLVGYAEALAPQALRSLRVVMLSGDWIPVALPDRLRRLAPETHVRSLGGATEGSIWSVWYPIGEVDPSWRSIPYGMPMDNQSMHVLDRGLSPRPDWVADELYIGGTGVALGYWRDPERTASSFLTHPDTGERLYRTGDIARYLPDGNL…	Actinomycetota	ABL74945.1
AGC65516.1.A2	serine	RDAVAAMPDAPALISDDITLNHRAFAARVDALAARLHAAGVAGGDVVAVALARGADMLIAIHAVLRAGAAWCPLDPALPERRRAHMIEDLGHPWFLCDAAGATAFPADRSVWVDAADGTAAATPPPLPSDPDALAYVLFTSGSTGRPKGVEIAHHSVLNRILWMQATFPIGPGDVILQKTPAGFDVSVWELLWWSWTGAAVAMPPPGVERDPQALADAIAGHGVTVIHFVPAMLRAFLNAIEDGIVDAGRLAGLRLVFASGEALDAATVRRFNHLLHARFGTMLHNLYGPTEATVDVTWQPCTPWAADSQIVPIGRPVANTRVLILDDAGRPVPPGGVGEIVLAGPQVARGYRGRPGLTAERFRPDPDADHPGARVYHTGDLGRWTADGAVAYLGRADD…	Pseudomonadota	AGC65516.1
ADC79642.1.A1|D3Y1I8.A1	glycine	RERVALTPSAPAVVGDGRSTTYAELWRAAEDTRDVLADAGVRAGDIVALAAPRGPELAAAALGVWLAGAVYLPVDPEHPVQRLAYVLEDSGAQAVLTAPGVELPEGVRARVLALEPLARDGSGPLPDPGAGGPDPDSCAYLIYTSGSTGKPKGTLVGHRSLANVVQHFAEELKVTADDAVLWLTTFAFDISALELFLPLVCGGRLVVASDEARTDGRALLAEVVAHDVGVVQATPTTWRVVADAADGQLAGRRLVCGGEPLPPALARTLAASGGSLLNVYGPSETTIWSTSGPVPDEVVRVDVGRPIANTQVFVVDPDGRELPVGVQGELCIAGSGVALGYHNRPELTADRFRDHPAYGRHYRTGDLARLRPDGSVELLGRTDRQIKLRGHRIELGEVE…	Actinomycetota	ADC79642.1	D3Y1I8
CAF05647.1.A1|Q5ZPB0.A1	pipecolic acid	GEHEALLAGHGLGGPVEGAQVLAHHRFEHQVRLTPHHPALCFGPQVLSYEQLNRRANPLAHRLRRLGAGPDTLVGLCVERSLELPVALLAIWKAGAGFLPLDVNQPRERLAFLLGDASCRILLTQEHLLQRLPPTNAALLCLEREAEALEREPQEDAPHEAGLDNLAYVIHTSGSTGTPKGIAMVHRCLANLVAWQLTHERLGGPSRTLQFASLNFDICYQELFTTWAAGGTVVMVTEEVRRDPARLLEVLEQEQVSRLYLPFIALQQLARVADERGAAPRHLRQLITAGEQLQATPELQRLLSRMPECTLHNQYGPSECHVVTSHDLTREPSRWPRLPPVGRPLAHLRVLLLDGEQQLVPPGVAGEVFLGGPALARGYLGRPEQTADRFVPDPFSREP…	Myxococcota	CAF05647.1	Q5ZPB0
CCM44336.1.A1	aspartic acid	FEQSVNRDPQQVAISQGETRVTYQQLLQRVTALSAALRRQPGSPFTLVLLEEGAALVTAALAIMHAGQAFVPLSPTLPRQRLETLLAQFPDARLISTSHGLASVRHLTDRRNVVEVDELGVPALSTGEPLPLAPTRTQPLAYVYFTSGSTGIPKAVLGRSDSLLHFIEWESRELAITPDDRVSMLTSQMFDPFLRDMLLPLLNGATLCIPPSREVIHSPAALLAWMQAQRITVTHQIPSLLQVLLEYPDAAQRLHALRYVLLAGEMLKGSLVARFYHNGPANAQLINLYGPTETTLAKLFYRVTPADAACAGVPVGRPIPGASISVIDESGNPVADGESGEVIIITPWMSAGYRQPAASDAFFTDERGTKMYRTGDVGRLTATGDLELLGRNDFQLKIN…	Pseudomonadota	CCM44336.1
CCM44336.1.A2	histidine	FERQVARTPDAPALEFLDEVLSYRELDARANQLAHWLIAQGVGVDVAVGLCIERSLSLVIGFLAILKAGGVYVPIDPDYPQERSDYVIADSGLQLMLTQAQFVDRFTRAAQHITLFTVEALEPQLNGLPTLAPAPRAGADNIAYIIYTSGSTGQPKGVPIRHRGVCNLAETEVALLDMQPPGRVLQFASFSFDTSVWEIVMTLCSGCTLLMAPRLSLLPGPDLLEQLEQRRVSHVTLPASALAALPEAPLPDLRVLIVAGEACGLDLLQKWGKTRRFINSYGPTETTVSATNAELTPADSRVHIGRPVHNTQVWILDEFHEPLPVGVVGELCIGGVGVSQGYLNQPALTADRFIADPFSATPEARLYRTGDLACYRSDGNIDYLGRIDNQVKIRGYRVE…	Pseudomonadota	CCM44336.1
CCM44336.1.A3	asparagine	FERQARATPQATALAWGERQMSYQQLNQQANQLAHLLAGLDVGPGARVAVLLPRSPALVCAILATVKSGAAWVPVDIAYPAERIRYMLDDARVARVITTREQALRLELTEQQTMLLTPEMTTDGDVGMADPAQGAVADDPAYVLYTSGTTGAPKGVVIPHRALANYLQHAYDNYDCAQGRGNTLHASISFDATLTSLFLPLLSGKTLFILPDEEDVPALVSAWKQLSGMTMAKITPSHLELLSQQIPPAAAGHAATLVIGGENLAGAAVRFWREHAPQVSVVNEYGPTETTVGCCVYALAAGECAVSGAVPIGRPIANMRIFLLDEHRQLTPPGGAGEIYIGGAGVALGYFNRPELTASRFIDDPFAAEPGERLYRTGDLARWLPDGNLLYLGRRDNQV…	Pseudomonadota	CCM44336.1
CCM44336.1.A4	asparagine	FAQRAAAMGDHIAVIEGELSLTYDRLRQRAEQISARLHQRGLRAGDRVALFLPRGVEYVAAMLAASRIGLCYVPIDAASPAERVRYLLSDSQCPLTLTQQTLAGALPSDQPLLLVDEASPDLPLPPEVSQGNSLAYILYTSGSTGRPKGVMIEHRSLVNYLLDACRRYQLRAGMQSLFHSSVSFDATLTSLWLPLLTGGTLVAIPGEGDLQAMARHLSTSSAEQLLKITPVHLALLQEQLDHAAKRRVSALVVGGEALNCETVQRWLREAPDTRIYNEYGPTETVVGCCVHLADAARDRQGAMAIGLPIANTRLLVLNEDRSPTLPGAEGELYIAGAGLARGYWNRPDLTEEKFITLDLAGETVRAYRTGDRVGLMPNGELMYFGRCDRQLKVRGYRIE…	Pseudomonadota	CCM44336.1
CCM44337.1.A1	threonine	FEYQAQRYPDAVAIGTGGGRGLTYQQLNARANQLAHYLLLGMQDRPAQGGGLVGICMDRDEALPIAILAVLKAGMAYLPIDSGHGAERVRFYVEDAGVRQVIGVSAHQSLFEGCEVDYLCTDCESGLIQTMPETNPDRPVTPDALAYVIYTSGSTGTPKGVEIPHANVMRLFAASERHFAFSEHDIWTLFHSSAFDFSVWEIWGALLYGGQLSVVPYWVSRSPEQFRQWVSDERVTVLNQTPSAFAQFIAADATSSDAAPLSLRYVIMGGEALEPATLLGWLAKYGEDAPQIINMYGITETTVHVTWRRITLADARQGGKSPIGEPLDDLEIYLLDAQRRPVPPGVVGEMYVGGAGVARGYLNRPELTRERFLNKAELLGGGDDDGARLYRSGDLARRR…	Pseudomonadota	CCM44337.1
CCM44337.1.A2	valine	FARQVAQQPDADAVEWENQRLSYRELDRQSDRWASLLAQRGVTRGSRVALYLGRSVGLIVSVLALSKLEAVYLPLNPEDPHARLVEQITDARCCLLITHQPERALAAETGVPQLTEKELSQSDAPAMPFAVARGESSLPLYVMYTSGSTGKAKGVLIAQQGVIRLVKEVGYLDFTHCRRFLMLAAVSFDASTLEIWGPLLNGGTIVIYPQGPVAIPQLETLLVGQRVESLFITTSLFNLIVDECPQALREVRQVISGGEAMSLRHAARISGLYPALTLINGYGPTENTTFTTSWRYRATESGSVPIGRPNEGNIAWILDAFMQPTPLGTPGELYIGGPGLALEYLNQPELYQQRFIANPFDPERSERLYRTGDRARFLADGAIEFLGRIDDQCKIRGFR…	Pseudomonadota	CCM44337.1
ACG60772.1.A1	beta-alanine	FERRAAEVPDAVAVVDGTRHLTYRGLNGAANRLARLLRRHGVGPEDRVALRLERSAESVLAMLAVLKTGAAFVPLDPGFPARRVTALLRDARPSCLITTEALAAGWDGPEAALPSVLLDTHRAELDRLRRDDLRLPVHPAQAAYVIHTSGSTGEPRGVVGLHSGLVNRCRWAARTMPYAPDDTCAVRAPLGFVDSVAEVFAPLLDGARLDIVGPDSGADPTALADHLATRRATRLLTVPSLLEPLLATVPDLATRLAPLRLCVTSGEAPGPTLARRFAHAVPGTRLFNLYGSAEVAADATAVELAPDTPYAVVPIGTPVDGVRVHVTHPATGHPADDLVPGELLVGGAGLARGYHGRPAATAERFVPDPAGTPGARAFRSGDLARRRPDGTLEHLGRTD…	Actinomycetota	ACG60772.1
ACG60773.1.A1	homoserine	FEEQVRRRPDAVAVVHGAHSLTYAALNNRANRLARELVARGAGPETVVGVCLRRTTRLPVTLLAVLKAGAAYLPLDPGYPAQRLSGMIEDASMGLLVTERDLLHSTGLDDLTDPADVIVMDDDAAPAVRHPGHDLLGPDTDVHPNGLAYVLFTSGSTGRPKGIALQYGNLDTFLRWAGRTFSAEELTAVLATTSVSFDVSVFELFAPLTHGGTVLLGDNALHVPHMPAAATATLLSTVPTAVDTLAEADAIPRSVRTVNIGGETLQRGVVDRLAGRVPGVRVHNLYGPSETTTHSANVRVPLDSDEPPTIGRPLLTVLMWVADRGSRPVPVGVTGEIVIGGTGLARGYVGRPRLTAERFAPDPASGTDGGRLYLTGDQARVDGRGELVFLGRRDSQIKL…	Actinomycetota	ACG60773.1
ACG60776.1.A2|B9UJ01.A1	serine	ARQSARVPDAAAVTTEDAAGVAHTLSYAALERATAALAARLRDRGIGAEDRVLIALPRDVWLPVAYLATWRAGAVPVPVGPDDPPARWALIAEDSDARAVLAHHGSAARSLAPVALDPADGGPAPAGPRREPLGAAHPLAAACVLYTSGSTGRPKGVVLTHGGLANRVAWMDEAFTPRADERVLHKTPVTFDVSLWELMWPLTTGATLVVAPPGAHRDAVRLRDLMDRHQVTTTHFVPSVLAGFLEAHAPERRPCNARSLRQVLCSGEVLSESLARRLHDRLTARLHNLYGPTEASIDVTAWRREPGERGPVPIGRPLANTVIRVLDASGRPAVPPAVGLLWIGGTAPARGYLGAPAATARAFRPDPYADEPGARLYASGDLARWRPDGALEFHGRADD…	Actinomycetota	ACG60776.1	B9UJ01
ACG60776.1.A3|B9UJ01.A2	asparagine	EAAARRHPDRTAVSADRDQLSYAGLWAASSQLASALRVRGVGPEDVVALHGVRRPETVVALLAVLRAGAACLPVDPRWPAARVADLLADAGAQLYLAAPGERVGGLPADVAVLRTDAPAPAGCGAEPSVHPEALATVMFTSGSSGRPKGIGVPHRGLAGYIRWAVGEYGIDADTRSLVHSPLSFDLTVTTLLAPLTTGGAVDLLRSDDPAATGRALRAGPHTLLKVTPAHADALAEQIGPRGAPALRAVVMGGEQLSLGTVHAWRRVAPSATVFNEYGPTETVVGCAVHRCADAPADSRVPIGVAAAGASLTVMRAGLPASAHAEGELHVGGRGVTRGYLGRPAATAEAFVPDPVSLRSGARVYRTGDLVSRRHDGLYVFHGRLDDQIKVAGHRVEPGE…	Actinomycetota	ACG60776.1	B9UJ01
ACG60782.1.A2	histidine	FEERARTQPDATAVQWSGGSISYAALDRRAGGLARTLRAQGVGAEVPVGILADRSAEQIIAILGVLKAGGAYVPLDPALPEARLGSIVAASGVRLVIAQRARKDRVPAGTTALTLDPVGRTVSVPDQGGARPAPQAGPGNAAYILFTSGSTGEPKGVVVEHRNVVASLRARSATYPDPVDRFLLLSSFAFDSSVVGIFWTLTEGGALVLLPEGAQLEPLDVLDRLVRERVTHTLAIPSLLVPVLEEAGDDELDALRVVTAAGEPCPSALGELALDRVPRASLHNEYGPTEATVWSTVWTGGPGTGRPHLPIGRPIAGSRARVVNPHGHDVPVGVSGDLLVAGPGVARGYLGHPRATAAAFRPDARAAAPGERHYVTGDVVRCLSGGDLEFVGRDDQQVK…	Actinomycetota	ACG60782.1
AAY89051.1.A1|Q2N3S9.A1	serine	EAWRERLARWNDTRAAYPEDQALHRLIEEQVLRTPDLPAVQIDGRSLSYRELDEQANRCARFLCAHGVVPDQIVGVLMQRSLELVVALVAILKAGGAYLPLEPTYPEQRLEFMARDAGVAVLLTQSSFSGVLAGFTGTRLCLDTEASRLSSYSADSPRVEVRPEHLAYVIYTSGSTGMPKGCMLSHRAICNRLHWMQEAYALTPLDRVLQKTPFTFDVSVWEFFWPLITGARIVLAAPGAERDPAALAGLIQEHGVTACHFVPSMLRLFLDEPRAAGCASLRHVFFSGEALPYPLMERALSTFSAQLHNLYGPTEAAVDVSFWKCNLRDDRKVPIGRPIANIRLYILDEQQRPVRPDQTGELYIAGVGLARGYLNRPELTAERFVRDPFDPSPGARMYK…	Myxococcota	AAY89051.1	Q2N3S9
CAN89638.1.A1	beta-alanine	FAERAAAEPDALAVRDGDRGVSYGRLWSAAAHTAERLTAAGVRPGDIVALLVPRGAALAAAVFGTWLAGAAYLPLDPHHPAERIAYQLDDAGARVVVTGDGLTAPGDRRTVPAPDVDAAPTLPVDRDRTGAAGPDALAYVIYTSGSTGRPKGIPITHRSLANHITDYAVRFGVAATARPTGWLSTYSFDTSSLELMMPLLHGGHTVVLPDEARTDGALLAEAIRVHDIGFLQATPTTWRLVADRITALVAGRTLLSGGEPLPGGLAATLTGAGAELWNVYGPTESTIWATAGRVPTDPGDRVDVGTPIANTRVFIAGPDGEPLPIGLRGELCVAGVGVAAGYHGRPDLTAERFGSNPRWGRFYRSGDVARWLPDGRINLLGRMDRQVKLRGNRIELGEI…	Actinomycetota	CAN89638.1
ADA69239.2.A1	glycine	FQAQVERTPNAVAVACGERTLSYEELNRKSTALAKYLQQQGVQSETLVAVCVERSLDTIVALLGIMKAGGAYVPLDPQFPQERLTYMLRDCGATFLVTQSWLNNRIGFIDAQYINLDRQWEEIEQAGESVEPLKCLAGLENLAYVIYTSGSTGKPKGVTIEHRALTNFLCGMADQIGKQFVADFLAVTTYSFDIAALELFLPLIQGGRCTICDRDRLKDVEAIKAEIRRAKPTIMQATPSFWTMLLQSGWKNDENLKILCGGEMLNDSLRSMFASIGCEVWNLYGPTETTIWSMLAKIQPGDSVTIGKPIANTRVYILDAHDQLAPMGVPGELCIAGAGLARGYWNQPELTAQKFIDHPLEANNGSKLYRTGDLCCWLPNGTLQHLGRLDLQVKIRGFR…	Cyanobacteriota	ADA69239.2
ADA69239.2.A2	proline	FEIQAQKTPEAVAVIHNQRSLTYLELDRQSAGLANRLREIGVLPGMIVGIFTERSISQVVAILAVLKAGAAYLPLDPAYPQQRLTFVIEDAEPIVILTEEKLRDRLINLFGSEKQRLPILSVEQGEVPQEISPSPLLPANSLVYVIYTSGSTGQPKGVAMGHGAVMNLIQWQISQAGEYQTPRTLQFASLNFDVSFQEIFSTLGGGGSLVLIDENVRTNPAGLAKLIEDRQIQRLYLPYVALSSLAEQLRISGRSLHTLREVIIAGEALRITSAISQMFRDAPGCILQNQYGPSETHVITSFTLEQDVNSWPVLPPIGCPIPGVAIYILDEHYNLMPIGIAGEIFIGGECLAQGYLNNPELTERKFVTNPFVSPLEGSVRERIYATGDLGRYLPDGNIE…	Cyanobacteriota	ADA69239.2
CAE52342.1.A1	asparagine	MNETATVTKATLSSAKASITPACVHQWFEAQVSSTPDAPAAFLGERRMSYGQLNTRANRLARLLQSQGVGPGARVAVWMNRSPECLAALLAVMKAGAAYVPIDLSLPIRRVQYILQDSQARLVLVDDEGQGRLDELELGAMTAVDVCGTLDGDEANLDLPCDPAQPVYCIYTSGSTGSPKGVLVRHSGLANYVAWAKRQYVTADTTSFAFYSSLSFDLTVTSIYVPLVAGLCVHVYPEQGDDVPVINRVLDDNQVDVIKLTPSHMLMLRNAALATSRLKTLIVGGEDLKAAVAYDIHQRFRRDVAIYNEYGPTETVVGCAIHRYDPATEREGSVPIGVPIDHTSLHLLDERLQPVAPGEVGQIHIGGAGVAIGYVNKPEITDAQFIDNPFEGSGRLYAS…	Pseudomonadota	CAE52342.1
ABS74179.1.A1|CAE11248.1.A1	serine	ILSDSETNQLIAYNQTAAEYPREKTIHQFLEEQAERTPDQTAVVYEDSRLTYRELNERANQLARTLQSEGVQPDQPVGIMAERSLDMIVGIFGILKAGGAYVPIDPGYPEERVRYILEDSDTKLLLVQNQSQERVPFTGKVLDMKDPQNFCEDGSNVEPAAGPDHLAYVIYTSGSTGKPKGVMVEHRSVINRLVWMQEKYPLDERDAILQKTAITFDVSVWELFWWTISGSRLVLLPNGGEKNPELILDTIAQKGVSTMHFVPAMLHAFLESMDQKPSGMLKQKLASLRHVFASGEALKPVHVAGFKRIITSVSQAQIINLYGPTEATIDVSYFDCQTEETYASIPIGKPISNIQLYILHADLEHMQPIGVAGELCIAGDGLARGYLNRPELTAEKFVN…	Bacillota	ABS74179.1
ABS74179.1.A2|CAE11248.1.A2	threonine	VTADERSLLIDKFNDTAAEYPKEKTIHQLFEEQAERTPEQAAIVFEDKKMTYRIVNERANQLARTLVAKGLQAEELVGIMAERSPEMVIGILAILKAGGVYVPIDPDYPKERIHYMLEDSNVSILLLQHHLLEGTDYQSHTVFLDDPSSYGAEASNLKLNVMPNQLAYVIYTSGTTGNPKGTLIEHKNVVRLLFNNKNVFDFNASDTWTLFHSFCFDFSVWEMYGALLYGGKLVIIPKQIAKNPERYLQLLKSEAVTILNQTPSYFYQLMQEERADPESNLNIRKIIFGGEALNPSFLKDWKLKYPLTQLINMYGITETTVHVTYKEITEREIDEGRSNIGQPIPTLQAYILDEYQRIQVMGIPGELYVAGEGLARGYLNRPELTGEKFVEHPFAAGEK…	Bacillota	ABS74179.1
ABS74180.1.A1|CAE11249.1.A1	tyrosine	LPEAEKQKLLFDFNDTVRDFSGSRTVYQLFEEQAERTPEHTAVKFKNDHLTYRELNEKANRLARTLRNCGVQPDTLVAILADRSLEMIVSIIAVWKAGGAYVPLDPEYPKERLQYLLHDADADVLLVQHHLKNSLAFDGPVIDLNDETSYHADCSLLSPVAGHSHLAYVIYTSGTTGKPKGVMVEHGGIVNSLQWKKAFFKHSPADRVLVLYPYVFDAFILNFFGPLISGATLHLLPNEENKETFAIQNAIKQERITHFSTSPRLLKTMIEQMNREDFIHVQHVVVGGEQLEADTVEKLHSLQPRIRINNEYGPTENSVVSTFHPVQSADEQITIGSPVANHQAYILGAHHQIQPIGVPGELYVGGAGVARGYLNRPELTEEKFVEHLHVPGQKMYKTG…	Bacillota	ABS74180.1
ABS74180.1.A2|CAE11249.1.A2	asparagine	LLTEGERRTLLQTLNDTAAPFPQTPVHQLFEEQSQRTPDQAAVIDKDRQLTYGELNKRANRLARTLRAKGVQTDQPVAIITRNSIESVVGILAVLKSGGAYVPIDPEYPQDRIRYMLDDSQAGIVLMQRDVRKQLAYEGVTVLLDDEGSYHQDGSDLAPINDASHLAYVIYTSGSTGRPKGVLIEHRGLTNYIWWAKEVYVKGEKANFPLYSSISFDLTVTSIFTPLVTGNAIIVYDGEDKTALLESIVRDPRVDIIKLTPAHLQVLKEMNIADQTAVRRMIVGGENLSTRLARSIHEQFEGRIEICNEYGPTETVVGCMIYRYDAAKDRRESVPIGTAAANTSIYVLDENMKPAPIGVPGEIYISGAGVARGYLNRPELTAEKFVDDPFEPGAKMYKT…	Bacillota	ABS74180.1
ABS74180.1.A3|CAE11249.1.A3	proline	ELLTQQEKEQLLTPLSGGTEKPEYETIHTMFERQAAQTPQEIAIQYEGAEISYKELNETANKLARILRKRGVKHQEPVAVIAGRSPSLAIAVLGILKAGGAIVPIDPSHPAERIRYIIENSSCTHVVTEKDRSVPEAATQIVTFIEEAETEPDGSNVQTINTAEDLLYVIYTSGTTGKPKGVLLEHRNMANLLYDQFTNSGIDFKTNVLQYASPAFDVCYQELFSALLSGGTLHIVPESIKRDAAQLFSFINKHQTDIVFFPTAFAKMLFNEESYAYSFPRCVKHLITAGEQLTVSRLFQQVLRTHGLHLHNHYGPSETHVVSTYTIQPGDDIPEYPPIGKPICHNNMYVINKNKQLQPFGIAGELYISGANTGRGYVNNPALTGEKFLPDPFREGAVM…	Bacillota	ABS74180.1
ABS74180.1.A4|CAE11249.1.A4	glutamic acid	ITAKEKEQIVERWGQPAIDCPRDKTIHQLFEEQAERTPEHTAAVYEKSRFTYRELNERANRLARILRSEGVQPDQPVGILAERSLEMIVGIMAILKAGGAYVPMDPDSPQERIRYILEDSGAKVLLAQPHLQDRVSFAGEILLLNDERMNSGDGSNLVTAAGPDHLAYVIYTSGTTGKPKGTLIEHRQVLHLMEGLRGQVYGAYDSGLRVSLLAPYYFDASVKQIFAALLGGHALYIVPKASVSDGYALSNYYRTHRIDVTDGTPSHLQLLIAADSLHGVTIRHMLIGGEALPQATVAQLLELFASNGSSMPLITNVYGPTETCVDASVFHIVPETLASADDGGYVPIGKPLGNNRVYIVDSHDRMLPIGVKGELCIAGDGVGRGYLNLPELTGVKFVA…	Bacillota	ABS74180.1
ABS74181.1.A2|CAE11250.1.A1|CAE11250.1.BGC0001090	asparagine	LSETERHQLLTECNGTKTPYPHKETVYRWFEMQAEQSPDHEAVIFGNERYTYRQLNERANRLARTLRTKGVQADQFVAIICPHRIELIVGILAVLKAGGAYVPIDPEYPEDRIQYMLRDSRAEVVLTQRSLLDQLPYDGDVVLLDEENSYHEEHSNLESDSDAHDLAYMIYTSGSTGNPKGVLIEHQGLADYIWWAKEVYVRGEKTNFPLYSSISFDLTVTSIFTPLVTGNTIIVFDGEDKSAVLSEIMRDSRIDMIKLTPAHLHVIKEMNIAGGTAIRKMIVGGENLSTRLAKSVSEQFKGRLDIFNEYGPTEAVVGCMIYQFDAERDKREFVPIGTPAANTDIYVADASRNLVPIGVIGEIYISGPGVARGYWNRPDLTAEKFVENPYVPGAKMYKS…	Bacillota	ABS74181.1
ABS74205.1.A1	isoleucine	FSRQVKKTPDHQALHAGGLTMTYRELDERSTAFARTLLENGLAPKGIAGILAERSPEFIIAVLAVLKAGGTYLPLDAELPTDRIADMLTESGAQLLTVQKGIETDIDFSHIISIPAAAEKQTPDAGKLNTDTAPDDLAYIMYTSGSTGKPKGVMISNRNVVSLVSNSNYTSAGMSDRLILTGSIGFDAVTFEIFGALLNGACLHVVDRSTMLAPERFGNYLSSNRITILFLTTALFNQFAQADPEMFSGLHTLYVGGEALSPALINKVRHRCPNLSLYNIYGPTENTTFSTFYEIRHDFSQPIPIGKPISNSTAYIIDKNGGLAPIGVPGELCVGGDGVAKGYLNRPDLTSEAFVSHPVHPEEKIYKTGDLAHWLPDGSIGYISRIDRQFKIRGKRIEP…	Bacillota	ABS74205.1
ABS74206.1.A1	proline	FERQAAKTPDQIAIRYEGESVTYKELNESANKLARLLQKRGLKREEPVGVMLGRSPSLAAAVLGILKAGGAFVPIDPGSPKERIRYVIENSGCVHVVTERHQSVPAEQTLQVTYIEDAGTEADGSNVQSINTADDLLYMIYTSGTTGKPKGVLLEHKNMANLLSHQLTNTDIDFCTNVLQYASVAFDVCYQELFSVLLSGGTLCIVPESIKRDVSQLFSFIDQHNTEVVFFPTAFVKMLFNEEGYAQSFPRCVKHVITAGEQLTVSRLFRQTLRLHGMHLHNHYGPSETHVVSTYTISAGDDIPEHPPIGKPIHHNKMYILSKNRQLQPLGIAGELYISGANTGRGYVNNPALTEEKFLPDPFRTDAVMYRTGDLARLRADGQIEYIGRTDDQVKIRGY…	Bacillota	ABS74206.1
ABS74206.1.A2	glutamine	LEQQAEKTPDRPAILTDDISITYQELNERANELAHQLIKRGIRLEDKTAIMGRRSPDMLIGIYAVLKAGGAYLPIDPDYPEERIRFLLKDSGVKFLLAEPELFAPDLFEGETISLKSGQTGNPESAANPNVPVKPDSLAYIIYTSGSTGRPKGVQVEHRSAVNFLYSLQTRYGLSDSDIILHKTSYSFDASIWELFWWPIAGASVFLLPQGGEKDPEMILNALENNRITAAHFVPSMLHAFLEYINSRKQPIKKTCLKRVFAGGEQLGPHLVSRFYDLLPGTELTNSYGPTEATVEAAYFDLPQGKEFHNVPIGISGHNMRLYILNQKKRLLPPGCIGELYIAGTGVARGYLNRPELTEERFLDDPFYPGERMYQTGDIARWTEEGLVEWLGRSDGQVK…	Bacillota	ABS74206.1
ABS74208.1.A1	tyrosine	FEEQAAKTPDQEALRYNGVSWSYKKLNQRANQIAHALREKGARPDQITAVMLRRSMSTVAALLGIWKSGSAYMPIDAEFPPERISFLLRDSEASLLVTEKDLLPLIPPHFKGSVVIMEETVSQQTAPLPPVSDSGNWAYVIYTSGTTGRPKGVLVQHKAISNTLQWRREEYGMTEGDIALHLFSYVFDGSLTSLFTPLLSGACVLLTDEDDAKDVLSIKQKITRHGVSHLLIVPSLYRVLLDSLTKKDAQTLRAVTFAGEAATPDIVEASRGICPNAELLNEYGPTENSVATTILRNLQKSSRITIGRPIANTSVYIMHGDRLQPVGAVGELCISGKGLADGYFQQKELTDKVFTPHPFREGERLYRTGDAARFLPDGTIEYMGRFDDQVKVRGYRIEL…	Bacillota	ABS74208.1
ABS74208.1.A2	threonine	FEAQAEKMPNQIAAVMSHERLTYRELNEKADRIADMLSENGIRSGQIVGIMTERSPDMLIGILGILKAGGAYLPIDPDYPDERISFMLTDSGARALLTQSGLGISGMDGLPVLYIDKPESVSADRTKEMITPEQPAYVIYTSGTTGKPKGVMTEHRNVISLITHKGLPFDFGSEDVWTLFHSYCFDFSVWEIFGALLYGGKVVIVPKDTARDPHLYRQLLQSEGVTVLNQTPTAFSGLIHEEAGHTDKLKLRYVIFGGEALQPGMLKSWKEKYPETELVNMYGITETTVHVTCKKLNMDDIERNKSNIGRPLETLHAFVMDAYMNPQPIGIPGELYIGGEGVARGYVNRDDLTASRFITNPHVSGMRLYRTGDIAKRLLNGELEYVGRKDAQVKVRGHR…	Bacillota	ABS74208.1
ABS74209.1.A1|CAE11277.1.A1	glutamic acid	ADENEKKRVLTAFNRTEAVEPPAPTLHGLFTRRAALSPHRPALRFPGGMLTYAELDQYTDRLAARLRQKGVRKESMVGVLAERSPEMVVSVLAVLKAGGAYVPLDPEYPEDRLRYMLDDCGACLLLAQPGLSVSGFSGETLEVSLSALTGETETGAVSEEADSNSLAYIIYTSGSTGTPKGVAVEHRQAAAFLSGMQGQFPLTEEDVIVLKSSFSFDASIWQLFWWTMSGASVYLLPAGWEKDPVRMIKAFASEKVTTAHFIPAMVNSFLDALETEPAETRTRLGRTLTRVFAGGEALSPLTAARFADLLPETVLIHGYGPTEATVDAAFYVCDRKRDSGRTRLPIGKPVPGARLYVLDSGGTIQPAGVAGELYIAGTGVARGYLNRPELTEERFLDDP…	Bacillota	ABS74209.1
ABS74209.1.A2|CAE11277.1.A2	ornithine	KQKLLIEFNNTQTEFMEKHKLFHQLFEEKAEETPHQTAVIEGAQQISYSQLNERANRLARTLHKNGFGPGKRAAILANRSIEAIVSVLAVMKSGGAYIPVDSHYPEERIRYLLKDSAASVLMVQSEYKELASQLTDHNLFLIQLDLEDQYDICAKNIQPSASPDDTAYIIYTSGTTGTPKGVEVRNRSFTHAALAWRRIYELDLIPVRVLQMASFSFDVFSGDLARALLNGGTLVICPDDVRLEPQQLYRLIDQHRITFMESTPALVVPFMEYIYRRKLALQSVKILVLGSDMIKSQDFYTLHERFGKEMRIINSYGVTEATIDSSYYEAEMSEEPREDDVPIGVPLPNVQMYVLNKDKQVQPIGVFGELYIGGAGVAKGYWGQPELTEGAFSDPLQMG…	Bacillota	ABS74209.1
BAB69699.1.A3	glutamine	EKEYLLSRFQSNDMHYPREKTIHELFEEQAHRTPDNTAVVFEGKQFTYEELNRRANQLARTLQAKGVQADQLVGIMTERSLEMVVGILGVLKAGGAYLPIDPDSPSERIRYILNDSSISVLLYCGKLQDDIGFSGTCIDLMEEHFYHEKDSSLALSYQSSQLAYAIYTSGTTGKPKGTLIEHRQVIHLIEGLSRQVYSAYDAELNIAMLAPYYFDASVQQMYASLLSGHTLFIVPKEIVSDGAALCRYYRQHSIDITDGTPAHLKLLIAAGDLQGVTLQHLLIGGEALSKTTVNKLKQLFGEHGAAPGITNVYGPTETCVDASLFNIECSSDAWARSQNYVPIGKPLGRNRMYILDSKKRLQPKGVQGELYIAGDGVGRGYLNLPELTDEKFVADPFVP…	Bacillota	BAB69699.1
BAB69699.1.A4|Q93I55.A4	proline	ERDIQQLFNDTAVAEKRIPTTIHQLFEQQAERNPDHEAVMFGNQTLTYRQLNERSNQLARVLQDKGACTDQVVAVLTDRSAHMIIGILAILKAGAAFLPIDPELPEKRRAFMLKDSGADVLLTCAGHAIPPLFEGEVLLLDDPLLYQGRTDNLNLSCSENDLMYVIYTSGTTGQPKGVQLEHKTMTNLLAYEQDHTQLRFDRVLQFAAMSFDVCYQEMFSALSSGGTLFIIGNEAKRDIRQLNDFVRTHGIQTAFLPTAFLKLLASEKHYFEPFAECVDHIIAAGEQLIATRMLRDMLARHQVTLHNHYGPSETHVVTMYTVDPDTDQELQPIGKPISNTEIFILNEAGTLQPVGIVGELCISGVSLARGYHNRESLTLETFVPHPYDSNQRMYKTGDL…	Bacillota	BAB69699.1	Q93I55
BAB69700.1.A1|Q93I54.A1	asparagine	ETHSLLVDNQTAKTEYPRDKTVYQLFEEQMKRTPDQAAVIYGEKQFTYRQLNERANQLARTLRKKGVKTDRLTAIICEHEIELVVGILAVLKAGGAYVPIDPDYPKHRIQYIVEDSQADIVLTQSHLQKQLELAGTMVFLDQESSYHEDGSYLEPISSTKDLAYVIYTSGSTGKPKGVAIEHQGLTNYIWWARRVYVKGEKTNFPLYSSIAFDLTITSVFTPLITGNAIIVYGGENSTALLDSIIQDSRADIIKLTPAHLQLLKEINIPAECTIRKFIVGGDNLSTRLARSISGKFGGKIEIFNEYGPTETVVGCMIYSFDPQNDRRESVPIGTAADNMNIFVLDKSMKPVPAGVPGEIYISGDGIARGYLNRAELTAERFLQHPFVPEVKMYRTGDLA…	Bacillota	BAB69700.1	Q93I54
BAB69700.1.A2	serine	FNDTEADYPKEKTLHQLFEEQAQRTPDQTAVVYGESQLTYRELNERANQLARTLQSEGVQPDQPVGIMAERSLEMIVGLFGILKAGGAYVPIDPSYPVERIHYILEDSDTKLLLAQSHLRKSVPFTGKVLDLEDPRFSWEDGSNLKQTAGPNHLAYVIYTSGSTGRPKGVMVEHRSVINRLVWMQEHYPLDKQDVILQKTPITFDVSVWELFWWSMTGSKAVLLSNGGEKNPDVILDTIAQKNVTIMHFVPAMLHAFLESMEQKSDEELKRKLASLKYVFASGEALTPAHVAGFHRMITPAGEAQIINLYGPTEATIDVSYFECEAGETLNSVPIGKPISNIQLYIVQPGSEYFQPLGVAGELCIAGDGLARGYLNRPELTAEKFAAHPFEAGKRMYRT…	Bacillota	BAB69700.1
ADD82940.1.A1|D4NZD4.A1	glycine	DDVASRTPKATAVVFGEQSLTYRELSEHSERLAARLADSGVRPGDRVGVCLERSLALPVCLLGILKAGAAYVPLDPAFPRDRLQHMLQDSGARCVVVQERQRSLVEEVAGDATQIVCIDQDEWHKNQPPAPAAAEWHAALASRTTSSTALAYVMYTSGSTGQPKGVMITHQSLTNFLISMSREPGITADDRLLAVTTYSFDIAGLELYLPLIVGATCHLCDAALVKDAEQLKQEIARVRPTMMQATPVTWSMLLQVGWRNETRTKILCGGEALSQALRTCFVESGWDAWNLYGPTETTIWSTVERVSDIDAHSIGRPIANTQIYILDQYQQPAPILVPGELCIGGAGLASGYFNQPTLTQIKFTDNPFKPGSKLYRTGDLAYWRADGTLGYIGRIDGQV…	Pseudomonadota	ADD82940.1	D4NZD4
AAN85522.1.A1	cysteine	LHEWNDTTRAFPDDRLMHQLFEEQAAQQPRAEALRWRGGGTMTYQELNRRANRIAARLAAEDVGPETVVAVSVPRGPMMVAVVLGILKAGGVYLPMEPHLPAERAAVILEEAHAEVVVTTADREGWPVPDGYARVCADAAVEGPHPADADNCPRPVTQPHNTAYIIFTSGSTGRPKGVAVAHRPVLNLINWCRRTFGFGPGDMGLCVTSLGFDLSVFDVFGLLGTGAALYIADAEQQRDPALLLDVLIEEPVTFWNSAPTTLAQVGPLLDTVGTAGTGDLRLVFLSGDFTPLPLPDEVRAVFPRADMISLGGATEATVWSNWFRIGAIDPAWRSIPYGRPIDNSRYHVLDEALRPCPVGVEGDLYIGGECLALGYVNQPELTADRFIPDPFHEDPQERL…	Actinomycetota	AAN85522.1
AAN85530.1.A1	alanine	MSGAKLLHHWFLDGLARNPRGTALRINDRSWTYAEADRTARSWAAALHSGGRAPRRVGVLAAKSEESLLGFLAALYAGCTAVPLNPEYPVGRNRDIAAAAGLDALIVDPSGAAQLDEVAAAAPPLVTLAPRLGEWSGPRPGTPVLMPDPAGDRPPAQGPDSLAYILFTSGSTGRPKGVPIRHGNVSAFLAASLPRYDFGPDDVFGQVYELTFDLSMFEVWCAWSSGACLTVLNRLQALNPGRYIRAHGITVWTSTPSLVAALRTRGLLGGNSLPSVRHTVFCGEPLPEESAAYWSAAAPGTSIDNLYGPTELTIACTAYHWVPSPGSGTVPIGEPNTGLRYVLLDDGQVGADTGELCVTGPQMFDGYLDPANDTDRFLTHDGQRWYRTGDRVRRTPDGT…	Actinomycetota	AAN85530.1
AAF08795.1.A1|AAF08795.1.A2|Q9R9J1.A1	asparagine	ERHQLLMGCNDTETPFPHNDTVCQWFETQAEQRPDDEAVIFGNERCTYGQLNERVNQLARTLRTKGVQADQFVAIICPHRIELIVGILAVLKAGGAYVPIDPEYPEDRIQYMLKDSEAKIVLAQLDLHKHLTFDADVVLLDEESSYHEDRSNLEPTCGANDLAYMIYTSGSTGNPKGVLIEHRGLANYIEWAKEVYVNDEKTNFPLYSSISFDLTVTSIFTPLVTGNTIIVFDGEDKSAVLSTIMQDPRIDIIKLTPAHLHVLKEMKIADGTTIRKMIVGGENLSTRLAQSVSEQFKGQLDIFNEYGPTEAVVGCMIYRYDTKRDRREFVPIGSPAANTSIYVLDASMNLVPVGVPGEMYIGGAGVARGYWNRPDLTAEKFVHNPFAPGTIMYKTGDLA…	Bacillota	AAF08795.1	Q9R9J1
AAF08796.1.A1|Q9R9J0.A1	tyrosine	VKQQILFDFNDTAADYSGNKTVSQLFEEQAERTPDHVAVKFVNNHMTYRELNEKSNRLARTLRNYGVQADTLVAIMAERSLEMIVSIMAIWKAGGAYVPLDPEYPEERLQYVLNDANADVLVVQRHFKNSLVFDGPMIDLNDETSYHADCSLLSPIAEHSHLAYVIYTSGTTGKPKGVMVEHGGIVNSLQWKKAFFKHSAEDRVLVLYPYVFDAFILNFFGPLISGAALYLLPNEDNKDLFAIQNVLKLERITHFSTSPRLLQAMTEQMNAEDFYHVQHVVVGGEKLEPDTVERLFSLQPQIRINNEYGPTENSVVSTFQPVYSADEQITIGKPVANHQAYILGAHRQIQPIGVPGELYVGGSGVARGYLNQPDLTEEKFVDHLLIPRRKMYKTGDLAR…	Bacillota	AAF08796.1	Q9R9J0
AAF08796.1.A2|Q9R9J0.A2	asparagine	GEKRQLLQNLNDTAAPYPQSTVGQWFEAQSQQIPDQAAVIDGDKQITYRQLNERANRLARTLRARGVQADQPVATISRNSIELVTGILAILKAGGAYVPIDPEYPQDRIQYILEDSKAGIILMPRDVRQQITYEGVVILLDEESSYHEEAFNLEPLSNANHLAYVIYTSGSTGKPKGVLIEHRGLSNYIWWAKEVYVKNEKTNFPLYSSISFDLTVTSIFTPLVTGNTIIVYDGEDKTALLSSIVQDQRVDIIKLTPAHLHVLKAMNIANKIAIRKMIVGGENLSTQLAQSIHEQFDGQIEICNEYGPTETVVGCMLYRYDAVKDRRESVPIGTAAANTSIYVLDEDMKPVPIGVPGEMYISGAGVARGYLNRPELTAEKFVENPFVTGERMYKTGDLA…	Bacillota	AAF08796.1	Q9R9J0
AAF08796.1.A3	glutamine	LLSRFQAREMQYSREQTIHERFSKQAFRTPDRTAVVFEGESLTYGELNKRANQLAQALRVEGVQAGQLVGIMAERSLEMIIGIFGILKAGGAYLPIDPDSPVERIHYIARDSGINILLTHGELPENLNFSGTCINMKEEQAYHETDINLAVPCQFDQLAYCIYTSGTTGTPKGTPKGTLIEHRQVIHLIEGLRNAVYSAYDGVLHVAMLAPYYFDASVQQIYASLLLGHTLFIVPKEAVSDGEALCQYYRQHRIDVTDGTPAHLKLLVAADDGEGVPLRHLLIGGEALPKTTVTKFIHLFGADRAAPAITNVYGPTETCVDASLFNIEVSADAWTRSQVHIPIGKPLGNNRMYILDSQQKLQPVGVQGELYIAGDGVGRGYLNLPELTNKKFVNDPFVP…	Bacillota	AAF08796.1
AAF08796.1.A4|Q9R9J0.A4	proline	KNEIWNLFNDTAVIDERMPTTIHQQFEQQAEDTPDRVAILFENQTWTYRQLNERSNQLARVLRNQGVGADRVAAILTERSANMMIGILAILKAGGAFLPIDPELPDERRAYLMEDSGADVLVTCVEHTVPPSFEGSVVLLDDPLVYQGDASNLNLSYAENHLLYVIYTSGTTGKPKGVQLEHKTMLNLLAYEREYTQLRFDRVLQFAAMSFDVCYQEIFSTILSGGTLYIIDNEAKREIRELNEFVKTHRIQTAFLPTAFLKLLASEKQYFEPFAECVDHIITAGEQLIMTNTLREMMMRHQVSLHNHYGPSETHVVTMCTVDPEIHQEMPPIGKPISNTEILILNEAGTLQPIGIVGELCIAGISLARGYHNRESLTHEKFVPHPYDANKRMYKTGDL…	Bacillota	AAF08796.1	Q9R9J0
AAF08797.1.A1	serine	TEINTFKDYNQTAAEYPREKTIHQLFEEQANRTPDQVAVVYEENQLTYQELNEKANQIARTLQSEGVHPDQPVGIMAERSLEMIVGLFGILKAGGAYVPIDPTYPEERIRYILEDSDTKLLLVQHHLREKVPFTGKVLDMEDPQTFSEDGSNLESISGPNQLAYVIYTSGSTGKPKGVMVEHRSVINRLVWMQENYPLDERDAILQKTAITFDVSVWELFWWSIVGSKVVLLPNGGEKNPELILDTIEQKGVSTLHFVPAMLHAFLESMEQTPSGKLKRKLASLRYVFASGEALTPKHVDGFQRIITPVSHAQIINLYGPTEATIDVSYFECEADKRYNSVPIGKPISNIQLYILQAGYMQPVGVAGELCIAGDGLARGYLNRPELTAEKFVKNPFSAG…	Bacillota	AAF08797.1
AAF08797.1.A2|Q9R9I9.A2	asparagine	ERSLLIEKFNDTATEYPKEKTIYQLFEEQAARTPEQIAIVFEDQKLTYRQLNEQANQLARTLRAKGVRSDRTAAIISDHSIELVVGILAVLKAGGAYVPIDPDYPEQRIQYILNDSKTEIVLTQSHLQQRLAHEGTIVLLDDENSYHKERSNLERISNIKDLAYVIYTSGSTGKPKGVLIEHQGLTNYIWWADRVYVKGEKTTFPLYSSIAFDLTVTSIFTPLISGNAIIVYGDKDRTTLLSSIIEDSRVDIIKLTPAHLQLLKEMNISPECTIRKMIVGGDNLSTRLAQNISEQFQDQIEIFNEYGPTETVVGCMIYLYDPKKDRQESVPIGTAAANMNIYLLDTGMKPVPIGVPGEMYISGAGVARGYLNRPDLTAEKFVEHPFAAGERMYKTGDAA…	Bacillota	AAF08797.1	Q9R9I9
AAV97877.1.A1	glycine	SDWNDTSSAYPSDCVHELFERQAETNPAAIAVMCEGKSLTYGELDQRSSVLAKQLQDLGIGPDQLVAICVTRSLDMIVGLLGILKAGGAYVPLDPEYPTERLAYMLEDSQAEVVLTQTALRHQVTALSSGAARRPHILAVNEVLEAWNGEAISKGTLRREVQNTHLAYVIYTSGSTGKPKGVMIPHNALINFLTSMAKEPGLNSNDRLLAVTTYCFDIAGLEFYLPLIMGAQCVICSSETIVDADRLKQEISHCRPTVMQATPSTWSMLFHCGWKNEEKVKVLCGGEALPMALQHQFMACNCEVWNLYGPTETTIWSAVQRIRENEAIVIGKPIQNTGIYILDHNRALVPIGVPGELCIDGDGLARGYLHKPELTAEKFMDHPFHRGKKIYHTGDLARW…		AAV97877.1
AAS47562.1.A1	arginine	KILGDWSNTGASLSMERQNIVQLFQRQVRSTPHKTALVFEQQSLTFAELDDQSSRLSLCLANYKVAPGDLVGACLGRGVRMVVALLAILKADAVYVPIAPDSPVQRICRLLVDSGISLLLSELELCNSFLSDLGTIECVCLAIDAPGWEPEEGELPVPPVIEGRQPAYVIYTSGSTGQPKGVIISHDSISHHCQVIRDYYRITAQDVILQFAPMNVDAALEQLLPGLISGATVVIRSEPLWSPDILCRKVVELGISVLDLPPSYLYELLLEIRDVAGWSRPPSLRLVISGGEALSPETLSLWCGCALSECRLVNAYGPTETTITSTVYEIESRARTFTRLPESVPIGRPLPGESAYILDTQRRPLPVGVPGELYIGGAGVAIGYLNRPELTASTFVENP…		AAS47562.1
AAS47564.1.A1	glycine	HEWNATTEPYPSCCFHQLFEKQARAMPQAIAAIFQEQRLSYAELDERSERLAIYLQQCGVQPNRIVAVCLERSLDMLVALIGIARSGAAWLPLDPNYPDDRLRFMLSDSQAQLLLTEEGLRDKTAAIVSQAVGERLQIVAMDGHWPEIERQARTSELQMRDDPRNLAYVIYTSGSTGIPKGVMIEHRSLVNFLYSMLNRPGLRANDRLLAVTTYCFDIAGLELLVPLLCGACCCICATDKLNDSEALQGEIERLQPTVMQATPSTWTLLFHGGWNNRQGVKILCGGEPLPPALRQRFAESASQTWNLFGPTETTIWSTVSRLDLTKDSVDIGTPIANTRVYILNGDDQLVPIGVPGELCIAGDGLARGYLGNPQLTAQKFIANPFEPGNRLYRTGDLAR…		AAS47564.1
ADA82585.1.A1	glycine	FERQAAATPDALALAVGGETFTYAELDALSTQVARYIRQQGFHEYGLIAICVRRSRWMMIGLLGILKAGAAYVPLDPTYPAARLRYMVEDAGARVVVTESSLLPQVETWGQTLEVLPLDRQWQEIDVAPKAGAVDVRGEDLAYTIYTSGSSGQPKGVMIPHRALTNFLLSMAREPGLTAGDRILAVTTYCFDISGLELFLPLIQGAACFLCSSEETEDVERLKRVITRTRPTVMQATPSMWMMLAHAGWRNEERVRIFCGGEPLPAALKTFFDNTESEVWNLYGPTETTIWSTVQRLVPGAPITVGRPIANTGVWVLTESGRSAPLGVPGELCIDGTGLAHGYRNRPDLTAEVFVDHPMRPGEKLYRTGDLARWLPEGEIEHLGRLDFQVKINGFRIEL…	environmental samples	ADA82585.1
CCA89326.1.A1	glycine	WEQASRSPDALAVRCGGAVLRYSELVSSASRIAAMLSAHGVGPGARVGVLLDRSIHLIPALLGTLEVGAAYVPLDPTYPRERLEFMIADAGVRCVLVDRTSAALPFSVLSLPVDAPTTGIAGSGSPSRVTPQGGWPAYVIYTSGSTGRPKGVEISHFSLTNLLHSFAQVLGCGPRDRLLAITTVCFDIAGLELYLPLVTGGTVDLVPTETARDGVKLLEALERGDATILQATPSTWRMLIEAGWTRRVDLVALCGGEALTRELADALLERVTRLWNVYGPTETTIWSTVGEVRPGTPITLGRPIARTSCHVLDERGRPVAPLETGELFIGGDGVALGYANRPELTAEKFIPDPFGPSGRVMYRTGDRVCLQADGALQYLGRVDAQIKLAGYRIELGEIE…	Myxococcota	CCA89326.1
CCA89328.1.A1	serine	EEQVDRTPDLVAVRQGARSLTFRELDQEANRWAHALRGLGVQHDSLVAVMAERSLEMVVALVAVLKAGGAYLPFDPGYPEERLKLMADDARPRVLLTQRSFDHLLRSFGGHRLSLDGDPAERARQPVTRLRSATGPDNLAYVIYTSGSTGKPKGCMVSHRAICNRLLWMQSAYPISQKDRVLQKTPFTFDVSVWEFFWPLMTGAEMVLASPGGHRDSRYLATLIQEAGITTCHFVPGMLGLFLDEPQAVGCGSLRQVFTSGEALPSAVMERCLRALSAKLHNLYGPTEAAVDVTFWECRLRTDGKVPIGRPIANTQIFILDKAMREVAVGDVGELHIGGVNLARGYLNRPELTGGRFVPDPISGSPGARLYKTGDLARYLPDGEIEFLGRADFQVKLRG…	Myxococcota	CCA89328.1
AGN11881.1.A1	threonine	AARSRRDPARRALSFAGRHIAYGELDRDSDALARHLAASGVQRGDLVLLCVAPSPALITAILAILKAGAAYVPVDPSAPPQRVAIIREDSGARFAVTTSDCEASVATVARRIVLDRDGAAIAASAAREPALALPEVRRDDLAYVIYTSGTTGKPKGVMIEHGNVLRLFDRTDPWFGFGEDDVWTLFHSAAFDFSVWEIWGALLYGGRLVILDAAQRKDTARLLEVLADEQVTVFNQTPAAFYAVVRAAESSVPRRPLALRYVVFGGEKLDFAQLAPWIARHGDSRPALINMYGITETTVHVTYAPVTAADVAGASASVIGRPIPDLDVLLLDEQRAPVADGDIGEMYVGGAGVARGYLNRPELTRERFVEIAGARCYRTGDLARRNARGELEYVGRNDA…	Pseudomonadota	AGN11881.1
BAF50711.1.A1	threonine	FEAQAARTPQAVAVVDGHRQLTYRELDARANRLAHLLTARGAGPERTVALALPRSADLVVALLAVVKTGAAYLPLDPDYPAERLASMLADAGPSVIVATAATRVVAPDRTALVLLDDEPQAGLPDTAPRTKHDPRHPAYVIYTSGSTGRPKGVVVTHHNVVRLFTAAQQHFGFGPSDVWTLFHSYAFDFSVWEIWGPLLHGGRLVVVPYSTSRSPGAFLDLLAEQRVTVLNQTPSAFYQLIEADRERPRPTALPALRHVVFGGEALDAPRLEGWYERHGHTASLSNMYGITETTVHVTHTALDGPDGAPGSVGAPLADLRAHVLDGALRPAPPGVTGELYVAGPGLARGYLGLPALTAERFVADPFAPAGDTGARMYRTGDLVRRRADGTLEYVGRADH…	Actinomycetota	BAF50711.1
BAF50711.1.A2	2-aminobutyric acid	FTAQARRTPDATALVAGDTELTYAQLDARAGALAARLTALGIGPECPVAVLQERSADLVVSLLAVLRAGGFYVPLNHRNPASRMSQIMTMAGARVLLTDRAAHERHRCHAWAGQAEVVVVDDPAPASAPAPAAVVPGHPDRLAYVMYTSGSTGTPKGVAITHRDVAVLAADRCWRTGNQQRVLLHSPYSFDTSQYELWVPLLSGGTVVVAPPGDLDTAALREALTRGRVTGMWLTSGLFNLLAEESPECFRGVREVWTGGDVVSPAAVTRVLAASPDTLVVDGYGPTETTTFSTHHFMRAPWTEETTVPIGSPLDNTTCHVLDQRLRPVPPGVTGELYIGGARLARGYLGRPDATAERFVADPSGTPGARMYRTGDLVRRRADGILEFLGRADHQVKVR…	Actinomycetota	BAF50711.1
A4PHN0.A1|BAF50727.1.A1	glycine	FADSVRRTPDRTAVEDRDDTFSYAALDELSDAVARQVSRATGPGEPVAVLMHRSARLAAVLLGILKSGRPYVPLDDSYPADRLRMVVEGAECRLAVADPDLAALLPATLRVLPAAQALDPAAAPEPDSGRGTAPLPGDLAYLMFTSGSTGRPKGVGVTHGNVVHTLEAIAATTGTGPQDRLLAVTTVCFDISVLELFMPLLTGGTVVVARRTDVVDARRLADLIESRNVTVLQATPAGWQLLLDGGWRGRAGLTALCGGEALPPNLAAGLVSRTGSLWNVYGPTEATIWSTIGRVDGAAVHLGGPIGATDLVVTEVDGTAAPAAGEPGELWIGGPGVAQGYWRRPDLTAERFTAHPARPEGGGRWFRTGDLVRRDEQGRLVFLGRADSQVKIRGHRVEL…	Actinomycetota	BAF50727.1	A4PHN0
CBZ42140.1.A1	threonine	FEAVASRRPDAVALVDEHEELTYRQLNERADAMASGLHGLGIAPGTMVGVCLDRTASLVVALLAVLKAGCAYVPMDYRHPEDRLRYTAENAGLPLVIGEPGRFPATPGVRVVGVDELGRTPAAAAARRTSPDEAAYVIYTSGSTGRPKGVVVPHRNVTALLAATSADFGLGPDDVWTLFHSSAFDFSVWEIWGCLLTGGRLVVVPYWTARDTDEFHRLLAERRVTVLNQTPSAFAQLVRADRTTPRELSVRLLVFGGEPLDVRVLAPWFARHSPTWCRAVNMFGITETTVHVTAQTVTPAELVAGSRSVGRPLPGWFLSVRDAKGRVLPPGAAGEIYVGGAGVADRYLGQPELTAQRFVVDEATGERLYRSGDKGRLHPDGSLDHLGRLDNQVKIRGYR…	Actinomycetota	CBZ42140.1
CBZ42143.1.A1	valine	FARQVRLAPDAVAVVSGDEELTYGELDARAGRLARGLVRRGVGPESLVAVALPRSAESVVALLAVLKSGAAYLPMDPGYPAERVGFMLRDARPALLLTADGTAPGDPGRCPAVTPAELEDEGAAGEPDDTAGEPDDTAGEPDGARHTAGLAYVIYTSGSTGTPKGIGVTHRDVVALATDRRWHGGAHDRVLLHSPLAFDASVYEIWVPLLRGGRIVVDPSTDLTPGVLAELVARHRVTALWLTSALFDLLVEEDVRCLTGLREVWVGGDRVSPRSVRRAVAACPGTVFVNGYGPTETTVFATSHRIDPDATGDAEVPIGRPLDTLRAHVLDDRLRPVPPDATGELYVAGDGVARGYLHRGALTAERFVACPFGAPGERMYRTGDLVTRNADGDLVYQGR…	Actinomycetota	CBZ42143.1
CBZ42145.1.A1	2-ketoisovaleric acid	EAARLAPDKGTIYLTKGHEDVFQSYPALLDAAERVLTGLRDAGLRPGDAALFQFDDNKAFLTAFWACVLGGFVPTPVGVATTYDAPNETNRKLHNAWNLLGRPVLLTDDATADALAGVRALWDEPEVRILTTGALADGPPARDWFAATPDSPVLNLLTSGSTGVPKCVHHTHASIVARSLSVARHCGLTGDDVSLIWMPFDHVTVAMYNVRDVFVRCLHINAKIEHSLGDPLLWLDWVDRYRATNLWAPNFVFAMVNECADEIRTKGSWDLSCLREITNAGEPVIASTSHRFLELLAPHGLAADAMRPVWGMSETCSGVTYAAQHLHDRTAGTVAIDPSSLGGTIRHLDPGDPRAVVLSTVGRPIPGVRLRVVDDTGRVLPEGRMGELRIRGLTMMHGY…	Actinomycetota	CBZ42145.1
CBZ42146.1.A1	piperazic acid	FAQQAARTPDAVAVTSGTRELTYRDLDERADRLARELVRRGIGPESLVGLALPRSADLVTAMLGILKSGAAYLPVDPRYPSARLGLILSEARPGLILTDAETEAVLPEGGAPRLLLGDVDLEHGTADAPAVALRPDHAAYVMYTSGSTGTPKGVVITHRGVVNGVTQLASAIGLAPGSRMLAGTSVNFDVSVFEIVTTLTTGGTVEIARDVLVLGERDGWSGSVISTVPSVFAELVDGIADRTDVECVVFAGEALPASLVRRVRDAFPGVRVVNAYGQSESFYATTYTAPDGATPDGSGSAPIGAPLGNMRTYVLGPGLTPVPPGVVGELYVAGEVGRGYHERPGLTAGRFVADPFGNPGDRMYRTGDLARWNSEGQLEFAGRDDAQMKVRGFRIEAGE…	Actinomycetota	CBZ42146.1
CBZ42146.1.A2	leucine	RAQAAARPDAIAVEDDRQWLGYGELERRANQLAHHLRGLGAGPERVVGLCVERGADLIVGLLGIMKAGAAYVPLDPGYPADRLAFMLRDSGAGLVVAEPGTRSALGATDAVVVDLAEDADRIRQQPVTVPEDGPRVTDLAYVIYTSGSTGRPKGVLVTHEGIANLAADMADRLRITPDSRVLQFASASFDGAVMEVLMALPNGATLVLPPHGPVIGEALHGFLRERRITHTLLVPSLVATLDPEGLDTLRTLVVGAEAASGDLVARWSADRLVVNAYGPTETTIVATLSEPLSGSAVPPIGSPVANTRVHLLDHALRPVPPGVAGDLYIAGPHLARGYHGRTALTAERFTADPYGELGSRMYRSGDVARRRGDGTLEYIGRADDQVKIRGFRIEPGEIE…	Actinomycetota	CBZ42146.1
CBZ42146.1.A3	tryptophan	FARQAAATPDAVAVHFEDVRLTYREVDTRANALAHELVRRQVGPGSVVAVSVRRSPDLVVALLAVLKAGGAYLPIDSTLPADRIAYMGTDSGARLALADATTEAALTGLPCPVLRVDGMDGALPDNARPVASAARVDDLAYVIYTSGSTGRPKGVAVTHRGMASLVASHVERLHVTPDSRMLQLVSPSFDVSLCEVFTALLSGASLVLADAERLVPGPPLAETADRHGVTHLMLTPTMLAAMPDGSFGSVTCLVIGGEVAPPELVAAWSPGRRMVNVYGPTEITVCATMSLPLVEDGGARPIGRPIANTRVYVLDGALRPVPAGVAGELYIAGPGLARAYVGRPDLTAARFVACPFGGSGERMYRTGDVVARTPDGDLVFLGRTDEQVKIRGFRIELGE…	Actinomycetota	CBZ42146.1
AIW82277.1.A2	proline	FTAQVQRTPDAVAVLFGQDQLTYRELDARANQLAHHLQTLGVGPEVVVGICLERSLDLVIGLLGIIKAGGAYLPLDPAYPRDRLGYMLKDSQAAVLLTQSHLIDILPEHESRLVCLDTEWQSSLTQIQPEPANSRLQPDNLAYVIYTSGSTGTPKGVAMTQGALTNLLLWQIRQTHIAASAKTLQFAPVSFDVSFQEMFTTWCAGGTLVLVPDALRRDATALLGLLSEQSVERVFLPFVALQQLAEAAAGVESLPPLREIMTAGEQLQITPALKNFLRRLPGCSLHNQYGPSETHVVTAFSLEDGLEELPALPPIGRPIDNTQIYILDRQMQQVPIGVRGELYIGGVGVARGYLNRPDLTEERFIPDFFTNSKVNRLYKTGDGARYLPDGNIEYLGRMD…	Cyanobacteriota	AIW82277.1
AIW82282.1.A1	valine	DAVALLWEDQQLTYAQLNVRANQLAHYLRKQGVGPDVPVGICMERSIDLVVGLLGILKAGGAYVPLDPDYPQERLSWILEDVKPLVLLTQSRLVNQLPRTKIVCLDAETATIAQESTENLVPEVKADHLAYIMYTSGSTGKPKGVSIIHRGVVRLVQATNYVALTAAEVFLQLAPISFDASTFEIWGSLLNGAKLVIMPIPKGTLEELGQVIRENQVTTIWLTASLFHLMVDERLDDLKSVRQLLAGGDVLSVTHVQKVFQHLPHCRLINGYGPTENTTFTCCFPMTAETQIGASVPIGRPIANTLVYILDANLQPVPIGVWGELYIGGAGLAQGYFNRPDLTQEKFIANPFEDSKFNRLYKTGDLARYLPDGNIEFLGRIDQQVKIRGFRIELGEIAA…	Cyanobacteriota	AIW82282.1
AIW82283.1.A1	threonine	FEQQVQQTPLAVAVVFDNTNLTYSQLNNRANQLAHYLQTLGVAPDVLVGICVERSLEMLVGLLGILKAGGAYVPLDPEYPQERLDYMLRDSQVSVLLTQSQCLKSLPDVDNLRICLDTDWEIIETQSQENPVSEVDPNNLAYIIYTSGSTGKPKGVLVNHKNVTRLLGATQHWFNFNQSDVWTLFHSYAFDFSVWEIWGALLYGGRLVVVPFWVSRDSNAFYNLLCVEQVTVLNQTPSAFRQLIWVEEQEERATSNLKLRWVVFGGEALDPSSLIPWFKRHGDSIPQLVNMYGITETTVHVTYRPISIADTESRSSVIGAAIPDLQMYILDEQLQPVPIGVRGQMYVGGAGVARGYLNRPELTAERFIKNPFRDDSEARLYKTGDLARSKPDGSIEYLG…	Cyanobacteriota	AIW82283.1
AIW82284.1.A2	asparagine	DAVAVVFADQHLTYSQLNNRANQLGHYLQSLGVAPDVLVGICVERSLEMLVGLLGILKAGGAYVPLDPAYPQERLRYMLDDSQVSVLLTQSHLLDILPEGNSIFCLDTDWQLIAQQGTENVSSLGTRYEEIGVLRTAKTPRTPRNERRCVSPEVESSNLAYIIYTSGSTGQPKGTMIQHQGVVNYLSWCTQAYAIADGCGAPVQSSFAFDATITSIFSPLIVGGQVVLLPEKQEIEALCEVLRGRHQFSLVKLTPAHLELLNQLLLPEELPESAQALVIGGEALLGKTLQFWQQYAPNTRLINEYGPTETVVGCCIYEVTPETSLTEKILIGRPIANTQLYILDSHLQPLPIGVGGELYIGGAGVARGYLNRPELTAERFIRNPFRNDPEARLYKTGDL…	Cyanobacteriota	AIW82284.1
AIW82284.1.A3	alanine	DALAVVFDNTSLTYSQLNNRANQLAHYLQTLGVAPDVLVGICVERSLDMVVGILGILKAGGAYVPLDPEYPQERLDYMLRDSQVSVLLTQSQCLKSLPDVDNLRICLDTDWGIIETQSQENPVSEVAPNNLAYIIYTSGSTGKPKGVAIAHCSPVALVAWALKVFTPQQLAGVLASTSLCFDLSIFEMFVPLSCGGMVIVAENALHLPELIAFEQVTLINTVPSAIRELLNGPGLPQSLATVNLAGEPLPLSLVQQLYQRQTIHQVFNLYGPSETTTYSTFALCNRGDSLAPTIGRAIANTQIYILDALMQPVPIGVRGELYIGGAGVARGYLNRPELTAEKFIPNPFENSKFHRLYKTGDLARYLPDGNIEYLGRIDNQVKLRGFRIELGEIETAIAL…	Cyanobacteriota	AIW82284.1
AIW82285.1.A1	threonine	NAIAVVFDNQSLTYAQLNTRANQLAHHLQSLGVAPETLVGICVERSLDMVVGLLGILKAGGAYLPLDPDYPADRLEFILQDAQVSVLLTQSQWLNSLTEVSAQTVCLDTDWEAISAFSQENPVNQATPNNLAYVIYTSGSTGKPKGVLVNHANVTRLFTATQSWFNFNESDVWTLFHSYAFDFSVWELWGALLYGGRLVIVPFWISRDPQAFYQLLCQEKVTVLNQTPSAFRQLIWVEEQAEVTVAKLYLRWVIFGGESLDPSSLMPWFERHGDGTPQLVNMYGITETTVHVTFRPLTIEDAHSRGSVIGLPIPDLQLYILDESLQPVPIGVRGQMFVGGAGVARGYLNRPELTADRFIQNPFSEQLGDKLYKTGDLARYRSDGNIEYLGRIDYQVKIR…	Cyanobacteriota	AIW82285.1
CCJ67645.1.A1	threonine	QVLRDGAATALVDSDGAQISYAALHQRACRVAAALGGLGLAAESRVGLACERHAGLLAAMLGILAAGATYVPLDPRYPAERLAYLAGDAQLRCVLADAAGAEALAGLALPLPVLSIDALPAAADGRWRAPAIHPEQAAYVIYTSGSTGQPKGCVVSHRNVASLMASAVALHGYDRHDVWTLFHSYAFDFSVWEIWGALLLGGRLVLVPYAASRDPEALYALLARQRVTVLSQTPTAFRSLLAVDAELHAGHPLALRRVIFGGEALEPAMLGDWYRRHGAATEFINMYGITETTVHVTSRALAAQDLARGSVIGGALPGWRLYLLDAALQPVAPGLTGELYVGGAGVTRGYLGRAALSAERFLPDPFAGDGSRMYRSGDLGRWRDDGELEYLGRADQQVK…	Pseudomonadota	CCJ67645.1
CCJ67646.1.A2	tyrosine	FERSAAATPDAIAIACGDVQWRYGELDAMAERVAGALQQRGIGPETLVALCARRTPETMACLLGVAKAGAAFLPLDADTPAARLRATLDRAAPALVIAETELGAALTGLALATPAALLAAGAGPRTRQAASLDALAYVIYTSGSTGTPKGVEVSQRGLHNLMQAQQRACRIDPAARVYQFASLGFDAAVSELLMAFGAGATLCLPEQGRGVVDIDFEADLRRHRPTHITLPPSLLASLAPAALDSVHTLLVAGERSGAAQLQPWRAPGRLLINAYGPTEASVCASMEAWDGAGDPLLGRPMAGVTMHLLDSWMRPVEAGVIGELYLGGAGLARGYRALPGLTAAAFVPDPFSDRPGQRLYRSGDLARRLADGRLVYAGRRDEQIKLRGQRIEPGEVEAV…	Pseudomonadota	CCJ67646.1
CCJ67647.1.A3	glycine	RAQARRTPDAMALDDADGARHTYAALLEQAQRLAHALQRRGAGPGARIAILADHRAPLLVALLAAQLASACFIPLDPTFPADRIGMILEDCRPQLLLHDDANRGHAALAGQQTARIGQLLADGGAPLPAVPAPDPDSLAYILFTSGSTGRPKGVQIPQRAFANALASFAVTPGLRAGEVFGAATTVSFDIAMLELFLPLTVGAQVLMIDKQVARDGVRLAALLAERGVTAFQGTPSTWKLLCAADARLDLGAWCGGEQLPQALCDELLQRFGAVWNLYGPTETTIWSAAQRQAAGQPVGAGRPLANTTIFLADRHDQLAPPGAIGEICIGGDGVMRGYSGRPDLSAAAFIPDLLRQGGAPAYRTGDLGCWNADGTLAVLGRRDRQLKLDGFRIEPGDIE…	Pseudomonadota	CCJ67647.1
CCJ67648.1.A1	threonine	FELQAARVPQRIAVTFEGAGLSYQELNRRANRLAHYLRHQGVGAESLVALCLERSFDMIVAILAVMKAGGAYVPIDPQYPAERIAYMLSDSGSRWVITSSALADALDGLKAAPQASLIALDSAARAIAAEAEHNPPNLNQPRHLVYVIYTSGSTGQPKGTLLEHRNVVRLLCNDRLQFAIGEQDVWSMLHSYAFDFTVWELYGALLHGGRVALVSKTARQDPVLLLDQLLEQQVSVLSQTPTAFYNLIDEMARRPGLALPALRYVVFGGEGLNPLKLKAFRAAHPQVELINMYGITETCVHVTFKRLGDDDMHSGASNIGRPIPTTTTYIMDHRQRLLPAGVPGEICVGGLGVGRGYLNREQLTRERFVDHPYLPGERLYRSGDLAKLLENGDMVYLGR…	Pseudomonadota	CCJ67648.1
CCJ67648.1.A2	histidine	FEAQAARTPHRPALRFGALELSYAELNARANRLAHHLRGLGVGPETLVGLCVARSADMIVGLLGILKAGGAYVPLDPAHPPQRLRHMLEDARPPVLLTQRRLLPGLPLDGMERIAAVCLDDEEVAAVRGDDNNPPDATLPEQLAYVIYTSGSSGKPKGVQICHRNLAASTAARIGYYRPAGRHLLMSPVSFDSSVALIFGSLLSGATLLVPDDDSVRDPALLAALIREQQVSTLLCVPSLYAELLRACQPAPDWALRQAIVAGESCAPELVRSSHARWPQVELYNEYGPTEGTVWASVYRTAPDDARGIVPIGRAIANTRIYILDGGLQPVPVGVAGELHIAGDGLARGYLRRADLSADKFMPDPFGAAPGARMYRTGDLARYLADGNIEYLGRIDQQV…	Pseudomonadota	CCJ67648.1
CAE15637.1.A2|WP_011147463.1.A2	leucine	EQQAEKTPEAEALVYENQTLSYGQLNISANRLAHQLIALGVVPEQRVAICMASSPARVIAVLAVLKAGGTYVPLDPAYPGERLSHILTDAVPAEGVKTIGLKAMGVKAIVLADSTGQAALGEQMLAGLTVLDPNILPDQPDNNPQVSALTSRHLAYVIYTSGSTGIPKGVMIEHRGLVNLIRDKIIQFDIRPVSRMLQFASFGFDAGVWEIMMALGSGACLVIPAETVRQDPSRLWHYLEEQSVTHACLTPALLREGADLPTITIKPTLILGGEAPSPVLLRALSHQAILFNAYGPTEITVCATSWRCPSHYTDVLVPIGRPTANTRIYLLDNHGQPVPLGAVGELYIGGDGVARGYLNRPDLTDERFLADPFSDAADARMYRTGDLVRYLPDGNLVFV…	Pseudomonadota	CAE15637.1		WP_011147463.1
CAE15637.1.A4|WP_011147463.1.A4	leucine	FEQQVEKTPDATALIHENQSLSYVELNADANRLAHQLIALGVAPDQRVAICVASSPARIVALLAVLKAGGAYVPLDPAYPGERLAHILTDAEPIILLADSVGRSALGEQMLVGQTVIDPHSLPDQPDNNPQLSTLTSRHLAYVIYTSGSTGTPKGVMVEHRGLVNLIQDKIARFDICPASRMLQFASFGFDAGVWEMMMALCGGGALVIPDESVRQDPQRLWHYLQEQSVTHACLTPALLRDGADLPVITVKPTLILGGEAPSVALLKALRTKATVFNAYGPTEITVCATSWRCPPNYTDVLYTDVLVPIGHPTANTCLYLLDALGQPVPLGAVGELYIGGVGVARGYLNRPELTDERFLADPFSHIADARMYRTGDLVRYLPDGNLVFVGRNDQQIKI…	Pseudomonadota	CAE15637.1		WP_011147463.1
CAE15637.1.A5|WP_011147463.1.A5	leucine	FEQQVAKNSEATALVYEEQALSYAELNACANRLAHQLIELGVEPDQRVAICVTRSPSRVVALLAVLKAGGAYVPLDPAYPGDRLAYMLTDAAPSVVLADNVGRTALGEQALTALTVLDPNVLPDQPDNNPYIPALTSRHLAYVIYTSGSTGTPKGVMVEHHGLVNLIWEKITQFDIHSDSRMLQFASFGFDASVWEIMMALCGGATLDIPVDSVRQDPLRLWRYLEERRVTHACLTPALLRDGADLPAITIKPTLILGGEAPSAALLQALRGRATLFNAYGPTEITVCATCWRCPPDYTDMLIPIGRPTANTSIYLLDNQGQPVPFGAVGELYIGGTGVARGYLNRSDLTTERFLTDLFSDQPDARMYRTGDLARYLPDGNLLFVGRNDQQIKIRGFRI…	Pseudomonadota	CAE15637.1		WP_011147463.1
PHM26612.1.A3	asparagine	FEQQVCRTPQAIALCEQYETGLALSYDQLNQHANRLASDLLAQGIGKGSQVGICLPRSAMLVVAILAVLKTGAAYVPVDSTYPAERARFMLEDAQVAQVITTHEQATRLALPSHHIVLLTPGQFTLEPVTLEPVTDNQAVIPNPDIAISPEQPAYILYTSGSTGRPKGVIIPHRGLGNYLQHACEHYGDLTKRGNTFHASISFDATITSLFLPLLQGQTLFILPEEDDIPALVQAWQQLPDLAMAKITPAHLELFSQQLLPEHAGRIPLLVIGGESLSASALRFWRQHAPQVRIINEYGPTEATVGCCIYDILAGDVKGDGALPIGRPIANTRLYLLDECQQLVPFGSVGELYIGGAGVGLGYFNRSDLTESRFITDPFFPLSQEKLYRTGDLARYLPD…	Pseudomonadota	PHM26612.1
PHM26612.1.A4	asparagine	FARQVQRSSQQIAVIDGQKPVSYAELELQVEQISLRLHHSQIHAGDRVALYLPRSLDYIAAMLAVSRMGACYVTIDISYPPERVTYLLSDSQSCLVLTHQALAAALVPEIAVLALDQEPEPVPTCSLSQQSLPPVTDDENGLVYLIYTSGSTGMPKGVMIEHRSLINYLTDTCWRYQVTENTQSLFHSSVSFDATLTSLYLPLLHGGTITVIRDDADIASMAEILQQPLPQSSLPQSSLTQKQGGHLLKITPAHLGILGEYLDAAAKSRVHSLVIGGDALSCETVQEWLTDVADIGVFNEYGPTETVVGCCVHRADKHQDLQGTMPIGLPIANTRLFVLNEDLSPTPFGMAGELYIGGLGVARGYWNRPELTAEKFITISIPQGGISQEGMSQEEVPHE…	Pseudomonadota	PHM26612.1
PHM26613.1.A1	threonine	FEQQVLRRPQAIALSADHGRMLTYEQLNQRANQLAHYILQIRRQIEATTELTPRVGLCLERDEEMLVAILAVLKAGLAYLPIDGSHAPERVRFYVEDANVQLVIGIPQYRTLFDHEKVDYLCIDTEKTFIQTMSLANPDMPYQPDALAYVIYTSGSTGVPKGVEISHANVMRLFSASERHFTFTENDVWTLFHSCAFDFSVWEIWGALLYGGRLSIVPYWVSRTPGHFYQWVQQEKVTVLNQTPSAFLLFITADDQLSEAKKNEMEPSLSLRYVILGGEALEPANLLGWFKKHGDEKPEIINMYGITETTVHVTYRRIRQADALQGGKSPIGEALDDLEIFLLDKQGKLSLLGAVGEMYVGGAGVARGYLNRPELTAQRFIDKRQIFPQAEAGQRLYRS…	Pseudomonadota	PHM26613.1
PHM26613.1.A2	proline	FAEQAARTPSACAVEYGDRQLSYLELHQQSNQLAHLLAQKGVKQGQYVALLLGRSIELVISMLALVKLGAVYLPLNTEDPDIRLIEQIEDTQCDLLIIDRRITDRLLPSISPHLPPILWLDEEQSALAQMPVTDLPDNLSHHAENQANLPAYVMYTSGSTGKPKGALIGQKGIIRLVKDVSYIDFQTFGRCLQLASVSFDASTWEIWGPLLNGGSIVIYPQGAISVLLLEKIIKESGVESLFLTSSLFNLIVDERPQTLQTVKQLISGGEAMSSWHAARIKERYPELLLINGYGPTENTTFTTSHCYRATEGNSVPIGKPNEGNLVYILDTFHQPVPIGTAGELYIGGDGLAMTYLNQESLYQDLFIENPFDKSLSARLYKTGDRGRYLPNGDIEYLGR…	Pseudomonadota	PHM26613.1
PHM49485.1.A1	serine	LEWQAIKTPQAPALVFNDHILSYAELNQQANQLAHRLIAEGVIPDSRVAICVDRTPLMVIGLLAILKAGGAYVPLDPNYPAARLHYILDDADPVLLLQDEVGANKLHGISVAKKRLDINAVLAEDVELSAENPCVIGLSSRNLAYIIYTSGSTGNPKGVQNEHRSVMNRLYWIQQTYHLTPDDVVLQKTTFSFDVSVWELFCSFISGAKMVLATTAQQKNLSLLVELINQEKVTTLHFVSSVLTAFLKESDVAHCVTLKHLFCSGEALHPITVKHCQALMPWVSIYNLYGPTEAAIDVTYWHCPDNFDGQVVPIGKPITNSRIYLLDAQQRPVPLGAVGELYIGGVGVARGYLNQPELTAERFLADPFHSEPDARMYRSGDLARYDHDGNIEYLGRNDH…	Pseudomonadota	PHM49485.1
[truncated: 3,679 more rows]

## Sheet: Dataset S2-substrates
label	smiles
proline	O=C(O)C1CCCN1
para-aminobenzoic acid	Nc1ccc(C(=O)O)cc1
homoserine	NC(CCO)C(=O)O
R-aza-beta-tyrosine	NC(CC(=O)O)c1ccc(O)cn1
[truncated: 219 more rows]

## Sheet: Dateset S3-201 benchmark
Id	Label	Sequence	Taxonomy	Accession
[truncated: 201 more rows]

[truncated: 1 more sheets: Dataset S4-78 structures]
